# Supplementary material for: The Interactive Complex between Cytomegalovirus Kinase vCDK/pUL97 and Host Factors CDK7–Cyclin H Determines Individual Patterns of Transcription in Infected Cells
Source: Int J Mol Sci. 2023 Dec 13;24(24):17421. doi: 10.3390/ijms242417421 (PMC10744309; doi:10.3390/ijms242417421)
Supplement: Supplementary file 1 [file ijms-24-17421-s001.zip]

Archive with 2 entries (2 files):
- Supplementary_Sch¿╣tz et al-revised.pdf
- Table S1_Sch¿╣tz et al.xlsx
