# Supplementary material for: The Interactive Complex between Cytomegalovirus Kinase vCDK/pUL97 and Host Factors CDK7–Cyclin H Determines Individual Patterns of Transcription in Infected Cells
Source: Int J Mol Sci. 2023 Dec 13;24(24):17421. doi: 10.3390/ijms242417421 (PMC10744309; doi:10.3390/ijms242417421)
Supplement: Supplementary file 1 [file ijms-24-17421-s001.zip › Table S1_Sch¿╣tz et al.xlsx]

## Sheet: Expression Browser
Table S1. Listing of human and viral genes
Name	Chromosome	Region	Identifier	inf_cyclin H KO vs. Inf_ctrl no KO - Max group means	inf_cyclin H KO vs. Inf_ctrl no KO - Fold change	inf_cyclin H KO vs. Inf_ctrl no KO - Log fold change	inf_cyclin H KO vs. Inf_ctrl no KO - P-value	inf_cyclin H KO vs. Inf_ctrl no KO - FDR p-value	inf_cyclin H KO vs. Inf_ctrl no KO - Bonferroni	mock-inf. vs. Inf_ctrl no KO - Max group means	mock-inf. vs. Inf_ctrl no KO - Fold change	mock-inf. vs. Inf_ctrl no KO - Log fold change	mock-inf. vs. Inf_ctrl no KO - P-value	mock-inf. vs. Inf_ctrl no KO - FDR p-value	mock-inf. vs. Inf_ctrl no KO - Bonferroni	inf_MBV vs. Inf_no KO ctrl - Max group means	inf_MBV vs. Inf_no KO ctrl - Fold change	inf_MBV vs. Inf_no KO ctrl - Log fold change	inf_MBV vs. Inf_no KO ctrl - P-value	inf_MBV vs. Inf_no KO ctrl - FDR p-value	inf_MBV vs. Inf_no KO ctrl - Bonferroni	inf_LDC4297 vs. Inf_no KO ctrl - Max group means	inf_LDC4297 vs. Inf_no KO ctrl - Fold change	inf_LDC4297 vs. Inf_no KO ctrl - Log fold change	inf_LDC4297 vs. Inf_no KO ctrl - P-value	inf_LDC4297 vs. Inf_no KO ctrl - FDR p-value	inf_LDC4297 vs. Inf_no KO ctrl - Bonferroni	inf_DMSO vs. Inf_no KO ctrl - Max group means	inf_DMSO vs. Inf_no KO ctrl - Fold change	inf_DMSO vs. Inf_no KO ctrl - Log fold change	inf_DMSO vs. Inf_no KO ctrl - P-value	inf_DMSO vs. Inf_no KO ctrl - FDR p-value	inf_DMSO vs. Inf_no KO ctrl - Bonferroni	mock-inf. vs. Inf_cyclin H KO - Max group means	mock-inf. vs. Inf_cyclin H KO - Fold change	mock-inf. vs. Inf_cyclin H KO - Log fold change	mock-inf. vs. Inf_cyclin H KO - P-value	mock-inf. vs. Inf_cyclin H KO - FDR p-value	mock-inf. vs. Inf_cyclin H KO - Bonferroni	inf_MBV vs. Inf_cyclin H KO - Max group means	inf_MBV vs. Inf_cyclin H KO - Fold change	inf_MBV vs. Inf_cyclin H KO - Log fold change	inf_MBV vs. Inf_cyclin H KO - P-value	inf_MBV vs. Inf_cyclin H KO - FDR p-value	inf_MBV vs. Inf_cyclin H KO - Bonferroni	inf_LDC4297 vs. Inf_cyclin H KO - Max group means	inf_LDC4297 vs. Inf_cyclin H KO - Fold change	inf_LDC4297 vs. Inf_cyclin H KO - Log fold change	inf_LDC4297 vs. Inf_cyclin H KO - P-value
HHV5wtgp001	AY446894.2	1324..2386		186.874	-2.59024	-1.37309	6.52759e-44	6.36929e-42	2.18198e-39	186.874	-1069.69	-10.063	6.43033e-37	9.60504e-35	2.14947e-32	186.874	-1.36609	-0.450047	2.38157e-06	0.000271499	0.0796086	186.874	-1.25097	-0.323049	0.00067942	0.0115933	1	198.692	1.05396	0.0758236	0.422878	0.999773	1	74.9507	-412.968	-8.68988	6.36657e-28	1.87191e-26	2.12815e-23	134.778	1.89611	0.923039	2.32711e-20	7.30318e-19	7.77882e-16	148.652	2.07058	1.05004	5.08888e-26
HHV5wtgp166	AY446894.2	complement(2489..5000)		43255.1	-2.60242	-1.37986	3.02855e-48	3.49269e-46	1.01235e-43	43255.1	-1256.49	-10.2952	0	0	0	43255.1	-1.2333	-0.302526	0.00137391	0.0315549	1	43255.1	-1.04914	-0.069204	0.464146	0.766695	1	45758	1.04895	0.0689507	0.465784	0.999773	1	17154.9	-482.814	-8.91532	0	0	0	34593.3	2.11013	1.07733	4.43534e-30	2.3312e-28	1.4826e-25	41037.3	2.48054	1.31065	1.06405e-43
HHV5wtgp002	AY446894.2	complement(2489..5852)		485.928	-3.89891	-1.96307	9.9902e-35	6.41452e-33	3.33942e-30	485.928	-2475.63	-11.2736	2.33491e-143	1.2539e-140	7.8049e-139	485.928	-1.87076	-0.903624	1.40639e-08	3.77918e-06	0.000470115	485.928	-1.53866	-0.621675	9.45511e-05	0.0024018	1	509.25	1.03262	0.0463086	0.771073	0.999773	1	129.896	-634.955	-9.31051	2.5771e-98	4.56897e-96	8.61448e-94	257.053	2.08413	1.05945	3.42891e-11	5.21849e-10	1.14618e-06	315.199	2.53397	1.3414	4.71013e-17
HHV5wtgp003	AY446894.2	complement(5959..6504)		165.149	-3.3268	-1.73414	1.01012e-31	5.52934e-30	3.37651e-27	165.149	-1174.53	-10.1979	2.6299e-16	1.08441e-14	8.79098e-12	165.149	-1.5742	-0.654622	3.18965e-06	0.000339607	0.106621	165.149	-1.40434	-0.489891	0.000460004	0.00856146	1	165.149	-1.03361	-0.0476879	0.731367	0.999773	1	51.0679	-353.051	-8.46373	1.11799e-11	1.25818e-10	3.73711e-07	103.5	2.11333	1.07951	6.87401e-13	1.24756e-11	2.29777e-08	116.07	2.36895	1.24425	9.30672e-17
HHV5wtgr001	AY446894.2	complement(6759..7811)		15495.2	-2.10253	-1.07213	1.91808e-33	1.1478e-31	6.41156e-29	15495.2	-1345.61	-10.394	0	0	0	15495.2	-1.13092	-0.177503	0.0459389	0.297577	1	15495.2	-1.20607	-0.270314	0.00236966	0.0305653	1	15845.2	1.01524	0.0218169	0.806205	0.999773	1	7582.33	-639.998	-9.32192	0	0	0	13502.6	1.85912	0.894622	8.72433e-24	3.37563e-22	2.91628e-19	12781.6	1.74329	0.801811	2.02897e-19
HHV5wtgr002	AY446894.2	complement(6759..8458)		408.812	-2.77017	-1.46997	1.19048e-63	2.50286e-61	3.97942e-59	408.812	-34837.9	-15.0884	4.10215e-10	7.62769e-09	1.37122e-05	408.812	-1.55442	-0.636375	1.53119e-13	1.44008e-10	5.11831e-09	408.812	-1.54283	-0.625581	3.8618e-13	7.01634e-11	1.29088e-08	408.812	-1.09805	-0.134949	0.116245	0.999773	1	152.733	-12576.1	-13.6184	1.6902e-08	1.38081e-07	0.000564983	260.032	1.78213	0.833599	2.14841e-21	7.28101e-20	7.18151e-17	263.819	1.79551	0.844392	6.4549e-22
HHV5wtgr003	AY446894.2	complement(6759..13155)		96.1862	-1.48699	-0.572398	8.54965e-06	6.5268e-05	0.285789	96.1862	-524.619	-9.03513	7.88805e-46	1.4348e-43	2.63674e-41	96.1862	-1.10438	-0.143232	0.26128	0.674427	1	96.1862	-1.16077	-0.215081	0.0919609	0.349985	1	117.702	1.21094	0.276123	0.0297798	0.999773	1	66.7824	-352.806	-8.46273	2.19334e-40	1.07437e-38	7.33167e-36	85.89	1.34645	0.429165	0.000875922	0.00419542	1	82.5344	1.28104	0.357317	0.00564448
HHV5wtgp004	AY446894.2	8601..9113		400.1	-2.69972	-1.43281	2.36118e-15	5.4093e-14	7.8927e-11	400.1	-878.11	-9.77826	8.23372e-43	1.40691e-40	2.75229e-38	400.1	-1.44165	-0.527723	0.00321662	0.0560297	1	400.1	-1.22911	-0.297613	0.0960787	0.358413	1	400.1	-1.08643	-0.119589	0.503686	0.999773	1	154.49	-325.259	-8.34545	1.34308e-31	4.6923e-30	4.48953e-27	274.416	1.87266	0.905089	6.15951e-07	5.54286e-06	0.0205894	324.194	2.19649	1.1352	3.7665e-10
HHV5wtgp005	AY446894.2	9142..9846		882.003	-2.71007	-1.43833	2.23314e-17	5.8882e-16	7.46472e-13	882.003	-938.819	-9.8747	1.02918e-109	4.14521e-107	3.44025e-105	882.003	-1.61597	-0.692397	4.20542e-05	0.002472	1	882.003	-1.38821	-0.473226	0.00509231	0.054744	1	882.003	-1.07307	-0.101743	0.546827	0.999773	1	340.031	-346.419	-8.43638	1.74601e-80	2.25435e-78	5.83639e-76	540.517	1.67706	0.745931	1.13069e-05	8.28304e-05	0.377957	631.628	1.9522	0.965102	1.31502e-08
HHV5wtgp006	AY446894.2	9850..11094		0	#N/A	#N/A	#N/A	#N/A	#N/A	0	#N/A	#N/A	#N/A	#N/A	#N/A	0	#N/A	#N/A	#N/A	#N/A	#N/A	0	#N/A	#N/A	#N/A	#N/A	#N/A	0	#N/A	#N/A	#N/A	#N/A	#N/A	0	#N/A	#N/A	#N/A	#N/A	#N/A	0	#N/A	#N/A	#N/A	#N/A	#N/A	0	#N/A	#N/A	#N/A
HHV5wtgp007	AY446894.2	11189..12070		0	#N/A	#N/A	#N/A	#N/A	#N/A	0	#N/A	#N/A	#N/A	#N/A	#N/A	0	#N/A	#N/A	#N/A	#N/A	#N/A	0	#N/A	#N/A	#N/A	#N/A	#N/A	0	#N/A	#N/A	#N/A	#N/A	#N/A	0	#N/A	#N/A	#N/A	#N/A	#N/A	0	#N/A	#N/A	#N/A	#N/A	#N/A	0	#N/A	#N/A	#N/A
HHV5wtgp008	AY446894.2	12174..12830		0.0837122	3.81941	1.93335	0.457388	#N/A	1	0	1.09728	0.133929	0.967882	#N/A	1	0	1.05118	0.0720061	0.982261	#N/A	1	0.0696114	3.70418	1.88915	0.466392	#N/A	1	0.0713518	4.04911	2.0176	0.438789	#N/A	1	0.0837122	-3.4808	-1.79942	0.507195	#N/A	1	0.0837122	-3.63346	-1.86134	0.475053	#N/A	1	0.0837122	-1.03111	-0.0441952	0.979736
HHV5wtgp009	AY446894.2	complement(13211..13390)		34.3308	-1.54986	-0.632134	0.0707012	0.167079	1	34.3308	-323.007	-8.33542	0.000612211	0.00337367	1	34.3308	-1.69465	-0.760991	0.0304144	0.23933	1	34.3308	-1.55804	-0.639733	0.0663709	0.292145	1	34.3308	-1.98367	-0.988172	0.00652938	0.999773	1	22.7502	-208.411	-7.70329	0.00155829	0.00564077	1	22.7502	-1.09343	-0.128857	0.724608	0.835331	1	22.7502	-1.00528	-0.00759924	0.983287
HHV5wtgp010	AY446894.2	13821..14270		4608.35	-2.31253	-1.20947	2.55243e-57	4.30058e-55	8.53202e-53	4608.35	-1419.5	-10.4712	1.70817e-293	3.21065e-290	5.70991e-289	4608.35	-1.47471	-0.560433	1.15373e-13	1.15742e-10	3.85656e-09	4608.35	-1.75901	-0.814762	4.38611e-27	4.64854e-24	1.46614e-22	4608.35	-1.07275	-0.101321	0.179198	0.999773	1	2052.87	-613.828	-9.26169	6.87602e-230	6.8064e-227	2.29845e-225	3083.26	1.56813	0.649042	1.28398e-17	3.40822e-16	4.29197e-13	2607.23	1.31468	0.394713	2.09414e-07
HHV5wtgp011	AY446894.2	14358..14858		5938.23	-2.05478	-1.03899	4.93878e-32	2.77377e-30	1.65088e-27	5938.23	-1062.78	-10.0536	0	0	0	5938.23	-1.44396	-0.530035	1.76208e-09	6.31329e-07	5.89011e-05	5938.23	-1.63208	-0.706716	1.04568e-15	3.0225e-13	3.49541e-11	6045.22	1.01198	0.0171842	0.845196	0.999773	1	2971.68	-517.221	-9.01464	0	0	0	4056.11	1.42301	0.50895	8.17919e-09	9.65291e-08	0.000273406	3613.2	1.25899	0.33227	0.000168519
HHV5wtgp012	AY446894.2	14965..15807		142.656	-2.41561	-1.27239	2.87749e-30	1.47967e-28	9.61859e-26	142.656	-6294.67	-12.6199	1.73109e-07	2.07354e-06	0.00578651	142.656	-1.27475	-0.35022	0.00103487	0.0255709	1	142.656	-1.65056	-0.722955	2.30241e-11	3.20606e-09	7.69626e-07	142.656	-1.2882	-0.365352	0.000671767	0.590645	1	60.9458	-2605.83	-11.3475	2.61827e-06	1.60563e-05	0.0875209	110.264	1.89496	0.92217	2.36353e-16	5.66602e-15	7.90056e-12	85.7841	1.46351	0.549434	1.36505e-06
HHV5wtgp013	AY446894.2	15865..16533		0	#N/A	#N/A	#N/A	#N/A	#N/A	0	#N/A	#N/A	#N/A	#N/A	#N/A	0	#N/A	#N/A	#N/A	#N/A	#N/A	0	#N/A	#N/A	#N/A	#N/A	#N/A	0	#N/A	#N/A	#N/A	#N/A	#N/A	0	#N/A	#N/A	#N/A	#N/A	#N/A	0	#N/A	#N/A	#N/A	#N/A	#N/A	0	#N/A	#N/A	#N/A
HHV5wtgp014	AY446894.2	15865..16941		40.8367	-2.56077	-1.35658	1.34145e-12	2.47621e-11	4.48407e-08	40.8367	-2317.13	-11.1781	3.82285e-06	3.48381e-05	0.127786	40.8367	-1.29232	-0.369964	0.0435247	0.289934	1	40.8367	-1.21447	-0.280322	0.125196	0.410823	1	40.8367	-1.05873	-0.0823349	0.652319	0.999773	1	16.3901	-904.858	-9.82155	4.9343e-05	0.000243103	1	31.0213	1.98153	0.986611	3.29762e-07	3.1125e-06	0.011023	33.8574	2.10855	1.07625	2.37751e-08
HHV5wtgp015	AY446894.2	16947..17648		8.6724	-1.94944	-0.963061	0.0112998	0.0382514	1	8.6724	-318.259	-8.31406	0.000642939	0.00352491	1	8.6724	-1.47086	-0.556663	0.13077	0.501615	1	8.6724	-1.13292	-0.180041	0.617941	0.856782	1	8.6724	-1.22121	-0.288306	0.431295	0.999773	1	4.79307	-163.256	-7.35099	0.0025851	0.00887744	1	5.74279	1.32537	0.406398	0.298318	0.47438	1	7.55548	1.72073	0.78302	0.0413099
HHV5wtgp016	AY446894.2	17776..18540		184.034	-2.05317	-1.03786	4.44219e-13	8.44265e-12	1.48489e-08	184.034	-491.562	-8.94123	1.54709e-44	2.74761e-42	5.17146e-40	184.034	-1.32473	-0.405697	0.0041092	0.0660633	1	184.034	-1.13045	-0.176897	0.209311	0.534438	1	184.034	-1.01194	-0.0171235	0.9033	0.999773	1	92.7016	-239.416	-7.90337	4.13187e-35	1.67796e-33	1.38116e-30	136.893	1.54988	0.632159	1.16526e-05	8.51784e-05	0.38951	162.871	1.81625	0.860959	2.09855e-09
HHV5wtgp017	AY446894.2	18642..19460		203.391	-2.00996	-1.00717	1.11948e-19	3.34957e-18	3.7421e-15	203.391	-8722.7	-13.0906	5.93732e-08	7.84972e-07	0.00198467	203.391	-1.18914	-0.249918	0.0213617	0.194701	1	203.391	-1.05841	-0.0818931	0.449285	0.756433	1	212.242	1.03224	0.0457824	0.672609	0.999773	1	104.441	-4339.74	-12.0834	5.63454e-07	3.76751e-06	0.0188346	168.658	1.69026	0.757249	1.14068e-11	1.82486e-10	3.81295e-07	191.46	1.89904	0.925274	8.8652e-17
HHV5wtgp018	AY446894.2	19658..21079		2347.28	-2.5739	-1.36395	1.20727e-55	1.86241e-53	4.03555e-51	2347.28	-1289.35	-10.3324	0	0	0	2347.28	-1.28284	-0.359338	3.30931e-05	0.00214649	1	2347.28	-1.71734	-0.780174	2.15474e-19	1.08174e-16	7.20264e-15	2347.28	-1.02034	-0.0290506	0.737116	0.999773	1	938.144	-500.933	-8.96847	0	0	0	1803.12	2.00641	1.00462	6.04997e-31	3.33478e-29	2.02232e-26	1358.31	1.49877	0.583781	1.86666e-11
HHV5wtgp019	AY446894.2	21229..22212		301.343	-2.14794	-1.10296	2.01135e-25	8.25277e-24	6.72332e-21	301.343	-4077.29	-11.9934	4.86626e-22	3.50666e-20	1.62665e-17	301.343	-1.26374	-0.337703	0.00121117	0.0288382	1	301.343	-1.38585	-0.470774	6.68584e-06	0.0002496	0.223488	301.343	-1.07115	-0.0991632	0.341589	0.999773	1	144.004	-1898.23	-10.8904	1.9128e-18	3.52267e-17	6.39393e-14	234.684	1.69967	0.765252	6.12963e-13	1.11845e-11	2.04895e-08	215.917	1.54991	0.632181	2.92406e-09
HHV5wtgp020	AY446894.2	22225..22533		138.075	-2.27543	-1.18614	7.53887e-11	1.15168e-09	2.52002e-06	138.075	-588.123	-9.19998	1.84747e-13	5.45413e-12	6.17552e-09	138.075	-1.16483	-0.220125	0.207411	0.616457	1	138.075	-1.42145	-0.507368	0.00399212	0.0455444	1	138.075	-1.17633	-0.23429	0.182311	0.999773	1	62.3348	-258.467	-8.01384	1.51305e-10	1.53351e-09	5.05766e-06	116.62	1.95343	0.966012	1.40625e-07	1.41022e-06	0.00470066	96.3233	1.60077	0.678769	0.000244561
HHV5wtgp021	AY446894.2	22754..23446		563.161	-2.52323	-1.33527	6.65167e-55	9.81513e-53	2.22345e-50	563.161	-1673.74	-10.7089	2.04036e-53	4.30097e-51	6.82033e-49	563.161	-1.37005	-0.45423	5.80218e-08	1.34325e-05	0.0019395	563.161	-2.04942	-1.03522	2.46527e-34	4.27545e-31	8.24066e-30	563.161	-1.09414	-0.129798	0.120243	0.999773	1	229.269	-663.333	-9.37359	2.63121e-41	1.32156e-39	8.79534e-37	405.105	1.8417	0.88104	1.51488e-24	6.1837e-23	5.0638e-20	273.242	1.23119	0.300054	0.000572734
HHV5wtgp022	AY446894.2	23554..23868		902.104	-2.37696	-1.24912	5.78424e-34	3.56925e-32	1.9335e-29	902.104	-632.848	-9.30572	8.19152e-75	2.3095e-72	2.73818e-70	902.104	-1.48444	-0.569915	1.77083e-08	4.51652e-06	0.000591935	902.104	-1.53133	-0.614786	1.26157e-09	1.2342e-07	4.21704e-05	902.104	-1.14715	-0.19805	0.0495688	0.999773	1	389.706	-266.243	-8.0566	1.98343e-56	1.48177e-54	6.63002e-52	599.079	1.60126	0.679203	5.71805e-11	8.46378e-10	1.91137e-06	585.008	1.55222	0.634332	9.71512e-10
HHV5wtgp023	AY446894.2	23977..25083		22.2518	-2.80104	-1.48597	2.11748e-11	3.42443e-10	7.07809e-07	22.2518	-1282.2	-10.3244	1.99537e-05	0.000155675	0.666993	22.2518	-2.21827	-1.14943	9.83369e-08	1.99969e-05	0.00328711	22.2518	-1.6153	-0.691804	0.000992169	0.0156945	1	22.2518	-1.15035	-0.202071	0.32937	0.999773	1	8.30048	-457.756	-8.83844	0.000263138	0.00113045	1	9.87477	1.26272	0.336532	0.14811	0.290024	1	13.724	1.73407	0.794161	0.00048283
HHV5wtgp024	AY446894.2	25080..25376		44.7835	-1.75562	-0.811983	0.000476144	0.00245215	1	44.7835	-695.831	-9.44259	9.61817e-05	0.000650879	1	44.7835	-1.63574	-0.709946	0.00196904	0.0405715	1	44.7835	-1.33725	-0.419268	0.0619531	0.281065	1	44.7835	-1.20377	-0.267557	0.234401	0.999773	1	26.3038	-396.344	-8.63061	0.000366987	0.0015301	1	27.0397	1.07329	0.102037	0.674222	0.802158	1	33.3524	1.31286	0.392716	0.0992358
HHV5wtgp025	AY446894.2	25640..26656		127.397	-2.29781	-1.20026	2.49043e-33	1.47913e-31	8.32475e-29	127.397	-6775.23	-12.7261	1.35623e-07	1.66158e-06	0.00453347	127.397	-1.44445	-0.530517	3.47797e-08	8.57974e-06	0.00116258	127.397	-1.46813	-0.553982	8.69467e-09	7.02831e-07	0.000290637	127.397	-1.04078	-0.0576697	0.544462	0.999773	1	56.9135	-2948.56	-11.5258	1.8105e-06	1.13668e-05	0.0605195	86.9622	1.59079	0.669745	4.29433e-11	6.4529e-10	1.43547e-06	86.3099	1.56513	0.64628	2.04867e-10
HHV5wtgp026	AY446894.2	complement(26803..27174)		337.32	-2.29624	-1.19928	6.25737e-27	2.78383e-25	2.09165e-22	337.32	-989.155	-9.95005	6.56554e-26	6.35561e-24	2.19466e-21	337.32	-1.86556	-0.899612	2.55251e-16	3.49184e-13	8.53229e-12	337.32	-1.79345	-0.842734	1.42707e-14	3.32003e-12	4.77028e-10	337.32	-1.04783	-0.0673995	0.53025	0.999773	1	150.326	-430.771	-8.75078	2.21354e-20	4.58476e-19	7.39921e-16	178.392	1.23086	0.299664	0.00898433	0.0311138	1	186.873	1.28035	0.356542	0.00183534
HHV5wtgp027	AY446894.2	27443..27843		4504.09	-1.81095	-0.85675	5.3858e-19	1.55658e-17	1.80031e-14	4504.09	-1448.47	-10.5003	9.10782e-246	1.08119e-242	3.04447e-241	4504.09	-1.09027	-0.124682	0.194015	0.599372	1	4504.09	-1.4027	-0.488208	3.75495e-07	2.02927e-05	0.0125517	4504.09	-1.07795	-0.108296	0.259462	0.999773	1	2563.09	-799.838	-9.64356	1.58959e-207	1.2588e-204	5.31353e-203	4078.12	1.66102	0.732067	2.84252e-14	5.82656e-13	9.5017e-10	3181.75	1.29105	0.368542	0.000130627
unassigned_gene_1	AY446894.2	27992..28011		0	#N/A	#N/A	#N/A	#N/A	#N/A	0	#N/A	#N/A	#N/A	#N/A	#N/A	0	#N/A	#N/A	#N/A	#N/A	#N/A	0	#N/A	#N/A	#N/A	#N/A	#N/A	0	#N/A	#N/A	#N/A	#N/A	#N/A	0	#N/A	#N/A	#N/A	#N/A	#N/A	0	#N/A	#N/A	#N/A	#N/A	#N/A	0	#N/A	#N/A	#N/A
unassigned_gene_2	AY446894.2	28029..28050		0	#N/A	#N/A	#N/A	#N/A	#N/A	0	#N/A	#N/A	#N/A	#N/A	#N/A	0	#N/A	#N/A	#N/A	#N/A	#N/A	0	#N/A	#N/A	#N/A	#N/A	#N/A	0	#N/A	#N/A	#N/A	#N/A	#N/A	0	#N/A	#N/A	#N/A	#N/A	#N/A	0	#N/A	#N/A	#N/A	#N/A	#N/A	0	#N/A	#N/A	#N/A
HHV5wtgp028	AY446894.2	complement(28208..29062)		377.417	-2.30637	-1.20563	1.33153e-39	1.05399e-37	4.4509e-35	377.417	-947.485	-9.88796	2.10933e-65	5.34562e-63	7.05086e-61	378.751	1.01718	0.0245738	0.782984	0.949161	1	377.417	-1.3908	-0.475915	1.19486e-07	7.45646e-06	0.00399405	387.617	1.01998	0.0285451	0.749575	0.999773	1	167.983	-410.812	-8.68233	8.87374e-51	5.74423e-49	2.96622e-46	378.751	2.34599	1.2302	4.0045e-41	3.36166e-39	1.33858e-36	269.751	1.65831	0.729711	2.57643e-15
HHV5wtgp029	AY446894.2	complement(29278..30354)		263.877	-2.43542	-1.28417	1.02891e-58	1.81065e-56	3.43932e-54	263.877	-1215.59	-10.2474	3.40786e-49	6.62624e-47	1.13915e-44	263.877	-1.00866	-0.0124426	0.870245	0.969889	1	263.877	-1.3959	-0.481199	4.16472e-10	4.48872e-08	1.39214e-05	263.877	-1.03883	-0.0549582	0.472712	0.999773	1	111.817	-499.129	-8.96327	5.22934e-38	2.37995e-36	1.74801e-33	258.139	2.41451	1.27173	1.8478e-57	3.32562e-55	6.17664e-53	188.04	1.74469	0.802974	1.75168e-23
HHV5wtgp030	AY446894.2	30402..32372		1206.72	-2.37334	-1.24692	2.58199e-60	4.75507e-58	8.63083e-56	1206.72	-1682.1	-10.716	1.06071e-296	2.17493e-293	3.54563e-292	1206.72	-1.16233	-0.217019	0.00418048	0.0668522	1	1206.72	-1.34818	-0.431009	1.30951e-08	1.03658e-06	0.000437729	1206.72	-1.06121	-0.0857167	0.257992	0.999773	1	524.483	-708.746	-9.46912	5.64783e-232	6.09889e-229	1.8879e-227	1023.32	2.04188	1.0299	1.17783e-41	1.01752e-39	3.93714e-37	890.706	1.76041	0.81591	9.66874e-27
HHV5wtgp031	AY446894.2	complement(32560..33126)		635.053	-2.71218	-1.43945	1.56334e-48	1.8206e-46	5.22578e-44	635.053	-1252.56	-10.2907	7.50785e-60	1.78252e-57	2.50965e-55	635.053	-1.28206	-0.358468	0.000194736	0.00775237	1	635.053	-1.828	-0.870268	2.8195e-19	1.37917e-16	9.42473e-15	635.053	-1.05281	-0.0742485	0.439664	0.999773	1	240.626	-461.83	-8.85122	1.0874e-44	6.15081e-43	3.63486e-40	488.859	2.11548	1.08098	7.03657e-28	3.265e-26	2.35212e-23	345.481	1.48368	0.569183	1.06025e-08
HHV5wtgp032	AY446894.2	complement(33182..35008)		479.861	-3.60773	-1.85109	2.85956e-124	3.5755e-121	9.55864e-120	479.861	-2221.54	-11.1173	3.91664e-95	1.38031e-92	1.30921e-90	479.861	-1.31744	-0.397733	1.89152e-07	3.38852e-05	0.00632278	479.861	-2.19483	-1.13411	3.85623e-49	1.4713e-45	1.28902e-44	479.861	-1.04433	-0.0625799	0.411773	0.999773	1	137.45	-615.773	-9.26625	1.34734e-66	1.32817e-64	4.50377e-62	359.391	2.73845	1.45336	7.41472e-77	2.25835e-74	2.47852e-72	217.659	1.64374	0.716982	1.05364e-19
HHV5wtgp034	AY446894.2	complement(35105..37353)		279.228	-4.40624	-2.13955	2.5471e-107	2.0866e-104	8.51419e-103	279.228	-3492.01	-11.7698	7.45444e-50	1.47487e-47	2.4918e-45	279.228	-1.4065	-0.492109	2.02629e-07	3.54553e-05	0.00677327	279.228	-2.63335	-1.3969	2.79493e-48	8.88647e-45	9.3426e-44	279.228	-1.0625	-0.0874631	0.354819	0.999773	1	65.924	-792.516	-9.6303	6.3734e-34	2.47811e-32	2.13043e-29	195.734	3.13277	1.64744	6.0311e-64	1.32667e-61	2.01602e-59	105.441	1.67324	0.742645	4.81635e-14
HHV5wtgp035	AY446894.2	complement(37483..37848)		12.3228	-2.40631	-1.26682	0.00317863	0.012955	1	12.3228	-235.124	-7.87728	0.00124442	0.00634731	1	12.3228	-1.06432	-0.0899372	0.818529	0.957083	1	12.3228	-1.01026	-0.014728	0.969911	0.990064	1	12.5076	1.00062	0.000898313	0.99818	0.999773	1	5.15007	-97.7112	-6.61045	0.00689612	0.0212189	1	11.3812	2.26088	1.17689	0.00646222	0.0236044	1	12.0228	2.38187	1.2521	0.0036514
HHV5wtgp035a	AY446894.2	complement(37605..38174)		1820.58	-2.03756	-1.02684	2.1603e-26	9.33133e-25	7.22125e-22	1820.58	-1001.18	-9.96748	7.18635e-187	6.00326e-184	2.40218e-182	1820.58	-1.26712	-0.341548	0.000383995	0.0124533	1	1820.58	-1.01058	-0.0151903	0.874355	0.961554	1	1820.58	-1.04368	-0.0616757	0.521211	0.999773	1	918.035	-491.361	-8.94064	1.29475e-150	5.91527e-148	4.32796e-146	1416.18	1.60803	0.685292	1.40735e-12	2.47661e-11	4.70433e-08	1788.6	2.01622	1.01165	1.1857e-25
HHV5wtgp036	AY446894.2	38327..40114		210.931	-2.04296	-1.03066	4.24728e-32	2.39106e-30	1.41974e-27	210.931	-1611.37	-10.6541	7.55417e-53	1.54895e-50	2.52513e-48	210.931	-1.13114	-0.177775	0.0385748	0.272267	1	210.931	-1.4148	-0.500602	6.73299e-09	5.60896e-07	0.000225064	210.931	-1.03113	-0.0442262	0.607001	0.999773	1	106.179	-788.742	-9.62341	2.0309e-43	1.09655e-41	6.78869e-39	183.999	1.80611	0.852889	2.24135e-22	8.06784e-21	7.49216e-18	148.478	1.44399	0.530062	1.75001e-09
HHV5wtgp037	AY446894.2	complement(40195..43344)		374.684	-2.63694	-1.39886	3.33764e-57	5.58396e-55	1.11567e-52	374.684	-1530.14	-10.5794	1.31839e-161	8.26008e-159	4.40698e-157	374.684	-1.07197	-0.100258	0.249052	0.663865	1	374.684	-1.29166	-0.369225	2.23481e-05	0.00069891	0.747031	380.971	1.00794	0.0114055	0.895699	0.999773	1	147.654	-580.27	-9.18058	4.46273e-122	1.27736e-119	1.49176e-117	345.369	2.45991	1.29861	1.73723e-49	2.23088e-47	5.80702e-45	288.599	2.04151	1.02964	1.10277e-31
HHV5wtgp038	AY446894.2	43415..44773		182.706	-2.70198	-1.43402	2.81024e-45	2.86536e-43	9.3938e-41	182.706	-1380.05	-10.4305	1.73941e-39	2.7746e-37	5.81432e-35	182.706	-1.18385	-0.243486	0.0133491	0.147055	1	182.706	-1.56731	-0.648291	6.20998e-11	8.00458e-09	2.07581e-06	188.269	1.01989	0.0284195	0.772388	0.999773	1	70.3162	-510.756	-8.99649	8.88231e-30	2.84389e-28	2.96909e-25	152.411	2.28237	1.19053	1.73588e-31	9.79557e-30	5.80253e-27	115.988	1.72396	0.785728	1.9994e-14
HHV5wtgp039	AY446894.2	45141..46364		1052.01	-2.4066	-1.267	3.0557e-47	3.40818e-45	1.02143e-42	1052.01	-1238.93	-10.2749	2.26065e-201	2.21691e-198	7.55667e-197	1052.01	-1.09923	-0.136488	0.117387	0.47702	1	1052.01	-1.5194	-0.603501	4.86328e-12	7.60465e-10	1.62565e-07	1076.3	1.01503	0.0215266	0.804949	0.999773	1	450.222	-514.806	-9.00788	4.28145e-155	2.11905e-152	1.43116e-150	943.288	2.18936	1.13051	6.45211e-38	4.83542e-36	2.15675e-33	689.182	1.58392	0.663498	4.71463e-14
HHV5wtgp040	AY446894.2	46443..48368		368.587	-2.41895	-1.27438	4.82992e-50	6.00757e-48	1.6145e-45	368.587	-1584.15	-10.6295	6.34012e-98	2.30648e-95	2.11931e-93	368.587	-1.05721	-0.0802613	0.342282	0.747881	1	368.587	-1.32083	-0.401443	2.15557e-06	9.22015e-05	0.0720544	380.015	1.02389	0.0340669	0.687013	0.999773	1	156.87	-654.892	-9.35511	3.21668e-76	3.85953e-74	1.07524e-71	343.37	2.28806	1.19412	4.48683e-44	4.4414e-42	1.49981e-39	277.592	1.83139	0.872941	3.14662e-24
HHV5wtgp041	AY446894.2	complement(48595..50128)		1314.39	-3.38057	-1.75727	1.10973e-106	8.78796e-104	3.7095e-102	1314.39	-1425.54	-10.4773	5.21802e-282	8.4066e-279	1.74423e-277	1314.39	-1.36956	-0.453716	1.12832e-08	3.20356e-06	0.000377162	1314.39	-2.30236	-1.20311	1.91495e-51	1.21772e-47	6.4011e-47	1314.39	-1.04129	-0.0583677	0.462266	0.999773	1	400.015	-421.686	-8.72003	1.01819e-195	7.5591e-193	3.4035e-191	945.345	2.46836	1.30355	2.25923e-59	4.22618e-57	7.55191e-55	567.858	1.4683	0.554152	5.8152e-12
HHV5wtgp042	AY446894.2	complement(50262..53060)		261.337	-2.18556	-1.128	7.082e-43	6.49602e-41	2.3673e-38	261.337	-1105.89	-10.111	4.02747e-129	1.89249e-126	1.34626e-124	261.337	-1.31152	-0.391243	1.5381e-06	0.000189041	0.0514141	261.337	-2.19009	-1.13099	3.62935e-43	8.65464e-40	1.21318e-38	261.337	-1.09655	-0.132978	0.102113	0.999773	1	122.966	-505.998	-8.98299	3.11272e-102	5.9159e-100	1.04049e-97	196.516	1.66643	0.736758	4.0919e-19	1.19571e-17	1.3678e-14	122.966	-1.00208	-0.00299203	0.971298
HHV5wtgp043	AY446894.2	complement(51482..52477)		381.329	-2.24946	-1.16958	8.68758e-25	3.48045e-23	2.904e-20	381.329	-5211.6	-12.3475	2.97521e-23	2.44022e-21	9.94524e-19	381.329	-1.58892	-0.668048	3.31769e-09	1.06223e-06	0.0001109	381.329	-2.02282	-1.01637	3.20331e-19	1.52774e-16	1.07077e-14	381.329	-1.10828	-0.14832	0.187597	0.999773	1	174.581	-2316.83	-11.1779	2.43665e-19	4.76834e-18	8.14501e-15	237.865	1.41571	0.501529	1.181e-05	8.62235e-05	0.394774	187.875	1.11204	0.153209	0.182569
HHV5wtgp044	AY446894.2	complement(53498..54344)		67.8976	3230.92	11.6577	3.83933e-06	3.1452e-05	0.128337	0.155767	6.74307	2.75341	0.308838	0.502007	1	41.1213	1124.83	10.1355	5.92951e-05	0.00324463	1	0.339256	24.4824	4.61367	0.0725923	0.30788	1	1.1825	89.3229	6.48096	0.0106645	0.999773	1	67.8976	-479.143	-8.90431	3.17987e-09	2.81461e-08	0.000106293	67.8976	-2.87232	-1.52222	0.174885	0.326053	1	67.8976	-131.97	-7.04407	9.94194e-09
HHV5wtgp045	AY446894.2	complement(53498..54838)		4547.64	-2.21507	-1.14735	4.32078e-35	2.80461e-33	1.44431e-30	4547.64	-1806.1	-10.8187	0	0	0	4547.64	-1.24703	-0.318501	0.000593866	0.0171526	1	4547.64	-1.38454	-0.469404	4.1718e-07	2.18217e-05	0.0139451	4547.64	-1.02983	-0.0424029	0.647479	0.999773	1	2112.99	-815.371	-9.67131	0	0	0	3596.43	1.77627	0.828849	4.4087e-19	1.28512e-17	1.4737e-14	3266.23	1.59986	0.677946	2.87415e-13
HHV5wtgp046	AY446894.2	complement(54742..55119)		1789.25	-1.97693	-0.983259	8.85016e-39	6.71735e-37	2.95834e-34	1789.25	-1516.7	-10.5667	2.11327e-97	7.56584e-95	7.06402e-93	1789.25	-1.13482	-0.182463	0.0144699	0.1541	1	1789.25	-1.37662	-0.461132	7.22144e-10	7.2507e-08	2.41391e-05	1789.25	-1.01836	-0.0262406	0.725148	0.999773	1	931.718	-767.2	-9.58346	2.07946e-80	2.67036e-78	6.95101e-76	1555.03	1.74206	0.800796	3.52326e-26	1.53582e-24	1.17772e-21	1295.03	1.43607	0.522127	5.96376e-12
HHV5wtgp047	AY446894.2	complement(55183..56454)		1757.48	-2.19286	-1.13281	3.08635e-42	2.75649e-40	1.03168e-37	1757.48	-1643.47	-10.6825	5.78344e-281	8.69637e-278	1.93323e-276	1757.48	-1.30355	-0.382445	3.99049e-06	0.000403013	0.13339	1757.48	-1.40506	-0.490632	3.32464e-09	2.96427e-07	0.000111133	1757.48	-1.04222	-0.0596651	0.471658	0.999773	1	828.853	-749.464	-9.54971	8.03013e-225	7.33738e-222	2.68423e-220	1331.28	1.68222	0.750367	2.03413e-19	6.10161e-18	6.79947e-15	1245.6	1.56068	0.642179	1.25977e-14
HHV5wtgp048	AY446894.2	complement(56501..57802)		1586.73	-2.37988	-1.25089	6.15402e-38	4.47098e-36	2.05711e-33	1586.73	-1359.64	-10.409	1.89265e-286	3.28375e-283	6.32657e-282	1586.73	-1.27168	-0.346732	0.000344031	0.0114789	1	1586.73	-1.41577	-0.501584	2.26025e-07	1.3106e-05	0.00755535	1586.73	-1.06599	-0.0921877	0.341143	0.999773	1	692.502	-571.306	-9.15812	4.92266e-222	4.3314e-219	1.6455e-217	1232.16	1.87145	0.904158	1.40977e-20	4.51026e-19	4.71243e-16	1114.81	1.68098	0.749307	1.31631e-14
HHV5wtgp049	AY446894.2	complement(57943..60663)		191.406	-2.67991	-1.42218	9.21695e-31	4.8444e-29	3.08095e-26	191.406	-1526.72	-10.5762	4.07617e-73	1.10769e-70	1.36254e-68	191.406	-1.26173	-0.335408	0.00605291	0.0864997	1	191.406	-1.44794	-0.533998	1.26987e-05	0.000434145	0.424479	194.939	1.0091	0.0130624	0.914793	0.999773	1	74.734	-569.691	-9.15403	3.50237e-55	2.54452e-53	1.17074e-50	150.547	2.12399	1.08678	1.42873e-18	4.02639e-17	4.77583e-14	131.503	1.85085	0.888186	6.96442e-13
HHV5wtgp050	AY446894.2	complement(60806..61678)		82.8109	-2.6094	-1.38372	1.40754e-16	3.5088e-15	4.70498e-12	82.8109	-991.611	-9.95363	1.56332e-15	5.85727e-14	5.22572e-11	82.8109	-1.14913	-0.200547	0.213205	0.623792	1	82.8109	-1.29214	-0.369763	0.0221944	0.148147	1	86.9212	1.04052	0.0573094	0.721593	0.999773	1	33.2208	-380.014	-8.56991	6.95974e-12	7.94534e-11	2.32643e-07	71.1902	2.27076	1.18317	2.00534e-12	3.48506e-11	6.70324e-08	63.5324	2.01944	1.01396	1.87166e-09
HHV5wtgp051	AY446894.2	61677..64628		31.8775	-2.39123	-1.25776	3.5182e-07	3.43676e-06	0.0117603	31.8775	-1286.85	-10.3296	2.4062e-16	9.99482e-15	8.04321e-12	31.8775	-1.18352	-0.243087	0.319592	0.729317	1	31.8775	-1.04963	-0.0698774	0.774537	0.925973	1	32.857	1.01886	0.0269527	0.912069	0.999773	1	14.1458	-538.153	-9.07187	6.11435e-13	7.66536e-12	2.04384e-08	26.6992	2.02044	1.01467	4.11165e-05	0.000269985	1	29.9912	2.27817	1.18788	1.53408e-06
HHV5wtgp052	AY446894.2	64625..71350		116.968	-2.15363	-1.10677	2.46717e-26	1.05799e-24	8.24701e-22	116.968	-1022.84	-9.99836	8.55332e-142	4.38455e-139	2.85912e-137	116.968	-1.09806	-0.134962	0.192536	0.597058	1	125.253	1.07631	0.106088	0.305208	0.635918	1	124.498	1.05118	0.0720144	0.486789	0.999773	1	56.6794	-474.937	-8.89159	1.91498e-112	4.54942e-110	6.40121e-108	105.317	1.9613	0.971807	1.21403e-20	3.89752e-19	4.05813e-16	125.253	2.31796	1.21286	2.66152e-31
HHV5wtgp053	AY446894.2	complement(70422..71796)		955.198	-2.11004	-1.07727	1.70795e-26	7.40434e-25	5.70917e-22	955.198	-1308.59	-10.3538	2.59361e-190	2.43745e-187	8.66965e-186	955.198	-1.33192	-0.413509	4.1007e-05	0.00244921	1	955.198	-1.36045	-0.444084	1.05981e-05	0.000370292	0.354262	955.198	-1.01731	-0.0247595	0.805866	0.999773	1	465.505	-620.174	-9.27653	4.61743e-153	2.2387e-150	1.54347e-148	706.962	1.58421	0.663762	5.59478e-11	8.28649e-10	1.87017e-06	696.122	1.55099	0.633187	4.06033e-10
HHV5wtgp054	AY446894.2	complement(71689..73401)		450.136	-2.09222	-1.06503	4.46311e-35	2.88125e-33	1.49188e-30	450.136	-1952.79	-10.9313	1.46241e-91	4.78039e-89	4.8884e-87	450.136	-1.32464	-0.405604	2.13784e-06	0.00025133	0.0714615	450.136	-1.50619	-0.590907	5.38415e-12	8.28334e-10	1.79976e-07	450.136	-1.04522	-0.0638042	0.455333	0.999773	1	221.98	-933.362	-9.86629	6.6773e-75	7.70061e-73	2.23202e-70	335.179	1.57946	0.659427	2.39517e-14	4.948e-13	8.00633e-10	297.586	1.38908	0.474125	4.35012e-08
HHV5wtgp055	AY446894.2	complement(73358..74554)		327.616	-2.19487	-1.13414	1.04025e-42	9.43256e-41	3.47726e-38	327.616	-2178.05	-11.0888	1.33065e-44	2.38196e-42	4.44795e-40	327.616	-1.32142	-0.402084	7.73282e-07	0.000106756	0.0258485	327.616	-1.61442	-0.691015	2.95801e-17	1.06471e-14	9.88772e-13	327.616	-1.07306	-0.101736	0.210198	0.999773	1	154.629	-992.336	-9.95468	2.90011e-36	1.23032e-34	9.69419e-32	244.696	1.661	0.732054	1.56947e-18	4.41777e-17	5.24628e-14	201.947	1.35954	0.443122	1.21943e-07
HHV5wtgp056	AY446894.2	complement(74576..75049)		139.523	-2.88032	-1.52623	3.00012e-35	1.97435e-33	1.00285e-30	139.523	-522.051	-9.02805	1.3122e-21	9.22014e-20	4.38629e-17	139.523	-1.4155	-0.501311	1.0005e-05	0.000805108	0.334437	139.523	-2.03915	-1.02797	1.99971e-18	8.67012e-16	6.68444e-14	139.523	-1.09785	-0.134684	0.23061	0.999773	1	50.083	-181.248	-7.50182	2.3483e-15	3.5762e-14	7.84967e-11	97.426	2.03484	1.02492	3.87622e-16	9.13564e-15	1.2957e-11	68.0758	1.41251	0.498262	0.000117726
HHV5wtgp057	AY446894.2	75087..77093		239.202	-2.28544	-1.19247	7.30123e-29	3.53269e-27	2.44058e-24	239.202	-1407.68	-10.4591	2.59212e-72	6.96014e-70	8.66466e-68	239.202	-1.07755	-0.107748	0.308217	0.719513	1	239.202	-1.21696	-0.283284	0.00745641	0.0708749	1	250.806	1.03772	0.0534154	0.613485	0.999773	1	109.221	-615.933	-9.26663	4.11221e-57	3.09158e-55	1.37459e-52	218.806	2.12097	1.08472	4.05836e-24	1.60691e-22	1.35659e-19	195.423	1.87799	0.909187	2.23637e-17
HHV5wtgp058	AY446894.2	77086..79337		472.625	-2.00475	-1.00342	1.36559e-27	6.37375e-26	4.56476e-23	472.625	-1294.76	-10.3385	2.62785e-163	1.69346e-160	8.78412e-159	472.625	-1.09168	-0.12655	0.167577	0.560503	1	472.625	-1.11913	-0.16238	0.0766385	0.316252	1	511.115	1.07216	0.100526	0.272874	0.999773	1	243.618	-645.845	-9.33504	2.00007e-133	6.88634e-131	6.68564e-129	426.732	1.83639	0.876874	2.00115e-21	6.79163e-20	6.68926e-17	420.374	1.79135	0.841043	7.83693e-20
HHV5wtgp059	AY446894.2	complement(78194..81922)		402.899	-3.48136	-1.79965	6.58854e-76	2.03278e-73	2.20235e-71	402.899	-3365.83	-11.7167	2.00136e-117	8.3594e-115	6.68996e-113	402.899	-1.23976	-0.310063	0.0013636	0.0313754	1	402.899	-1.64337	-0.716662	1.45281e-13	2.87916e-11	4.85632e-09	404.656	-1.00507	-0.00728933	0.939969	0.999773	1	120.691	-966.815	-9.9171	1.28601e-84	1.84047e-82	4.29875e-80	320.901	2.80809	1.48959	1.74249e-52	2.52416e-50	5.82461e-48	244.314	2.11842	1.08299	1.75702e-28
HHV5wtgp060	AY446894.2	complement(82066..84789)		507.634	-2.4455	-1.29013	1.63829e-37	1.15492e-35	5.47631e-33	507.634	-1795.44	-10.8101	4.03697e-166	2.7592e-163	1.34944e-161	507.634	-1.20302	-0.266655	0.00786492	0.103033	1	507.634	-1.37237	-0.456667	5.38697e-06	0.000206775	0.18007	526.106	1.02258	0.0322135	0.748066	0.999773	1	216.174	-734.183	-9.52	3.37609e-129	1.08386e-126	1.12853e-124	417.137	2.03281	1.02347	3.45705e-24	1.3734e-22	1.15559e-19	367.743	1.78196	0.833461	1.4865e-16
HHV5wtgp061	AY446894.2	complement(84752..87304)		201.749	-2.84998	-1.51095	2.58628e-17	6.76677e-16	8.64516e-13	201.749	-1022.91	-9.99847	8.47975e-88	2.69381e-85	2.83453e-83	201.749	-1.26264	-0.336449	0.0582084	0.337671	1	201.749	-1.62563	-0.701002	8.07022e-05	0.00207208	1	205.957	1.00777	0.011169	0.949841	0.999773	1	74.3903	-358.92	-8.48752	1.06643e-63	9.63312e-62	3.56475e-59	158.689	2.25715	1.1745	4.9216e-11	7.33057e-10	1.64514e-06	122.896	1.75315	0.80995	5.94667e-06
HHV5wtgp062	AY446894.2	complement(87871..91578)		30.5578	-3.23523	-1.69387	5.05865e-11	7.88055e-10	1.69095e-06	30.5578	-1547.56	-10.5958	5.13074e-17	2.2691e-15	1.71505e-12	30.5578	-1.37852	-0.463125	0.0688584	0.369409	1	30.5578	-2.02688	-1.01926	6.68211e-05	0.00176558	1	32.0055	1.04124	0.0582997	0.818497	0.999773	1	9.99927	-478.347	-8.90191	1.93749e-12	2.33176e-11	6.47645e-08	22.1123	2.34688	1.23074	1.93431e-06	1.6034e-05	0.0646582	14.6944	1.59616	0.674606	0.00936042
HHV5wtgr004	AY446894.2	94297..99218		1954.44	-1.86352	-0.898028	1.51737e-20	4.80642e-19	5.07211e-16	1954.44	-1258.02	-10.2969	0	0	0	2229.96	1.15612	0.209291	0.0302539	0.238857	1	1954.44	-1.06732	-0.0939903	0.330573	0.658653	1	2112.69	1.0728	0.10138	0.293963	0.999773	1	1081.62	-675.078	-9.39891	0	0	0	2229.96	2.15445	1.10732	2.14825e-30	1.15466e-28	7.18095e-26	1825.14	1.74598	0.804037	8.88707e-17
HHV5wtgp063	AY446894.2	complement(99519..101747)		387.503	-2.40388	-1.26537	3.63109e-46	3.81698e-44	1.21376e-41	387.503	-1559.67	-10.607	2.92605e-119	1.24523e-116	9.7809e-115	387.503	-1.18003	-0.238829	0.00657132	0.0916453	1	387.503	-1.24975	-0.321634	0.000253837	0.0054532	1	423.488	1.08234	0.114149	0.193508	0.999773	1	167.398	-648.813	-9.34166	7.26758e-93	1.15876e-90	2.42933e-88	323.957	2.03713	1.02654	7.03676e-31	3.8519e-29	2.35218e-26	308.777	1.9235	0.943733	2.48125e-26
HHV5wtgp064	AY446894.2	complement(101847..104687)		84.2853	-3.01052	-1.59001	7.97216e-32	4.39431e-30	2.66486e-27	84.2853	-3296.38	-11.6867	6.44816e-21	4.29022e-19	2.15543e-16	84.2853	-1.233	-0.302177	0.0226734	0.201649	1	84.2853	-1.60166	-0.679569	3.32859e-07	1.8247e-05	0.0111265	88.9475	1.04208	0.0594652	0.653261	0.999773	1	29.4003	-1094.95	-10.0967	5.33453e-16	8.44371e-15	1.78317e-11	67.5248	2.44161	1.28783	2.54336e-21	8.54633e-20	8.50169e-17	52.1843	1.87962	0.910441	2.46383e-11
unassigned_gene_3	AY446894.2	104404..104424		0	#N/A	#N/A	#N/A	#N/A	#N/A	0	#N/A	#N/A	#N/A	#N/A	#N/A	0	#N/A	#N/A	#N/A	#N/A	#N/A	0	#N/A	#N/A	#N/A	#N/A	#N/A	0	#N/A	#N/A	#N/A	#N/A	#N/A	0	#N/A	#N/A	#N/A	#N/A	#N/A	0	#N/A	#N/A	#N/A	#N/A	#N/A	0	#N/A	#N/A	#N/A
unassigned_gene_4	AY446894.2	104445..104464		0	#N/A	#N/A	#N/A	#N/A	#N/A	0	#N/A	#N/A	#N/A	#N/A	#N/A	0	#N/A	#N/A	#N/A	#N/A	#N/A	0	#N/A	#N/A	#N/A	#N/A	#N/A	0	#N/A	#N/A	#N/A	#N/A	#N/A	0	#N/A	#N/A	#N/A	#N/A	#N/A	0	#N/A	#N/A	#N/A	#N/A	#N/A	0	#N/A	#N/A	#N/A
HHV5wtgp065	AY446894.2	104703..105788		271.093	-2.32003	-1.21414	2.68086e-40	2.21143e-38	8.96133e-36	271.093	-1024.8	-10.0011	7.14162e-57	1.61079e-54	2.38723e-52	271.093	-1.21587	-0.281993	0.00157027	0.0345459	1	271.093	-1.37555	-0.460013	2.73793e-07	1.53172e-05	0.00915209	271.093	-1.05548	-0.0779025	0.382237	0.999773	1	120.302	-441.719	-8.78698	2.94243e-44	1.63325e-42	9.83565e-40	219.888	1.90812	0.932151	3.27605e-24	1.30805e-22	1.09508e-19	196.073	1.68662	0.754132	2.66188e-16
HHV5wtgp066	AY446894.2	complement(105869..107035)		294.529	-1.97371	-0.980911	1.31592e-29	6.58152e-28	4.39871e-25	294.529	-1197.76	-10.2261	1.88964e-59	4.39389e-57	6.31649e-55	294.529	-1.52343	-0.607328	1.59663e-12	1.0921e-09	5.33706e-08	294.529	-1.11141	-0.15239	0.0739314	0.310802	1	301.547	1.01488	0.021315	0.802636	0.999773	1	154.292	-606.857	-9.24521	6.95539e-49	4.41816e-47	2.32498e-44	190.732	1.29557	0.373583	2.05373e-05	0.000143207	0.686502	263.847	1.77586	0.828521	1.77518e-21
HHV5wtgp067	AY446894.2	106937..109088		1213.64	-2.15054	-1.1047	6.52334e-28	3.08101e-26	2.18056e-23	1213.64	-1289.28	-10.3324	4.77338e-142	2.5038e-139	1.5956e-137	1213.64	-1.29087	-0.368345	0.000242968	0.00887425	1	1213.64	-1.31633	-0.396527	7.82078e-05	0.00201074	1	1213.64	-1.02492	-0.0355114	0.723329	0.999773	1	580.024	-599.515	-9.22765	1.30924e-113	3.23996e-111	4.3764e-109	927.081	1.66596	0.736352	3.15721e-13	5.90596e-12	1.05536e-08	914.328	1.63373	0.70817	2.42155e-12
HHV5wtgp068	AY446894.2	complement(107430..108848)		70.8104	-1.81937	-0.863439	3.35166e-12	5.9201e-11	1.12036e-07	70.8104	-796.602	-9.63771	2.40854e-24	2.13876e-22	8.05101e-20	70.8104	-2.37721	-1.24927	3.23653e-23	8.11721e-20	1.08187e-18	70.8104	-1.06107	-0.0855238	0.478813	0.775013	1	70.8104	-1.02377	-0.0338947	0.779647	0.999773	1	40.2815	-437.845	-8.77428	1.96274e-20	4.07239e-19	6.56086e-16	40.2815	-1.30661	-0.385829	0.00286265	0.0118275	1	66.439	1.71465	0.777915	4.03684e-10
HHV5wtgp167	AY446894.2	107708..109088		183.324	-2.05668	-1.04032	1.24942e-12	2.31532e-11	4.17643e-08	183.324	-6249.58	-12.6095	1.8127e-07	2.16325e-06	0.00605931	183.324	-1.21416	-0.279957	0.0518038	0.316245	1	183.324	-1.43203	-0.518059	0.000338631	0.00680371	1	183.324	-1.02798	-0.0398142	0.7819	0.999773	1	91.884	-3038.67	-11.5692	1.69519e-06	1.06937e-05	0.0566651	149.224	1.69392	0.760362	2.4143e-07	2.32873e-06	0.0080703	126.914	1.4362	0.52226	0.000410869
HHV5wtgp069	AY446894.2	complement(109224..111452)		491.428	-2.61412	-1.38633	1.97158e-49	2.3656e-47	6.5904e-45	491.428	-1177.17	-10.2011	2.59753e-178	2.02025e-175	8.68277e-174	491.428	-1.17509	-0.232769	0.0123874	0.139576	1	491.428	-1.14362	-0.193613	0.0374722	0.2053	1	540.765	1.08801	0.121694	0.190731	0.999773	1	195.585	-450.313	-8.81478	1.69918e-133	5.93637e-131	5.67983e-129	412.332	2.22462	1.15356	1.09032e-34	7.09666e-33	3.64462e-30	427.486	2.28582	1.19271	5.60553e-37
HHV5wtgp070	AY446894.2	111647..112624		91.6317	-2.26333	-1.17845	1.74426e-16	4.30306e-15	5.83054e-12	91.6317	-1229.63	-10.264	1.73631e-16	7.36135e-15	5.80395e-12	91.6317	-1.48734	-0.572736	4.16777e-05	0.00246356	1	91.6317	-1.20672	-0.271095	0.0505764	0.247714	1	91.6317	-1.04403	-0.0621699	0.653667	0.999773	1	42.0542	-543.28	-9.08555	3.11001e-13	4.01983e-12	1.03958e-08	60.9108	1.52173	0.605714	2.95802e-05	0.000199562	0.988778	75.6161	1.8756	0.907354	2.92741e-10
HHV5wtgp071	AY446894.2	112227..114137		144.075	-2.00792	-1.0057	5.92929e-24	2.27564e-22	1.98198e-19	144.075	-3783.65	-11.8856	1.06475e-21	7.57587e-20	3.55915e-17	144.075	-1.33695	-0.418949	2.03535e-05	0.00150137	0.680356	144.075	-1.11851	-0.161574	0.098956	0.363539	1	144.075	-1.03252	-0.0461652	0.637639	0.999773	1	74.6649	-1884.37	-10.8799	1.96126e-18	3.60633e-17	6.55592e-14	106.31	1.50186	0.58675	4.93064e-09	5.96119e-08	0.000164817	128.395	1.79518	0.844125	2.96393e-17
HHV5wtgp072	AY446894.2	114226..115521		1033.26	-2.70281	-1.43446	9.92624e-56	1.54129e-53	3.31805e-51	1033.26	-1623.63	-10.665	2.37241e-174	1.72612e-171	7.93026e-170	1033.26	-1.58533	-0.664784	2.34966e-13	1.96432e-10	7.85421e-09	1033.26	-1.4183	-0.504164	2.68205e-08	1.99865e-06	0.000896527	1033.26	-1.01864	-0.0266416	0.768604	0.999773	1	393.488	-600.719	-9.23055	5.41398e-131	1.78639e-128	1.80973e-126	642.27	1.70489	0.769674	3.91227e-17	9.98321e-16	1.30775e-12	724.417	1.90567	0.930295	2.4568e-24
HHV5wtgp073	AY446894.2	complement(115576..116463)		25.9497	-3.70412	-1.88913	7.95351e-12	1.35352e-10	2.65862e-07	25.9497	-1208.87	-10.2394	2.42082e-05	0.000185783	0.809208	25.9497	-1.11502	-0.157066	0.537523	0.867372	1	25.9497	-1.49594	-0.581052	0.024215	0.1561	1	25.9497	-1.07345	-0.102249	0.689077	0.999773	1	7.31295	-326.36	-8.35032	0.000582594	0.00233087	1	23.0401	3.32203	1.73206	4.26854e-10	5.75526e-09	1.42684e-05	17.3277	2.47611	1.30808	3.04252e-06
HHV5wtgp074	AY446894.2	116500..118626		499.38	-2.47242	-1.30592	8.19655e-47	8.97352e-45	2.73986e-42	499.38	-1604.98	-10.6483	1.3347e-141	6.68981e-139	4.4615e-137	499.38	-1.26245	-0.336229	0.000194533	0.00775237	1	499.38	-1.36316	-0.446953	7.40592e-07	3.63195e-05	0.0247558	499.38	-1.02138	-0.0305257	0.734995	0.999773	1	209.119	-649.156	-9.34242	2.28989e-109	5.18105e-107	7.65443e-105	390.814	1.95842	0.969692	1.72525e-26	7.61836e-25	5.767e-22	365.765	1.81374	0.858968	4.10479e-21
HHV5wtgp075	AY446894.2	117505..118626		991.015	-2.15569	-1.10815	1.16773e-28	5.60439e-27	3.90337e-24	991.015	-1823.47	-10.8325	3.44358e-134	1.65255e-131	1.15109e-129	991.015	-1.27792	-0.353796	0.00036968	0.0121439	1	991.015	-1.15648	-0.20974	0.0346764	0.195596	1	991.015	-1.01243	-0.0178163	0.857607	0.999773	1	472.462	-845.884	-9.72432	1.84173e-108	3.94181e-106	6.15637e-104	764.855	1.68688	0.754356	4.35524e-14	8.76843e-13	1.45583e-09	851.829	1.86401	0.898412	2.32844e-19
HHV5wtgp076	AY446894.2	complement(118788..120467)		4363.36	-2.315	-1.21101	1.82396e-42	1.64136e-40	6.09696e-38	4363.36	-1788.67	-10.8047	0	0	0	4363.36	-1.11994	-0.163426	0.0650314	0.35859	1	4363.36	-1.33622	-0.418158	2.3575e-06	0.000100165	0.0788041	4458.33	1.01354	0.0194094	0.826549	0.999773	1	1945.59	-772.645	-9.59366	0	0	0	3841.39	2.06707	1.04758	3.35577e-32	1.96807e-30	1.12173e-27	3250.21	1.7325	0.792853	3.93635e-19
HHV5wtgp077	AY446894.2	complement(120656..122341)		2883.34	-2.52522	-1.33641	7.84559e-44	7.57673e-42	2.62254e-39	2883.34	-1305.72	-10.3506	0	0	0	2883.34	-1.16831	-0.224425	0.0195272	0.183757	1	2883.34	-1.51836	-0.602514	3.6739e-10	3.98221e-08	1.22807e-05	2883.34	-1.05299	-0.0744932	0.438257	0.999773	1	1185.03	-517.072	-9.01422	0	0	0	2435.97	2.16142	1.11198	7.35002e-31	4.00492e-29	2.45689e-26	1888.08	1.66312	0.733894	2.53115e-14
HHV5wtgp078	AY446894.2	complement(122613..124376)		1565.39	-2.30205	-1.20292	2.44346e-41	2.13417e-39	8.16776e-37	1565.39	-1132.04	-10.1447	0	0	0	1565.39	-1.10451	-0.143406	0.107395	0.456481	1	1565.39	-1.19714	-0.259597	0.00356923	0.0418924	1	1665.64	1.05538	0.0777678	0.382574	0.999773	1	700.515	-491.755	-8.94179	0	0	0	1397.87	2.08423	1.05951	1.96201e-32	1.16238e-30	6.5584e-28	1301.49	1.92295	0.94332	4.79976e-26
HHV5wtgp079	AY446894.2	complement(124408..125328)		570.745	-2.61698	-1.3879	3.79033e-66	9.00468e-64	1.26699e-61	570.745	-945.421	-9.88481	1.11218e-104	4.25174e-102	3.71769e-100	570.745	-1.16868	-0.224885	0.00442465	0.0693563	1	570.745	-1.15451	-0.207276	0.00869001	0.0781241	1	591.043	1.026	0.0370243	0.639022	0.999773	1	225.878	-361.264	-8.49691	9.9382e-78	1.21702e-75	3.32204e-73	481.415	2.23925	1.16302	1.02008e-46	1.15401e-44	3.40984e-42	491.698	2.26675	1.18063	4.11376e-48
HHV5wtgp080	AY446894.2	complement(125490..129602)		289.834	-3.02621	-1.59751	5.83483e-27	2.60071e-25	1.95041e-22	289.834	-1449.38	-10.5012	3.62405e-154	2.09591e-151	1.21141e-149	289.834	-1.08795	-0.121611	0.411337	0.797141	1	289.834	-1.08561	-0.11851	0.423359	0.739329	1	317.915	1.07881	0.109436	0.459689	0.999773	1	101.509	-478.943	-8.90371	2.87798e-111	6.70316e-109	9.62023e-107	264.004	2.78157	1.4759	3.06453e-23	1.15562e-21	1.02438e-18	263.561	2.78756	1.479	2.4823e-23
HHV5wtgp081	AY446894.2	129662..132487		27.7084	-2.69489	-1.43023	1.1999e-11	2.00323e-10	4.01089e-07	27.7084	-4068.11	-11.9901	7.33707e-07	7.80234e-06	0.0245256	27.7084	-1.29745	-0.375673	0.0689038	0.369409	1	27.7084	-1.10874	-0.148926	0.469592	0.768896	1	27.7084	-1.03263	-0.0463299	0.822154	0.999773	1	10.7256	-1509.57	-10.5599	1.2967e-05	7.11451e-05	0.433449	21.1896	2.07707	1.05455	6.49912e-07	5.81762e-06	0.0217246	24.8937	2.43058	1.2813	1.3463e-09
HHV5wtgp082	AY446894.2	132484..133773		47.5675	-2.32986	-1.22024	2.21229e-15	5.08291e-14	7.39502e-11	47.5675	-3189.7	-11.6392	1.46421e-06	1.46389e-05	0.0489442	47.5675	-1.37801	-0.462586	0.00183847	0.0386927	1	47.5675	-1.14068	-0.189895	0.197076	0.519369	1	47.5675	-1.08302	-0.115065	0.435816	0.999773	1	21.177	-1369.05	-10.419	1.63034e-05	8.76684e-05	0.544972	34.1596	1.69074	0.757658	1.20024e-06	1.03162e-05	0.0401203	41.5748	2.04252	1.03035	2.82886e-11
HHV5wtgp083	AY446894.2	complement(133770..139697)		65.5925	-2.17648	-1.12199	3.08079e-19	9.00251e-18	1.02982e-14	65.5925	-980.477	-9.93734	3.63738e-74	1.01285e-71	1.21587e-69	65.5925	-1.10754	-0.147364	0.234657	0.647489	1	65.5925	-1.08148	-0.113001	0.362007	0.689011	1	67.1365	1.01389	0.0199027	0.872482	0.999773	1	31.3637	-450.489	-8.81535	1.07619e-58	8.41022e-57	3.59738e-54	58.6295	1.96514	0.974629	7.3212e-15	1.57831e-13	2.44726e-10	60.3806	2.01251	1.00899	7.94355e-16
HHV5wtgp084	AY446894.2	135142..135477		85.6776	-1.71751	-0.780317	1.47586e-06	1.29907e-05	0.0493334	85.6776	-1508.99	-10.5594	1.24801e-05	0.00010162	0.417172	85.6776	-1.23704	-0.306888	0.0495898	0.309895	1	85.6776	-1.44887	-0.534929	0.000739675	0.0124295	1	85.6776	-1.21119	-0.27643	0.0796191	0.999773	1	51.6729	-878.592	-9.77905	5.22768e-05	0.000256546	1	68.1072	1.38841	0.473429	0.00410022	0.0160573	1	58.8387	1.18541	0.245388	0.141832
HHV5wtgp085	AY446894.2	135447..136052		156.347	-2.39173	-1.25806	7.14558e-16	1.70098e-14	2.38855e-11	156.347	-754.939	-9.56022	9.28572e-24	7.99387e-22	3.10394e-19	156.347	-1.25174	-0.323936	0.0328954	0.249482	1	156.347	-1.4109	-0.496617	0.0011174	0.017292	1	156.347	-1.16318	-0.218075	0.151557	0.999773	1	67.8524	-315.645	-8.30216	2.80395e-18	5.10449e-17	9.37278e-14	122.853	1.91073	0.934121	2.61361e-09	3.2611e-08	8.7365e-05	110.764	1.69518	0.76144	1.31379e-06
HHV5wtgp086	AY446894.2	136018..137802		281.035	-2.1338	-1.09343	2.96645e-38	2.18863e-36	9.91594e-34	281.035	-1471.76	-10.5233	4.62327e-74	1.27168e-71	1.54542e-69	281.035	-1.339	-0.421155	4.63475e-07	7.34145e-05	0.0154926	281.035	-1.31076	-0.390409	2.94143e-06	0.000120934	0.0983231	281.035	-1.03756	-0.0531945	0.523371	0.999773	1	136.102	-689.737	-9.4299	8.59773e-60	7.04332e-58	2.87396e-55	207.053	1.59358	0.672271	2.56281e-15	5.73843e-14	8.56672e-11	213.452	1.62791	0.703018	1.27583e-16
HHV5wtgp087	AY446894.2	137660..138697		766.006	-2.04175	-1.02981	1.70143e-35	1.12908e-33	5.68738e-31	766.006	-1031.65	-10.0107	8.76922e-146	4.82414e-143	2.93129e-141	766.006	-1.30602	-0.385179	2.80445e-06	0.000310304	0.0937443	766.006	-1.20964	-0.274582	0.000830144	0.0136641	1	766.006	-1.01642	-0.0234945	0.774759	0.999773	1	386.726	-505.275	-8.98093	1.29452e-117	3.4171e-115	4.32719e-113	578.188	1.56333	0.644627	8.52158e-15	1.82879e-13	2.84851e-10	630.228	1.68789	0.755224	9.12743e-20
HHV5wtgp088	AY446894.2	139696..141297		195.264	-2.1916	-1.13198	2.25809e-37	1.58714e-35	7.54812e-33	195.264	-1338.97	-10.3869	2.52688e-50	5.0437e-48	8.4466e-46	195.264	-1.29332	-0.371085	1.94583e-05	0.00144955	0.650433	195.264	-1.52337	-0.607264	3.46463e-12	5.79779e-10	1.15812e-07	195.264	-1.03914	-0.0553887	0.522775	0.999773	1	92.1219	-610.955	-9.25492	2.77554e-40	1.35397e-38	9.2778e-36	149.261	1.69455	0.760898	1.44995e-17	3.84446e-16	4.84673e-13	127.629	1.43865	0.524718	4.69595e-09
HHV5wtgp089	AY446894.2	141294..141677		180.95	-2.70018	-1.43306	2.99032e-27	1.35834e-25	9.99576e-23	180.95	-3633.18	-11.827	9.76245e-07	1.01378e-05	0.0326329	180.95	-1.31548	-0.395587	0.00148505	0.0335038	1	180.95	-1.91157	-0.93476	2.52606e-13	4.78625e-11	8.44386e-09	180.95	-1.12385	-0.168454	0.175133	0.999773	1	69.5534	-1345.53	-10.394	1.69156e-05	9.05916e-05	0.565438	135.756	2.05263	1.03747	1.16543e-14	2.46108e-13	3.89569e-10	94.2248	1.41255	0.498298	0.000287316
HHV5wtgp090	AY446894.2	141798..143921		358.563	-3.20965	-1.68242	8.28297e-65	1.8564e-62	2.76875e-60	358.563	-1148.68	-10.1658	2.1009e-128	9.67055e-126	7.02266e-124	358.563	-1.22254	-0.289883	0.00298005	0.0536409	1	358.563	-1.88716	-0.916215	9.13279e-21	6.22237e-18	3.05282e-16	358.563	-1.03934	-0.0556745	0.568295	0.999773	1	116.104	-357.884	-8.48335	7.30197e-90	1.14127e-87	2.44083e-85	289.244	2.62539	1.39253	8.11138e-45	8.34208e-43	2.71139e-40	188.882	1.70079	0.766202	1.40345e-14
HHV5wtgp091	AY446894.2	144015..145769		965.328	-2.54899	-1.34992	3.87044e-70	9.88711e-68	1.29377e-65	965.328	-1352	-10.4009	5.54715e-250	6.95088e-247	1.85424e-245	965.328	-1.23253	-0.301621	6.79165e-05	0.00361133	1	965.328	-1.47452	-0.560245	1.46395e-13	2.87916e-11	4.89356e-09	965.328	-1.02048	-0.0292516	0.699143	0.999773	1	390.677	-530.408	-9.05096	1.26537e-189	8.12473e-187	4.22977e-185	772.514	2.0681	1.0483	6.69982e-43	6.24186e-41	2.23955e-38	651.413	1.72869	0.78968	5.10847e-25
HHV5wtgp092	AY446894.2	145706..146278		2343.77	-2.29251	-1.19693	3.10213e-40	2.53256e-38	1.03695e-35	2343.77	-1443.18	-10.495	3.34979e-189	2.90594e-186	1.11973e-184	2343.77	-1.09964	-0.137025	0.126325	0.495166	1	2343.77	-1.21445	-0.280303	0.0017737	0.0245046	1	2494.92	1.05543	0.0778349	0.38512	0.999773	1	1052.29	-629.52	-9.29811	7.87644e-149	3.40219e-146	2.63286e-144	2099.27	2.08479	1.0599	7.01478e-32	4.01567e-30	2.34483e-27	1920.49	1.88769	0.916623	3.0796e-24
HHV5wtgp093	AY446894.2	complement(146538..147653)		1083.09	-2.69093	-1.4281	4.16013e-64	8.90381e-62	1.39061e-59	1083.09	-1574.44	-10.6206	2.22117e-163	1.47349e-160	7.42471e-159	1083.09	-1.3034	-0.382282	5.03628e-06	0.000479658	0.168348	1083.09	-1.29192	-0.369519	1.02765e-05	0.000361039	0.343511	1083.09	-1.0289	-0.041104	0.623393	0.999773	1	416.14	-585.091	-9.19252	8.75136e-123	2.56674e-120	2.92532e-118	818.699	2.06454	1.04582	4.5394e-35	2.99563e-33	1.51739e-30	834.714	2.08289	1.05858	6.79921e-36
HHV5wtgp094	AY446894.2	147831..150452		52.813	-2.1149	-1.08059	3.31113e-15	7.51313e-14	1.10681e-10	52.813	-768.583	-9.58606	3.19261e-33	4.33792e-31	1.0672e-28	52.813	-1.49262	-0.577848	1.96222e-05	0.00145456	0.655912	52.813	-1.29615	-0.374227	0.00551375	0.0578629	1	52.813	-1.07543	-0.104918	0.435822	0.999773	1	25.6984	-363.414	-8.50547	1.78253e-26	5.01153e-25	5.95845e-22	34.9966	1.4169	0.502738	0.000283801	0.00154568	1	40.777	1.63168	0.706359	3.08149e-07
HHV5wtgp095	AY446894.2	complement(150615..151364)		236.973	-2.32157	-1.2151	3.36669e-31	1.79333e-29	1.12538e-26	236.973	-1410.88	-10.4624	1.69091e-28	1.86953e-26	5.6522e-24	236.973	-1.19782	-0.260411	0.0102199	0.123385	1	236.973	-1.32682	-0.407967	6.06787e-05	0.00162975	1	236.973	-1.0581	-0.0814781	0.421638	0.999773	1	105.238	-607.726	-9.24728	1.33313e-22	3.09591e-21	4.45626e-18	194.659	1.93816	0.954691	1.15066e-19	3.4912e-18	3.84629e-15	177.973	1.74973	0.807134	2.04868e-14
HHV5wtgp096	AY446894.2	complement(151312..153405)		188.988	-2.36259	-1.24037	1.18278e-37	8.4892e-36	3.95367e-33	188.988	-1693.97	-10.7262	2.13557e-53	4.45997e-51	7.13856e-49	188.988	-1.27564	-0.351223	0.000225561	0.00850688	1	188.988	-1.24603	-0.317335	0.000855696	0.0140083	1	190.73	-1.00135	-0.0019477	0.983649	0.999773	1	83.064	-716.996	-9.48582	4.06804e-42	2.10554e-40	1.35982e-37	146.569	1.85208	0.889145	5.39591e-20	1.67569e-18	1.80369e-15	151.132	1.8961	0.923034	1.92759e-21
HHV5wtgp097	AY446894.2	153233..156103		165.149	-2.97607	-1.57341	4.48689e-83	1.74746e-80	1.49983e-78	165.149	-2636.03	-11.3641	8.66476e-47	1.61516e-44	2.89637e-42	165.149	-1.39148	-0.47662	1.88268e-09	6.5885e-07	6.29323e-05	165.149	-1.98711	-0.990671	3.81154e-35	7.27128e-32	1.27408e-30	165.149	-1.04225	-0.0597033	0.450162	0.999773	1	57.3879	-885.74	-9.79074	3.73966e-35	1.5239e-33	1.25006e-30	116.946	2.13878	1.09679	8.8697e-41	7.34207e-39	2.96487e-36	82.6725	1.49769	0.582739	1.89511e-12
HHV5wtgp168	AY446894.2	complement(156102..161821)		748.301	-2.4919	-1.31725	9.7448e-47	1.05711e-44	3.25739e-42	748.301	-785.844	-9.6181	3.42327e-184	2.75757e-181	1.1443e-179	748.301	-1.23708	-0.306941	0.000735767	0.019851	1	748.301	-1.00145	-0.0020889	0.981641	0.992725	1	748.301	-1.01541	-0.0220612	0.808171	0.999773	1	308.846	-315.359	-8.30085	1.72594e-137	6.72185e-135	5.76931e-133	596.186	2.01434	1.01031	4.24983e-28	1.99532e-26	1.42059e-23	742.318	2.4883	1.31516	1.4361e-46
HHV5wtgp098	AY446894.2	161003..161692		176.984	-1.87652	-0.908062	9.17934e-14	1.85753e-12	3.06838e-09	176.984	-272.58	-8.09053	4.04503e-56	9.03324e-54	1.35213e-51	176.984	-1.1111	-0.151989	0.201906	0.609799	1	176.984	-1.3655	-0.449424	0.000178603	0.00402269	1	176.984	-1.12125	-0.165112	0.167462	0.999773	1	97.1177	-145.258	-7.18247	1.76685e-44	9.9232e-43	5.90606e-40	157.085	1.68889	0.756073	6.43541e-10	8.56505e-09	2.15117e-05	129.18	1.37424	0.458638	0.000196092
HHV5wtgp099	AY446894.2	161917..164128		642.243	-2.50295	-1.32363	1.52866e-54	2.21441e-52	5.10985e-50	642.243	-1367.48	-10.4173	8.93483e-208	9.59643e-205	2.98665e-203	642.243	-1.32477	-0.405744	1.61735e-06	0.000196273	0.0540631	642.243	-1.75688	-0.813018	8.71388e-22	6.15684e-19	2.91279e-17	642.243	-1.04871	-0.0686195	0.416979	0.999773	1	264.429	-546.349	-9.09368	1.14119e-158	5.76834e-156	3.81465e-154	478.109	1.88934	0.917885	4.95361e-27	2.23732e-25	1.65584e-22	363.725	1.42465	0.51061	2.26636e-09
HHV5wtgp100	AY446894.2	complement(164298..165050)		314.181	-2.42845	-1.28004	1.81961e-38	1.35939e-36	6.08242e-34	314.181	-1869.73	-10.8686	1.16327e-30	1.45764e-28	3.88846e-26	314.181	-1.54036	-0.623267	1.12557e-10	5.46374e-08	3.76245e-06	314.181	-1.3496	-0.432536	6.97049e-06	0.000258708	0.233002	314.811	-1.00609	-0.00876329	0.927108	0.999773	1	133.079	-769.928	-9.58858	3.26158e-24	8.27836e-23	1.09025e-19	201.236	1.57655	0.65677	4.87151e-11	7.2742e-10	1.6284e-06	231.495	1.79938	0.847501	1.623e-17
unassigned_gene_5	AY446894.2	164557..164578		0	#N/A	#N/A	#N/A	#N/A	#N/A	0	#N/A	#N/A	#N/A	#N/A	#N/A	0	#N/A	#N/A	#N/A	#N/A	#N/A	0	#N/A	#N/A	#N/A	#N/A	#N/A	0	#N/A	#N/A	#N/A	#N/A	#N/A	0	#N/A	#N/A	#N/A	#N/A	#N/A	0	#N/A	#N/A	#N/A	#N/A	#N/A	0	#N/A	#N/A	#N/A
HHV5wtgp101	AY446894.2	complement(165022..165858)		987.56	-2.03474	-1.02484	3.2246e-27	1.45918e-25	1.07789e-22	987.56	-1491.48	-10.5425	3.66546e-117	1.50317e-114	1.22525e-112	987.56	-1.36943	-0.453579	1.54096e-06	0.000189041	0.0515096	987.56	-1.13711	-0.185369	0.0491745	0.244069	1	1030.78	1.03773	0.0534309	0.570607	0.999773	1	500.836	-733.007	-9.51768	8.6222e-96	1.47365e-93	2.88214e-91	710.439	1.48582	0.571262	1.88511e-09	2.38724e-08	6.30137e-05	863.286	1.78939	0.839472	9.4656e-19
HHV5wtgp102	AY446894.2	complement(165858..166799)		593.195	-2.29643	-1.19939	6.45619e-48	7.37402e-46	2.15811e-43	593.195	-1006.59	-9.97526	2.34305e-106	9.11164e-104	7.83211e-102	593.195	-1.33813	-0.420222	2.41192e-07	4.12439e-05	0.00806233	593.195	-1.21508	-0.28105	0.000540776	0.00969385	1	623.904	1.04309	0.0608647	0.45295	0.999773	1	267.265	-438.328	-8.77587	1.17435e-82	1.59423e-80	3.9255e-78	437.174	1.71614	0.779169	5.33066e-21	1.7516e-19	1.78188e-16	485.551	1.88994	0.91834	1.26257e-28
HHV5wtgp103	AY446894.2	complement(166796..168073)		272.149	-2.42267	-1.2766	3.32298e-31	1.77402e-29	1.11077e-26	272.149	-692.864	-9.43643	7.14642e-85	2.20805e-82	2.38883e-80	272.149	-1.44459	-0.53066	1.00808e-06	0.000131909	0.033697	272.149	-1.33874	-0.420881	0.000102993	0.00257173	1	274.173	-1.00288	-0.00414243	0.969437	0.999773	1	117.253	-285.992	-8.15983	8.08867e-64	7.36255e-62	2.7038e-59	185.934	1.67706	0.745936	1.46665e-11	2.32443e-10	4.90258e-07	201.965	1.80966	0.855716	8.87896e-15
HHV5wtgp104	AY446894.2	complement(168186..169311)		199.193	-2.25743	-1.17468	2.0482e-14	4.34843e-13	6.8465e-10	199.193	-1245.24	-10.2822	1.22218e-37	1.83775e-35	4.08537e-33	199.193	-1.41216	-0.497904	0.00107776	0.0265002	1	199.193	-1.223	-0.290424	0.0560771	0.265192	1	207.713	1.03233	0.0459019	0.762421	0.999773	1	91.9574	-551.62	-9.10753	7.19853e-30	2.31728e-28	2.40625e-25	139.496	1.59856	0.676776	1.14465e-05	8.37753e-05	0.382622	161.61	1.84581	0.884255	9.29743e-09
HHV5wtgp105	AY446894.2	complement(169366..169971)		6.69558	-2.59448	-1.37545	0.0174315	0.0551059	1	6.69558	-55.6278	-5.79774	1.5726e-05	0.000125424	0.525673	6.69558	-1.71435	-0.777659	0.163223	#N/A	1	6.69558	-1.36782	-0.451876	0.411536	0.72978	1	6.69558	-1.43557	-0.521626	0.348027	0.999773	1	2.56257	-21.4408	-4.42229	0.00112792	0.0042352	1	3.87585	1.51339	0.597786	0.314205	0.489159	1	4.70291	1.8968	0.923569	0.115595
HHV5wtgp106	AY446894.2	complement(170022..170564)		10.3255	-3.12004	-1.64156	0.000100481	0.000608857	1	10.3255	-292.39	-8.19175	0.000779745	0.00418045	1	10.3255	-1.9906	-0.993206	0.0120941	0.137456	1	10.3914	1.00452	0.0065025	0.986114	0.99477	1	10.3255	-1.02205	-0.0314636	0.933535	0.999773	1	3.46296	-93.7135	-6.55018	0.00741101	0.0226273	1	5.08882	1.56738	0.648358	0.142892	0.282987	1	10.3914	3.13413	1.64807	9.70298e-05
HHV5wtgp107	AY446894.2	complement(170689..174090)		585.504	-2.4457	-1.29025	4.04078e-59	7.21781e-57	1.35071e-54	585.504	-1738.14	-10.7633	5.95508e-245	6.71584e-242	1.9906e-240	585.504	-1.32613	-0.407223	2.72943e-07	4.61488e-05	0.00912367	585.504	-1.7225	-0.784501	4.62365e-23	3.39251e-20	1.54555e-18	591.732	1.00358	0.00515949	0.948023	0.999773	1	246.269	-710.694	-9.47308	4.43184e-190	2.92464e-187	1.48143e-185	435.158	1.84423	0.883022	1.55681e-28	7.54799e-27	5.20395e-24	337.968	1.41986	0.505744	2.34364e-10
HHV5wtgp109	AY446894.2	171704..174649		270.38	-2.88339	-1.52777	2.31489e-50	2.92526e-48	7.73798e-46	270.38	-1063.82	-10.055	7.95248e-37	1.17234e-34	2.65827e-32	270.38	-1.39668	-0.482004	9.53829e-07	0.00012702	0.0318836	270.38	-1.13737	-0.185707	0.0572795	0.268679	1	270.38	-1.01155	-0.0165743	0.865294	0.999773	1	96.4138	-368.947	-8.52727	6.46947e-27	1.8473e-25	2.16255e-22	190.906	2.06446	1.04576	5.04022e-24	1.98246e-22	1.6848e-19	236.108	2.53513	1.34206	6.06556e-39
HHV5wtgp108	AY446894.2	complement(172329..174090)		278.076	-29250.6	-14.8362	8.74269e-10	1.19368e-08	2.92242e-05	278.076	-7285.97	-12.8309	9.81371e-24	8.41628e-22	3.28043e-19	278.076	-4.90267	-2.29357	9.711e-18	1.62368e-14	3.2461e-13	278.076	-27796.8	-14.7626	1.56643e-10	1.86767e-08	5.2361e-06	278.076	-1.1665	-0.222187	0.403653	0.999773	1	0.0240752	4.01465	2.00528	0.461469	0.605797	1	63.4424	5966.27	12.5426	2.18696e-07	2.12498e-06	0.00731036	0	1.0523	0.0735481	0.982392
HHV5wtgp111	AY446894.2	complement(176984..177628)		180.14	-2.2648	-1.17938	1.41881e-31	7.69558e-30	4.74265e-27	180.14	-1598.58	-10.6426	1.01636e-17	4.78578e-16	3.39737e-13	180.14	-1.1153	-0.157432	0.0997976	0.440915	1	180.14	-1.36805	-0.452119	2.95401e-06	0.000121191	0.0987436	180.14	-1.05515	-0.0774446	0.419769	0.999773	1	81.7934	-705.84	-9.4632	2.55085e-14	3.62011e-13	8.52674e-10	159.457	2.03066	1.02195	7.84911e-24	3.04195e-22	2.62372e-19	130.952	1.65549	0.727262	1.31931e-12
HHV5wtgp112	AY446894.2	complement(177649..178146)		70.4488	-3.31252	-1.72793	8.87219e-28	4.16555e-26	2.96571e-23	70.4488	-482.641	-8.91481	7.87764e-13	2.15893e-11	2.63326e-08	70.4488	-1.26711	-0.341543	0.0133329	0.146984	1	70.4488	-2.11304	-1.07932	1.51318e-13	2.94561e-11	5.05812e-09	70.4488	-1.29713	-0.375319	0.00732213	0.999773	1	21.9477	-145.702	-7.18688	8.30413e-09	7.04575e-08	0.000277582	54.8297	2.61423	1.38639	6.7456e-18	1.81695e-16	2.25485e-13	33.1393	1.56766	0.64861	0.000111578
HHV5wtgp113	AY446894.2	complement(178252..179064)		2445.62	-2.35733	-1.23715	2.64098e-35	1.74768e-33	8.828e-31	2445.62	-1587.12	-10.6322	3.14193e-250	4.16861e-247	1.05025e-245	2445.62	-1.25508	-0.327782	0.000985193	0.0247913	1	2445.62	-1.33722	-0.419233	2.51853e-05	0.000774935	0.841869	2616.94	1.06297	0.0881027	0.375624	0.999773	1	1068.21	-673.27	-9.39504	1.05002e-195	7.55922e-193	3.50992e-191	1922.31	1.87823	0.909372	8.43838e-20	2.59341e-18	2.8207e-15	1818.77	1.76286	0.817922	2.61302e-16
HHV5wtgp114	AY446894.2	complement(179141..180091)		832.057	-2.82133	-1.49637	1.61536e-75	4.92001e-73	5.39966e-71	832.057	-1578.37	-10.6242	2.60701e-109	1.0316e-106	8.71445e-105	832.057	-1.40974	-0.495426	6.60954e-10	2.76279e-07	2.20937e-05	832.057	-1.57851	-0.658562	2.48933e-16	8.04897e-14	8.32108e-12	832.057	-1.03297	-0.046792	0.558833	0.999773	1	305.536	-559.443	-9.12785	4.16317e-81	5.46433e-79	1.39162e-76	581.964	2.00131	1.00095	1.68656e-34	1.09176e-32	5.63765e-30	524.85	1.78734	0.837812	1.34143e-24
HHV5wtgp115	AY446894.2	complement(180160..180387)		66.9959	-3.85637	-1.94724	2.31995e-11	3.72399e-10	7.75489e-07	66.9959	-804.738	-9.65238	6.89252e-05	0.000480262	1	66.9959	-1.75941	-0.815089	0.00215896	0.0427475	1	66.9959	-2.46996	-1.30449	1.93412e-06	8.41118e-05	0.0646517	66.9959	-1.36948	-0.453623	0.0848653	0.999773	1	18.1725	-208.677	-7.70513	0.00151456	0.00550595	1	37.3178	2.19186	1.13216	0.000159788	0.000922723	1	26.9126	1.56131	0.642758	0.0364427
HHV5wtgp116	AY446894.2	complement(180390..180869)		201.891	-3.87634	-1.95469	1.88431e-46	1.99847e-44	6.2987e-42	201.891	-5068.27	-12.3073	3.49189e-07	3.94785e-06	0.0116723	201.891	-1.55272	-0.634802	6.10924e-07	8.61722e-05	0.0204214	201.891	-2.46099	-1.29924	2.87008e-23	2.1901e-20	9.59383e-19	201.891	-1.10119	-0.139065	0.269988	0.999773	1	54.0956	-1307.49	-10.3526	1.83177e-05	9.75068e-05	0.612305	128.324	2.49647	1.31989	1.84379e-21	6.28449e-20	6.16323e-17	81.6659	1.57511	0.655455	3.87169e-06
HHV5wtgp117	AY446894.2	complement(180930..181292)		0	#N/A	#N/A	#N/A	#N/A	#N/A	0	#N/A	#N/A	#N/A	#N/A	#N/A	0	#N/A	#N/A	#N/A	#N/A	#N/A	0	#N/A	#N/A	#N/A	#N/A	#N/A	0	#N/A	#N/A	#N/A	#N/A	#N/A	0	#N/A	#N/A	#N/A	#N/A	#N/A	0	#N/A	#N/A	#N/A	#N/A	#N/A	0	#N/A	#N/A	#N/A
HHV5wtgp118	AY446894.2	complement(181573..181965)		43.4966	-2.10433	-1.07336	2.60582e-06	2.1976e-05	0.0871046	43.4966	-891.553	-9.80018	5.16331e-05	0.000369475	1	43.4966	-1.35939	-0.442956	0.042111	0.284675	1	43.4966	-1.2922	-0.369832	0.0883831	0.342979	1	43.4966	-1.05572	-0.0782289	0.716935	0.999773	1	21.3057	-423.675	-8.72681	0.000315033	0.00133433	1	31.4807	1.548	0.630408	0.00688937	0.0249232	1	33.4286	1.62849	0.703532	0.00247317
HHV5wtgp119	AY446894.2	complement(182206..182736)		24.8691	-1.57333	-0.653819	0.00387497	0.0153929	1	24.8691	-688.79	-9.42792	9.83936e-05	0.000664253	1	24.8691	-1.3841	-0.468952	0.0348729	0.25755	1	24.8691	-1.32095	-0.401572	0.0694439	0.300404	1	24.8691	-1.15907	-0.212972	0.335252	0.999773	1	16.2541	-437.792	-8.7741	0.000291307	0.00124337	1	17.6993	1.13671	0.184867	0.427836	0.603469	1	18.7148	1.19106	0.252247	0.277159
HHV5wtgr005	AY446894.2	182854..194348		0.231412	16.8185	4.07197	0.106765	#N/A	1	0.0594957	7.54592	2.9157	0.26629	#N/A	1	0	1.05238	0.0736524	0.982496	#N/A	1	0	1.05952	0.0834055	0.98017	#N/A	1	0	1.05044	0.0709949	0.9837	#N/A	1	0.231412	-2.22882	-1.15628	0.410444	#N/A	1	0.231412	-15.9814	-3.99832	0.113968	#N/A	1	0.231412	-15.8737	-3.98857	0.11435
HHV5wtgp120	AY446894.2	complement(183406..184323)		0	#N/A	#N/A	#N/A	#N/A	#N/A	0	#N/A	#N/A	#N/A	#N/A	#N/A	0	#N/A	#N/A	#N/A	#N/A	#N/A	0	#N/A	#N/A	#N/A	#N/A	#N/A	0	#N/A	#N/A	#N/A	#N/A	#N/A	0	#N/A	#N/A	#N/A	#N/A	#N/A	0	#N/A	#N/A	#N/A	#N/A	#N/A	0	#N/A	#N/A	#N/A
HHV5wtgp121	AY446894.2	complement(184396..185412)		0	#N/A	#N/A	#N/A	#N/A	#N/A	0	#N/A	#N/A	#N/A	#N/A	#N/A	0	#N/A	#N/A	#N/A	#N/A	#N/A	0	#N/A	#N/A	#N/A	#N/A	#N/A	0	#N/A	#N/A	#N/A	#N/A	#N/A	0	#N/A	#N/A	#N/A	#N/A	#N/A	0	#N/A	#N/A	#N/A	#N/A	#N/A	0	#N/A	#N/A	#N/A
HHV5wtgp122	AY446894.2	complement(185705..186280)		22.8335	-1.84894	-0.886698	0.000142262	0.000834499	1	22.8335	-682.486	-9.41466	0.000100743	0.000677882	1	22.8335	-1.41584	-0.50166	0.0257743	0.217772	1	22.8335	-1.39099	-0.476112	0.0339647	0.193008	1	22.8335	-1.06795	-0.0948496	0.668519	0.999773	1	12.7635	-369.123	-8.52796	0.000430869	0.00177465	1	15.8423	1.30589	0.385039	0.108913	0.23233	1	16.3229	1.32923	0.410586	0.0867824
HHV5wtgp123	AY446894.2	complement(186462..186878)		8.79419	-2.18727	-1.12913	0.00790414	0.02832	1	8.79419	-194.486	-7.60352	0.0018185	0.00885688	1	8.79419	-1.71955	-0.782031	0.0550422	#N/A	1	8.79419	-1.73372	-0.793872	0.0516788	0.250728	1	8.79419	-1.06984	-0.0973992	0.803228	0.999773	1	4.15026	-88.9171	-6.47439	0.00810477	0.0244533	1	4.94642	1.272	0.347102	0.438481	0.61298	1	5.04797	1.26161	0.335261	0.454557
HHV5wtgp124	AY446894.2	complement(187441..187950)		142.002	-2.60157	-1.37939	7.66084e-27	3.38287e-25	2.56079e-22	142.002	-572.969	-9.16231	3.68347e-22	2.67141e-20	1.23127e-17	142.002	-1.53369	-0.617006	4.63031e-07	7.34145e-05	0.0154777	142.002	-1.63797	-0.711905	7.01263e-09	5.81652e-07	0.000234411	142.002	-1.13236	-0.179336	0.13833	0.999773	1	56.1872	-220.239	-7.78293	2.18141e-16	3.57159e-15	7.2918e-12	91.2689	1.69629	0.762379	6.80856e-09	8.11188e-08	0.00022759	86.11	1.5883	0.66748	4.30908e-07
HHV5wtgp125	AY446894.2	complement(188033..188755)		186.657	-2.62014	-1.38965	4.03084e-37	2.80823e-35	1.34739e-32	186.657	-7032.59	-12.7798	1.20621e-07	1.49156e-06	0.00403199	186.657	-1.40426	-0.489812	2.93713e-06	0.000320275	0.0981795	186.657	-1.69422	-0.760624	6.30247e-13	1.11326e-10	2.10673e-08	186.657	-1.02718	-0.0386828	0.709744	0.999773	1	73.6375	-2684.05	-11.3902	2.39883e-06	1.481e-05	0.0801857	131.198	1.86585	0.899834	4.12991e-16	9.69508e-15	1.3805e-11	109.627	1.54652	0.629021	1.70148e-08
HHV5wtgp126	AY446894.2	complement(188846..189772)		124.818	-3.07715	-1.6216	5.48942e-50	6.7923e-48	1.83495e-45	124.818	-6026.09	-12.557	1.98646e-07	2.34837e-06	0.00664015	124.818	-1.49186	-0.577115	1.72122e-08	4.51652e-06	0.000575353	124.818	-1.73924	-0.79846	1.10864e-14	2.67716e-12	3.70586e-10	124.818	-1.0169	-0.0241801	0.810709	0.999773	1	41.8148	-1958.33	-10.9354	5.94667e-06	3.44237e-05	0.198779	82.3594	2.06262	1.04448	5.41405e-21	1.77654e-19	1.80975e-16	71.3414	1.76925	0.823135	2.00037e-13
HHV5wtgp127	AY446894.2	complement(189949..190722)		47.9176	-2.7876	-1.47902	1.52482e-23	5.75915e-22	5.09701e-19	47.9176	-1940.39	-10.9221	6.14108e-06	5.37862e-05	0.205278	47.9176	-1.65328	-0.725328	1.0834e-07	2.17373e-05	0.00362147	47.9176	-1.5369	-0.620027	4.67443e-06	0.00018236	0.156252	47.9176	-1.08423	-0.116675	0.378246	0.999773	1	17.748	-696.078	-9.4431	9.3251e-05	0.000437473	1	28.5395	1.68611	0.753697	9.69042e-07	8.45137e-06	0.0323922	31.0218	1.81378	0.858998	1.92084e-08
HHV5wtgp128	AY446894.2	complement(190818..191060)		11.2373	-2.1656	-1.11477	0.015718	0.0504612	1	11.2373	-141.648	-7.14617	0.00340672	0.015267	1	11.2373	-1.413	-0.498764	0.244322	#N/A	1	11.2373	-1.43772	-0.523779	0.222424	0.549492	1	11.2373	-1.02435	-0.034705	0.933779	0.999773	1	5.18464	-65.4083	-6.0314	0.0138081	0.0390244	1	7.85247	1.53262	0.616004	0.197997	0.356701	1	7.73292	1.50628	0.590989	0.217607
HHV5wtgp129	AY446894.2	complement(191190..191432)		3.9983	-2.48325	-1.31223	0.0536815	0.135455	1	3.9983	-52.7177	-5.72021	0.0199273	0.0662628	1	4.73686	1.19038	0.251428	0.642865	#N/A	1	5.10814	1.26747	0.34195	0.524535	0.801563	1	4.04179	-1.00459	-0.00661323	0.990699	0.999773	1	1.61002	-21.2293	-4.40799	0.0765732	0.161688	1	4.73686	2.95602	1.56366	0.0199354	0.0609003	1	5.10814	3.14744	1.65418	0.0132434
HHV5wtgp130	AY446894.2	191522..191755		2.4504	-2.30798	-1.20663	0.145719	0.28355	1	2.4504	-30.5208	-4.93172	0.0462039	0.129634	1	2.67464	1.11511	0.157184	0.813522	#N/A	1	2.4504	-1.12702	-0.17251	0.803656	0.938679	1	3.59624	1.43521	0.521264	0.424683	#N/A	1	1.03474	-13.224	-3.72509	0.139455	0.256351	1	2.67464	2.57365	1.36381	0.0976128	0.213909	1	2.16566	2.04786	1.03412	0.221401
HHV5wtgp131	AY446894.2	191980..194348		106.465	-2.38153	-1.25189	5.51745e-22	1.90798e-20	1.84432e-17	106.465	-2176.5	-11.0878	5.06103e-19	2.72438e-17	1.69175e-14	106.465	-1.63444	-0.708794	2.99817e-08	7.51941e-06	0.0010022	106.465	-1.53922	-0.6222	1.09633e-06	5.22865e-05	0.0366469	106.465	-1.10323	-0.141737	0.264335	0.999773	1	45.9902	-913.909	-9.83591	2.7344e-15	4.14029e-14	9.14029e-11	64.229	1.45709	0.543093	3.60992e-05	0.000239154	1	68.6366	1.54723	0.629687	1.60104e-06
HHV5wtgp132	AY446894.2	complement(192341..194260)		13.7985	-2.85155	-1.51175	3.21233e-09	4.09416e-08	0.000107378	13.7985	-1381.93	-10.4325	1.67778e-05	0.000133154	0.56083	13.7985	-1.43763	-0.52369	0.0320947	0.246511	1	13.7985	-1.09194	-0.126887	0.59963	0.846122	1	13.7985	-1.05742	-0.0805516	0.739731	0.999773	1	5.22943	-484.623	-8.92072	0.000235065	0.00102036	1	9.59326	1.98351	0.988055	0.000134214	0.000790607	1	12.4908	2.61146	1.38486	6.52251e-08
HHV5wtgp133	AY446894.2	195976..198519		378.621	-2.4071	-1.2673	1.11376e-63	2.36246e-61	3.72296e-59	378.621	-1250.32	-10.2881	4.9798e-155	2.95577e-152	1.6646e-150	378.621	-1.49278	-0.578006	8.97479e-15	1.12544e-11	3e-10	378.621	-1.60225	-0.680095	7.95989e-20	4.60154e-17	2.66075e-15	378.621	-1.03682	-0.0521614	0.48287	0.999773	1	162.286	-519.43	-9.02079	1.57006e-119	4.38823e-117	5.24824e-115	249.949	1.61249	0.689293	7.52636e-20	2.32515e-18	2.51584e-15	234.911	1.50233	0.587203	8.36373e-15
HHV5wtgp134	AY446894.2	complement(198543..199013)		30.8344	-2.96669	-1.56885	6.79427e-08	7.36367e-07	0.00227112	30.8344	-755.986	-9.56222	8.09019e-05	0.000555477	1	30.8344	-1.27307	-0.34831	0.196066	0.602129	1	30.8344	-1.06604	-0.0922564	0.729484	0.908497	1	30.8344	-1.06495	-0.0907888	0.735228	0.999773	1	10.719	-254.825	-7.99336	0.00099803	0.00380093	1	24.0549	2.33034	1.22054	3.36971e-05	0.000224305	1	29.8544	2.78292	1.4766	4.23329e-07
HHV5wtgp135	AY446894.2	complement(199331..199930)		430.059	-3.29269	-1.71927	1.49075e-56	2.42573e-54	4.98312e-52	430.059	-757.785	-9.56564	8.24461e-61	1.99954e-58	2.75592e-56	430.059	-1.47618	-0.561869	8.96761e-08	1.90063e-05	0.0029976	430.059	-2.56941	-1.36143	4.39326e-37	9.31225e-34	1.46854e-32	430.059	-1.09796	-0.134824	0.197738	0.999773	1	134.273	-230.142	-7.84638	2.16762e-41	1.09102e-39	7.24572e-37	287.362	2.23055	1.1574	3.65583e-26	1.59069e-24	1.22203e-21	166.22	1.2815	0.357832	0.00129441
HHV5wtgp136	AY446894.2	complement(200345..200905)		391.658	-2.88464	-1.52839	3.29372e-42	2.93067e-40	1.10099e-37	391.658	-766.35	-9.58186	8.0254e-52	1.63075e-49	2.68265e-47	391.658	-1.57881	-0.658841	1.74786e-09	6.31329e-07	5.84256e-05	391.658	-1.83462	-0.875483	1.68997e-15	4.7411e-13	5.64905e-11	391.658	-1.1041	-0.142875	0.18907	0.999773	1	139.491	-265.666	-8.05347	4.81555e-37	2.11466e-35	1.60969e-32	244.159	1.82709	0.869549	1.81399e-14	3.78025e-13	6.06361e-10	211.576	1.57233	0.652908	1.00841e-08
unassigned_gene_6	AY446894.2	201371..201392		0	#N/A	#N/A	#N/A	#N/A	#N/A	0	#N/A	#N/A	#N/A	#N/A	#N/A	0	#N/A	#N/A	#N/A	#N/A	#N/A	0	#N/A	#N/A	#N/A	#N/A	#N/A	0	#N/A	#N/A	#N/A	#N/A	#N/A	0	#N/A	#N/A	#N/A	#N/A	#N/A	0	#N/A	#N/A	#N/A	#N/A	#N/A	0	#N/A	#N/A	#N/A
HHV5wtgp137	AY446894.2	complement(201615..202163)		254.515	-2.17715	-1.12244	8.0414e-22	2.77271e-20	2.688e-17	254.515	-777.653	-9.60298	1.41339e-33	1.94384e-31	4.72452e-29	254.515	-1.58081	-0.660662	8.90419e-09	2.57673e-06	0.00029764	254.515	-1.6101	-0.68715	2.27605e-09	2.10778e-07	7.60816e-05	254.515	-1.05017	-0.0706203	0.534558	0.999773	1	120.059	-357.189	-8.48054	1.61773e-26	4.5536e-25	5.40759e-22	158.712	1.37724	0.461775	0.000100831	0.000610772	1	156.93	1.35218	0.435287	0.000249117
unassigned_gene_7	AY446894.2	202317..202337		0	#N/A	#N/A	#N/A	#N/A	#N/A	0	#N/A	#N/A	#N/A	#N/A	#N/A	0	#N/A	#N/A	#N/A	#N/A	#N/A	0	#N/A	#N/A	#N/A	#N/A	#N/A	0	#N/A	#N/A	#N/A	#N/A	#N/A	0	#N/A	#N/A	#N/A	#N/A	#N/A	0	#N/A	#N/A	#N/A	#N/A	#N/A	0	#N/A	#N/A	#N/A
unassigned_gene_8	AY446894.2	202444..202455		0	#N/A	#N/A	#N/A	#N/A	#N/A	0	#N/A	#N/A	#N/A	#N/A	#N/A	0	#N/A	#N/A	#N/A	#N/A	#N/A	0	#N/A	#N/A	#N/A	#N/A	#N/A	0	#N/A	#N/A	#N/A	#N/A	#N/A	0	#N/A	#N/A	#N/A	#N/A	#N/A	0	#N/A	#N/A	#N/A	#N/A	#N/A	0	#N/A	#N/A	#N/A
HHV5wtgp138	AY446894.2	complement(202589..203266)		58.3295	-2.4549	-1.29566	5.93476e-19	1.709e-17	1.98381e-14	58.3295	-545.746	-9.09209	2.73293e-13	7.92303e-12	9.13536e-09	58.3295	-1.37614	-0.460629	0.000674689	0.0188078	1	58.3295	-1.43369	-0.519729	0.000132507	0.00316183	1	58.3295	-1.01822	-0.0260536	0.84522	0.999773	1	24.4658	-222.309	-7.79642	3.90349e-10	3.80062e-09	1.30482e-05	41.6649	1.7839	0.835033	2.1604e-08	2.41187e-07	0.000722156	40.4657	1.7123	0.775932	2.13939e-07
HHV5wtgp139	AY446894.2	complement(203469..204152)		319.099	-2.61499	-1.3868	2.28462e-42	2.04814e-40	7.63679e-38	319.099	-2996.35	-11.549	1.40652e-20	9.064e-19	4.70157e-16	319.099	-1.83816	-0.878261	1.29938e-18	2.7933e-15	4.34344e-14	319.099	-1.58619	-0.665566	1.92753e-11	2.74414e-09	6.44316e-07	319.099	-1.07555	-0.105072	0.285362	0.999773	1	125.677	-1145.84	-10.1622	2.81361e-16	4.53787e-15	9.40505e-12	171.333	1.42261	0.508544	9.07473e-07	7.92896e-06	0.0303341	200.008	1.6486	0.721239	2.5315e-12
HHV5wtgp140	AY446894.2	complement(204167..204910)		290.03	-2.69283	-1.42912	6.40688e-53	8.95343e-51	2.14163e-48	290.03	-1710.57	-10.7403	5.15096e-30	6.17978e-28	1.72181e-25	290.03	-1.99182	-0.994087	1.45775e-27	7.31209e-24	4.87283e-23	290.03	-1.76909	-0.82301	1.29177e-19	6.84533e-17	4.31801e-15	290.03	-1.07315	-0.101849	0.254935	0.999773	1	110.734	-635.232	-9.31114	6.03496e-23	1.43372e-21	2.01731e-18	143.421	1.35195	0.435037	5.56607e-06	4.29328e-05	0.186057	162.995	1.52215	0.606114	1.97296e-10
HHV5wtgp141	AY446894.2	complement(205296..205853)		721.915	-3.12121	-1.64211	4.60756e-62	9.3557e-60	1.54017e-57	721.915	-1401.6	-10.4529	9.52112e-62	2.33423e-59	3.18262e-57	721.915	-1.4638	-0.549715	1.26313e-08	3.45593e-06	0.000422227	721.915	-2.55925	-1.35572	1.39061e-43	3.78981e-40	4.64839e-39	721.915	-1.0421	-0.0594909	0.536476	0.999773	1	237.328	-449.057	-8.81075	2.4853e-44	1.38926e-42	8.30762e-40	486.177	2.13227	1.09239	4.20561e-28	1.97847e-26	1.40581e-23	280.212	1.21958	0.286383	0.00445079
HHV5wtgp142	AY446894.2	complement(205929..206576)		620.85	-3.40484	-1.76759	1.42254e-88	6.37645e-86	4.75511e-84	620.85	-5524.38	-12.4316	1.28055e-23	1.08175e-21	4.28049e-19	620.85	-1.4636	-0.549517	1.46278e-10	6.47409e-08	4.88963e-06	620.85	-2.83134	-1.50148	7.84825e-66	1.49721e-61	2.62344e-61	620.85	-1.07466	-0.103885	0.223757	0.999773	1	187.557	-1622.51	-10.664	8.60666e-18	1.52588e-16	2.87695e-13	417.852	2.32635	1.21807	2.17619e-42	1.96577e-40	7.27435e-38	218.036	1.20255	0.266101	0.00348074
HHV5wtgp143	AY446894.2	complement(206762..207607)		1558.22	-3.12909	-1.64574	1.3734e-72	3.83858e-70	4.59088e-68	1558.22	-1845.57	-10.8498	3.68246e-158	2.24481e-155	1.23094e-153	1558.22	-1.39216	-0.477322	1.36946e-07	2.60856e-05	0.0045777	1558.22	-1.64231	-0.715725	2.96379e-15	7.83616e-13	9.90705e-11	1603.67	1.02192	0.031276	0.729566	0.999773	1	514.91	-589.811	-9.20411	2.89607e-114	7.31936e-112	9.68071e-110	1104.42	2.24765	1.16842	2.4472e-37	1.77792e-35	8.18024e-33	945.129	1.9053	0.930016	3.22704e-24
HHV5wtgp144	AY446894.2	complement(207687..208472)		744.05	-3.61313	-1.85325	1.46422e-119	1.58116e-116	4.89446e-115	744.05	-2044.68	-10.9977	1.10142e-68	2.92264e-66	3.6817e-64	744.05	-1.43104	-0.517068	2.21297e-11	1.2808e-08	7.39729e-07	744.05	-1.76134	-0.816677	6.92115e-26	6.9492e-23	2.31353e-21	749.169	-1.00298	-0.00429185	0.955527	0.999773	1	213.236	-565.902	-9.14441	5.42962e-48	3.35043e-46	1.81496e-43	513.447	2.52482	1.33618	2.54093e-62	5.38973e-60	8.49358e-58	420.772	2.05135	1.03657	6.56988e-38
HHV5wtgp145	AY446894.2	complement(208541..209473)		410.203	-4.01195	-2.0043	2.04784e-77	6.75702e-75	6.84531e-73	410.203	-3056.05	-11.5775	1.85554e-34	2.63486e-32	6.20252e-30	410.203	-1.3586	-0.442126	2.23728e-05	0.00160317	0.747855	410.203	-1.96747	-0.976344	1.43689e-20	9.45226e-18	4.80309e-16	411.238	-1.0128	-0.0183519	0.859968	0.999773	1	106.216	-761.736	-9.57315	4.59505e-24	1.15153e-22	1.53599e-19	298.102	2.95299	1.56218	2.38955e-47	2.78277e-45	7.98754e-43	208.638	2.03914	1.02796	3.41694e-21
HHV5wtgp146	AY446894.2	complement(209518..210306)		276.265	-4.21403	-2.0752	8.71186e-62	1.73922e-59	2.91211e-57	276.265	-11417.2	-13.4789	2.40206e-08	3.36513e-07	0.000802938	276.265	-1.39325	-0.478451	6.43528e-05	0.0034585	1	276.265	-2.02672	-1.01915	3.42899e-17	1.18936e-14	1.14621e-12	276.265	-1.03611	-0.0511828	0.667946	0.999773	1	67.9474	-2709.32	-11.4037	2.35278e-06	1.45446e-05	0.0786464	196.03	3.02461	1.59675	7.18389e-37	5.10981e-35	2.40136e-32	135.793	2.07923	1.05605	9.04661e-17
HHV5wtgp147	AY446894.2	complement(210366..211295)		203.058	-4.80144	-2.26347	2.02637e-43	1.89529e-41	6.77355e-39	203.058	-1499.73	-10.5505	1.7525e-28	1.92818e-26	5.85809e-24	203.058	-1.43726	-0.523317	0.00093947	0.0241142	1	203.058	-2.03215	-1.02301	1.29202e-10	1.57999e-08	4.31884e-06	210.319	1.02127	0.0303637	0.84728	0.999773	1	44.4071	-312.349	-8.28702	3.77659e-18	6.81248e-17	1.2624e-13	139.746	3.3407	1.74015	3.93406e-26	1.7055e-24	1.31504e-21	98.9537	2.36274	1.24046	6.57852e-14
HHV5wtgp148	AY446894.2	complement(211440..212321)		26.232	-4.17026	-2.06014	1.29183e-13	2.59207e-12	4.31821e-09	26.232	-1210.78	-10.2417	2.40713e-05	0.000184795	0.804631	26.232	-1.85804	-0.893779	0.000557848	0.0165572	1	26.232	-1.68884	-0.756036	0.0033346	0.0397478	1	27.6665	1.04133	0.058432	0.817138	0.999773	1	6.58879	-290.338	-8.18159	0.000752247	0.00294708	1	13.93	2.24444	1.16636	4.20967e-05	0.000275583	1	15.4484	2.4693	1.3041	4.23113e-06
HHV5wtgp149	AY446894.2	complement(212589..213413)		1652.2	-2.50354	-1.32397	1.59261e-47	1.8017e-45	5.32362e-43	1652.2	-1656.47	-10.6939	6.13127e-175	4.6097e-172	2.0495e-170	1652.2	-1.71988	-0.782309	8.78988e-18	1.62368e-14	2.93819e-13	1652.2	-1.40487	-0.490437	6.98011e-08	4.6236e-06	0.00233324	1652.2	-1.04415	-0.0623259	0.492816	0.999773	1	679.483	-661.649	-9.36992	1.14544e-134	4.1865e-132	3.82886e-130	946.323	1.45565	0.541661	3.51501e-09	4.31557e-08	0.000117496	1169.4	1.78205	0.833534	9.0443e-20
HHV5wtgp150	AY446894.2	complement(213551..214273)		712.87	-2.57523	-1.3647	2.14719e-65	4.9525e-63	7.17741e-61	712.87	-1307.49	-10.3526	1.10772e-82	3.37629e-80	3.70276e-78	712.87	-1.87814	-0.909305	1.10782e-30	8.33523e-27	3.70311e-26	712.87	-1.56543	-0.646556	1.92485e-16	6.44218e-14	6.43421e-12	712.87	-1.01736	-0.0248233	0.750611	0.999773	1	284.796	-507.719	-8.98789	1.03577e-62	9.14747e-61	3.46226e-58	373.828	1.37116	0.455395	1.86834e-08	2.10761e-07	0.00062453	452.98	1.64506	0.718144	5.16658e-19
HHV5wtgp151	AY446894.2	complement(214320..215084)		812.176	-2.89992	-1.53601	8.44022e-83	3.2341e-80	2.82131e-78	812.176	-1824.95	-10.8336	1.46657e-78	4.24082e-76	4.90229e-74	812.176	-1.88155	-0.911923	3.83143e-31	5.76553e-27	1.28073e-26	812.176	-1.6369	-0.71097	1.11747e-19	6.09083e-17	3.73536e-15	812.176	-1.08618	-0.119263	0.1259	0.999773	1	289.467	-629.312	-9.29763	2.6964e-58	2.07309e-56	9.01325e-54	425.578	1.54124	0.624091	9.53126e-15	2.03262e-13	3.18601e-10	493.425	1.77159	0.825044	9.65307e-25
HHV5wtgp152	AY446894.2	complement(215191..215922)		18.1656	-2.20708	-1.14214	2.14257e-05	0.000150684	0.716195	18.1656	-697.916	-9.44691	9.74956e-05	0.000658979	1	18.1656	-1.39946	-0.484872	0.0585609	0.337872	1	18.1656	-1.04653	-0.0656081	0.794036	0.934169	1	18.1656	-1.07981	-0.110778	0.66255	0.999773	1	8.48357	-316.216	-8.30477	0.000619786	0.00246596	1	12.7105	1.5771	0.65727	0.0167177	0.0526461	1	17.4861	2.10896	1.07653	6.67625e-05
HHV5wtgp153	AY446894.2	complement(216099..217829)		877.996	-3.23458	-1.69358	2.30503e-92	1.24456e-89	7.70503e-88	877.996	-1734.23	-10.7601	5.68025e-190	5.12473e-187	1.89874e-185	877.996	-1.3915	-0.476641	7.05933e-09	2.12458e-06	0.000235972	877.996	-1.78192	-0.833434	5.24536e-24	4.35068e-21	1.75337e-19	877.996	-1.02295	-0.0327347	0.690594	0.999773	1	280.29	-536.152	-9.0665	2.56948e-135	9.53798e-133	8.58899e-131	621.702	2.32453	1.21694	2.14916e-48	2.64547e-46	7.18399e-44	490.487	1.81522	0.860147	6.08103e-25
HHV5wtgp154	AY446894.2	complement(217943..219721)		209.784	-3.31663	-1.72972	2.49883e-93	1.38057e-90	8.35284e-89	209.784	-947.553	-9.88806	1.73256e-75	4.94658e-73	5.79144e-71	209.784	-1.41596	-0.501777	6.56063e-10	2.76279e-07	2.19302e-05	209.784	-1.94656	-0.96093	1.15661e-31	1.47098e-28	3.8662e-27	209.784	-1.1026	-0.140911	0.0818203	0.999773	1	65.3431	-285.698	-8.15835	7.33665e-52	4.85506e-50	2.45242e-47	146.02	2.34232	1.22794	3.42007e-47	3.96344e-45	1.14323e-42	107.28	1.70384	0.768787	3.55458e-19
HHV5wtgp155	AY446894.2	complement(219817..221322)		246.751	-2.81812	-1.49473	1.05469e-65	2.48081e-63	3.5255e-61	246.751	-5101.47	-12.3167	3.23418e-23	2.643e-21	1.08109e-18	246.751	-1.84446	-0.883202	6.50502e-25	1.95775e-21	2.17443e-20	246.751	-1.94774	-0.961799	3.82754e-29	4.56363e-26	1.27943e-24	246.751	-1.05382	-0.0756235	0.371886	0.999773	1	90.0754	-1810.24	-10.822	2.80032e-18	5.10177e-17	9.36062e-14	131.965	1.52788	0.611533	5.16917e-12	8.56081e-11	1.7279e-07	126.012	1.44687	0.532936	1.92237e-09
unassigned_gene_9	AY446894.2	complement(221474..221495)		0	#N/A	#N/A	#N/A	#N/A	#N/A	0	#N/A	#N/A	#N/A	#N/A	#N/A	0	#N/A	#N/A	#N/A	#N/A	#N/A	0	#N/A	#N/A	#N/A	#N/A	#N/A	0	#N/A	#N/A	#N/A	#N/A	#N/A	0	#N/A	#N/A	#N/A	#N/A	#N/A	0	#N/A	#N/A	#N/A	#N/A	#N/A	0	#N/A	#N/A	#N/A
unassigned_gene_10	AY446894.2	complement(221518..221538)		0	#N/A	#N/A	#N/A	#N/A	#N/A	0	#N/A	#N/A	#N/A	#N/A	#N/A	0	#N/A	#N/A	#N/A	#N/A	#N/A	0	#N/A	#N/A	#N/A	#N/A	#N/A	0	#N/A	#N/A	#N/A	#N/A	#N/A	0	#N/A	#N/A	#N/A	#N/A	#N/A	0	#N/A	#N/A	#N/A	#N/A	#N/A	0	#N/A	#N/A	#N/A
unassigned_gene_11	AY446894.2	complement(221679..221701)		0	#N/A	#N/A	#N/A	#N/A	#N/A	0	#N/A	#N/A	#N/A	#N/A	#N/A	0	#N/A	#N/A	#N/A	#N/A	#N/A	0	#N/A	#N/A	#N/A	#N/A	#N/A	0	#N/A	#N/A	#N/A	#N/A	#N/A	0	#N/A	#N/A	#N/A	#N/A	#N/A	0	#N/A	#N/A	#N/A	#N/A	#N/A	0	#N/A	#N/A	#N/A
unassigned_gene_12	AY446894.2	complement(221738..221759)		0	#N/A	#N/A	#N/A	#N/A	#N/A	0	#N/A	#N/A	#N/A	#N/A	#N/A	0	#N/A	#N/A	#N/A	#N/A	#N/A	0	#N/A	#N/A	#N/A	#N/A	#N/A	0	#N/A	#N/A	#N/A	#N/A	#N/A	0	#N/A	#N/A	#N/A	#N/A	#N/A	0	#N/A	#N/A	#N/A	#N/A	#N/A	0	#N/A	#N/A	#N/A
HHV5wtgp156	AY446894.2	complement(221956..223767)		50.5842	-1.7604	-0.815901	6.18897e-14	1.27579e-12	2.06879e-09	50.5842	-1263.37	-10.3031	1.09421e-16	4.72794e-15	3.65761e-12	50.5842	-1.43104	-0.517061	1.28134e-06	0.000164801	0.0428315	50.5842	-1.44793	-0.533989	5.80216e-07	2.94383e-05	0.0193949	50.5842	-1.01777	-0.0254179	0.809416	0.999773	1	29.6153	-717.661	-9.48716	2.25798e-14	3.21407e-13	7.54775e-10	34.9292	1.23015	0.29884	0.00709301	0.0255513	1	34.745	1.2158	0.281912	0.0111382
HHV5wtgp157	AY446894.2	223800..226529		541.365	-2.42524	-1.27813	1.48269e-61	2.93536e-59	4.95619e-57	541.365	-1845.28	-10.8496	1.02647e-171	7.23503e-169	3.43119e-167	541.365	-1.46511	-0.551007	6.96862e-13	5.24319e-10	2.3294e-08	541.365	-1.29572	-0.373754	1.08732e-06	5.1987e-05	0.0363458	541.365	-1.06403	-0.0895355	0.242611	0.999773	1	230.412	-760.867	-9.5715	5.35918e-134	1.92906e-131	1.79141e-129	363.998	1.65533	0.72712	5.95892e-21	1.95264e-19	1.99189e-16	415.596	1.87173	0.904373	1.41151e-31
HHV5wtgp158	AY446894.2	225435..226529		613.474	-2.01493	-1.01073	1.96956e-12	3.57183e-11	6.58366e-08	613.474	-2873.73	-11.4887	9.59644e-60	2.25466e-57	3.2078e-55	613.474	-1.83985	-0.879588	8.83367e-10	3.58952e-07	2.95283e-05	613.474	-1.25798	-0.331108	0.0207817	0.141489	1	623.6	1.01385	0.0198448	0.889742	0.999773	1	312.838	-1426.22	-10.478	5.55176e-50	3.57434e-48	1.85579e-45	329.083	1.09516	0.13114	0.362714	0.540896	1	481.444	1.60172	0.679619	2.28375e-06
HHV5wtgp159	AY446894.2	226662..228050		116.332	-2.04284	-1.03058	1.25042e-30	6.54323e-29	4.17979e-26	116.332	-2223.08	-11.1183	3.27132e-19	1.80845e-17	1.0935e-14	116.332	-1.27788	-0.353756	4.5153e-05	0.00262341	1	116.332	-1.0208	-0.0296978	0.729323	0.908429	1	116.332	-1.03361	-0.0476984	0.580643	0.999773	1	58.7318	-1088.23	-10.0878	4.40409e-16	7.0079e-15	1.47216e-11	89.7135	1.59861	0.676819	8.1994e-14	1.61386e-12	2.74081e-09	113.423	2.00122	1.00088	7.37744e-29
unassigned_gene_13	AY446894.2	complement(226711..226730)		0	#N/A	#N/A	#N/A	#N/A	#N/A	0	#N/A	#N/A	#N/A	#N/A	#N/A	0	#N/A	#N/A	#N/A	#N/A	#N/A	0	#N/A	#N/A	#N/A	#N/A	#N/A	0	#N/A	#N/A	#N/A	#N/A	#N/A	0	#N/A	#N/A	#N/A	#N/A	#N/A	0	#N/A	#N/A	#N/A	#N/A	#N/A	0	#N/A	#N/A	#N/A
unassigned_gene_14	AY446894.2	complement(226747..226768)		0	#N/A	#N/A	#N/A	#N/A	#N/A	0	#N/A	#N/A	#N/A	#N/A	#N/A	0	#N/A	#N/A	#N/A	#N/A	#N/A	0	#N/A	#N/A	#N/A	#N/A	#N/A	0	#N/A	#N/A	#N/A	#N/A	#N/A	0	#N/A	#N/A	#N/A	#N/A	#N/A	0	#N/A	#N/A	#N/A	#N/A	#N/A	0	#N/A	#N/A	#N/A
HHV5wtgp160	AY446894.2	227854..228903		220.353	-1.67654	-0.745484	2.18194e-16	5.36608e-15	7.29357e-12	220.353	-1285.37	-10.328	7.50963e-39	1.16013e-36	2.51024e-34	220.353	-1.1982	-0.260874	0.00356872	0.0600695	1	220.353	-1.06501	-0.0908731	0.308374	0.638053	1	220.353	-1.03117	-0.044281	0.620565	0.999773	1	135.159	-766.684	-9.58249	1.14899e-33	4.41693e-32	3.84074e-29	181.204	1.39921	0.484609	1.12203e-07	1.14552e-06	0.00375062	205.765	1.57419	0.65461	6.4134e-13
HHV5wtgp161	AY446894.2	229018..229503		167.823	-2.28345	-1.19121	2.87712e-18	7.99437e-17	9.61736e-14	167.823	-4258.92	-12.0563	6.02784e-07	6.49631e-06	0.0201493	167.823	-1.38965	-0.474722	0.000334002	0.011244	1	167.823	-1.39751	-0.482861	0.000264137	0.00560504	1	167.823	-1.12404	-0.168688	0.200603	0.999773	1	75.1882	-1865.13	-10.8651	6.90448e-06	3.95729e-05	0.230796	118.829	1.64318	0.716492	2.31219e-07	2.23933e-06	0.00772897	118.971	1.63394	0.708353	3.17679e-07
HHV5wtgp162	AY446894.2	229621..230172		257.261	-2.10643	-1.0748	4.91758e-21	1.60697e-19	1.6438e-16	257.261	-7436.79	-12.8605	1.00855e-07	1.26659e-06	0.00337129	257.261	-1.36641	-0.450395	5.5464e-05	0.00311328	1	257.261	-1.43415	-0.520197	3.35768e-06	0.000135422	0.112237	257.261	-1.09684	-0.13335	0.231079	0.999773	1	125.348	-3530.51	-11.7857	1.06204e-06	6.86557e-06	0.0355009	185.478	1.54158	0.624407	6.29953e-08	6.63966e-07	0.00210574	177.955	1.46877	0.554605	1.60936e-06
HHV5wtgr006	AY446894.2	230319..231527		1070.75	-3.24622	-1.69876	7.27087e-86	2.97817e-83	2.43043e-81	1070.75	-3197.45	-11.6427	1.15902e-103	4.35695e-101	3.87425e-99	1070.75	-1.54005	-0.622979	3.58803e-13	2.84172e-10	1.19937e-08	1070.75	-2.44838	-1.29183	6.74285e-51	3.21584e-47	2.25393e-46	1070.75	-1.09199	-0.126958	0.137815	0.999773	1	339.376	-984.976	-9.94394	4.34948e-76	5.1925e-74	1.4539e-71	685.791	2.10787	1.07578	2.6244e-35	1.75134e-33	8.77258e-31	434.94	1.32587	0.406934	3.02549e-06
HHV5wtgp163	AY446894.2	230716..231527		11.4156	179.514	7.48796	0.00199302	0.00865283	1	0.0736279	3.14999	1.65535	0.544637	0.713141	1	21.4262	1670.75	10.7063	9.20781e-06	0.000753039	0.30779	2.01104	40.4271	5.33725	0.0293563	0.176554	1	0	-1.0886	-0.122478	0.969865	0.999773	1	11.4156	-56.9893	-5.83262	0.00225359	0.00785138	1	21.4262	9.30687	3.2183	0.0147275	0.0473197	1	11.4156	-4.44046	-2.15071	0.133003
HHV5wtgp164	AY446894.2	231201..231527		0	#N/A	#N/A	#N/A	#N/A	#N/A	0	#N/A	#N/A	#N/A	#N/A	#N/A	0	#N/A	#N/A	#N/A	#N/A	#N/A	0	#N/A	#N/A	#N/A	#N/A	#N/A	0	#N/A	#N/A	#N/A	#N/A	#N/A	0	#N/A	#N/A	#N/A	#N/A	#N/A	0	#N/A	#N/A	#N/A	#N/A	#N/A	0	#N/A	#N/A	#N/A
HHV5wtgp165	AY446894.2	complement(232393..234759)		101.371	-1.30946	-0.388975	0.000508027	0.00259553	1	101.371	-12514.4	-13.6113	1.7414e-08	2.49697e-07	0.000582098	101.371	-1.2669	-0.341304	0.00224961	0.0436238	1	101.371	-1.02359	-0.033632	0.762464	0.923056	1	107.789	1.05561	0.0780704	0.483272	0.999773	1	79.4607	-9556.93	-13.2223	4.38079e-08	3.40558e-07	0.00146437	79.4607	1.0336	0.0476718	0.671594	0.800636	1	98.2609	1.27929	0.355343	0.00151096
DDX11L1	NC_000001.11	11874..14409	100287102	0.0284826	3.65309	1.86912	0.472484	#N/A	1	0	1.12569	0.170805	0.959051	#N/A	1	0	1.02001	0.0285853	0.992958	#N/A	1	0	1.03664	0.0519092	0.987213	#N/A	1	0	1.01413	0.0202457	0.995198	#N/A	1	0.0284826	-3.24521	-1.69831	0.531536	#N/A	1	0.0284826	-3.58142	-1.84053	0.479997	#N/A	1	0.0284826	-3.52399	-1.81721	0.485608
WASH7P	NC_000001.11	complement(14362..29370)	653635	31.0086	1.37157	0.455827	0.00380472	0.0151506	1	21.9745	1.01622	0.0232174	0.885074	0.936827	1	21.9745	-1.00181	-0.0026025	0.986973	0.998184	1	21.9745	-1.01646	-0.0235501	0.882618	0.964113	1	21.9745	-1.06033	-0.0845125	0.599443	0.999773	1	31.0086	-1.34967	-0.43261	0.00655032	0.0202493	1	31.0086	-1.37405	-0.45843	0.00368612	0.0146636	1	31.0086	-1.39414	-0.479378	0.00240876
MIR6859-1	NC_000001.11	complement(17369..17436)	102466751	0	#N/A	#N/A	#N/A	#N/A	#N/A	0	#N/A	#N/A	#N/A	#N/A	#N/A	0	#N/A	#N/A	#N/A	#N/A	#N/A	0	#N/A	#N/A	#N/A	#N/A	#N/A	0	#N/A	#N/A	#N/A	#N/A	#N/A	0	#N/A	#N/A	#N/A	#N/A	#N/A	0	#N/A	#N/A	#N/A	#N/A	#N/A	0	#N/A	#N/A	#N/A
MIR1302-2HG	NC_000001.11	29774..35418	107985730	0.0449365	1.06506	0.0909319	0.945277	0.973783	1	0.0389688	-5.37029	-2.425	0.34867	#N/A	1	0.0604005	1.46054	0.546506	0.6539	#N/A	1	0.101998	2.35355	1.23484	0.27102	#N/A	1	0.0389688	-1.50528	-0.590032	0.704726	#N/A	1	0.0449365	-5.71967	-2.51593	0.331395	0.478906	1	0.0604005	1.37133	0.455574	0.709908	0.825677	1	0.101998	2.20978	1.1439	0.310553
MIR1302-2	NC_000001.11	30366..30503	100302278	0	#N/A	#N/A	#N/A	#N/A	#N/A	0	#N/A	#N/A	#N/A	#N/A	#N/A	0	#N/A	#N/A	#N/A	#N/A	#N/A	0	#N/A	#N/A	#N/A	#N/A	#N/A	0	#N/A	#N/A	#N/A	#N/A	#N/A	0	#N/A	#N/A	#N/A	#N/A	#N/A	0	#N/A	#N/A	#N/A	#N/A	#N/A	0	#N/A	#N/A	#N/A
FAM138A	NC_000001.11	complement(34611..36081)	645520	0	-1.0269	-0.0382979	0.990797	#N/A	1	0.0375402	3.92619	1.97313	0.448659	#N/A	1	0	1.05838	0.0818517	0.979837	#N/A	1	0	1.02512	0.0357971	0.991182	#N/A	1	0	-1.02703	-0.0384764	0.990876	#N/A	1	0.0375402	4.03181	2.01143	0.457742	#N/A	1	0	1.08685	0.12015	0.971165	#N/A	1	0	1.0527	0.074095	0.982215
OR4G4P	NC_000001.11	52453..53396	79504	0	#N/A	#N/A	#N/A	#N/A	#N/A	0	#N/A	#N/A	#N/A	#N/A	#N/A	0	#N/A	#N/A	#N/A	#N/A	#N/A	0	#N/A	#N/A	#N/A	#N/A	#N/A	0	#N/A	#N/A	#N/A	#N/A	#N/A	0	#N/A	#N/A	#N/A	#N/A	#N/A	0	#N/A	#N/A	#N/A	#N/A	#N/A	0	#N/A	#N/A	#N/A
OR4G11P	NC_000001.11	63016..63885	403263	0	#N/A	#N/A	#N/A	#N/A	#N/A	0	#N/A	#N/A	#N/A	#N/A	#N/A	0	#N/A	#N/A	#N/A	#N/A	#N/A	0	#N/A	#N/A	#N/A	#N/A	#N/A	0	#N/A	#N/A	#N/A	#N/A	#N/A	0	#N/A	#N/A	#N/A	#N/A	#N/A	0	#N/A	#N/A	#N/A	#N/A	#N/A	0	#N/A	#N/A	#N/A
OR4F5	NC_000001.11	65419..71585	79501	0	#N/A	#N/A	#N/A	#N/A	#N/A	0	#N/A	#N/A	#N/A	#N/A	#N/A	0	#N/A	#N/A	#N/A	#N/A	#N/A	0	#N/A	#N/A	#N/A	#N/A	#N/A	0	#N/A	#N/A	#N/A	#N/A	#N/A	0	#N/A	#N/A	#N/A	#N/A	#N/A	0	#N/A	#N/A	#N/A	#N/A	#N/A	0	#N/A	#N/A	#N/A
LOC124903816	NC_000001.11	95222..107727	124903816	0	#N/A	#N/A	#N/A	#N/A	#N/A	0	#N/A	#N/A	#N/A	#N/A	#N/A	0	#N/A	#N/A	#N/A	#N/A	#N/A	0	#N/A	#N/A	#N/A	#N/A	#N/A	0	#N/A	#N/A	#N/A	#N/A	#N/A	0	#N/A	#N/A	#N/A	#N/A	#N/A	0	#N/A	#N/A	#N/A	#N/A	#N/A	0	#N/A	#N/A	#N/A
LOC124900384	NC_000001.11	complement(120849..175246)	124900384	0.103439	-1.30861	-0.388032	0.673291	0.796926	1	0.218867	2.12815	1.0896	0.185758	0.35585	1	0.169253	1.64293	0.716267	0.388395	#N/A	1	0.140089	1.35179	0.434875	0.607482	0.850452	1	0.103439	-1.66283	-0.733637	0.452409	#N/A	1	0.218867	2.78491	1.47763	0.0906344	0.184872	1	0.169253	2.14994	1.1043	0.209476	0.370636	1	0.140089	1.76897	0.822907	0.357946
SEPTIN14P18	NC_000001.11	complement(126642..129225)	107126284	0.350315	1.02484	0.0354024	0.962228	0.981902	1	0.342252	-7.54761	-2.91602	0.0125334	0.0453832	1	0.342252	-1.3781	-0.462679	0.54988	#N/A	1	0.342252	-1.09243	-0.127538	0.865476	0.957967	1	0.342252	-4.41661	-2.14294	0.0292931	0.999773	1	0.350315	-7.73511	-2.95142	0.0116815	0.0336874	1	0.350315	-1.41233	-0.498082	0.52209	0.682099	1	0.350315	-1.11957	-0.162941	0.829646
CICP27	NC_000001.11	131068..134836	100420257	0	#N/A	#N/A	#N/A	#N/A	#N/A	0	#N/A	#N/A	#N/A	#N/A	#N/A	0	#N/A	#N/A	#N/A	#N/A	#N/A	0	#N/A	#N/A	#N/A	#N/A	#N/A	0	#N/A	#N/A	#N/A	#N/A	#N/A	0	#N/A	#N/A	#N/A	#N/A	#N/A	0	#N/A	#N/A	#N/A	#N/A	#N/A	0	#N/A	#N/A	#N/A
LOC729737	NC_000001.11	complement(134773..140566)	729737	0.164753	4.14394	2.051	0.0573979	0.142666	1	0.06467	1.5853	0.664752	0.573767	0.73514	1	0.145359	3.90711	1.9661	0.0688879	#N/A	1	0.0995839	3.37157	1.75342	0.107443	0.380066	1	0.0595612	1.56695	0.64796	0.58208	#N/A	1	0.164753	-2.61399	-1.38625	0.17923	0.308247	1	0.164753	-1.06062	-0.0849039	0.926025	0.971001	1	0.164753	-1.22909	-0.297585	0.747484
RNU6-1100P	NC_000001.11	complement(157784..157887)	106480049	0	#N/A	#N/A	#N/A	#N/A	#N/A	0	#N/A	#N/A	#N/A	#N/A	#N/A	0	#N/A	#N/A	#N/A	#N/A	#N/A	0	#N/A	#N/A	#N/A	#N/A	#N/A	0	#N/A	#N/A	#N/A	#N/A	#N/A	0	#N/A	#N/A	#N/A	#N/A	#N/A	0	#N/A	#N/A	#N/A	#N/A	#N/A	0	#N/A	#N/A	#N/A
GTF2IP10	NC_000001.11	164689..164792	107403151	0	#N/A	#N/A	#N/A	#N/A	#N/A	0	#N/A	#N/A	#N/A	#N/A	#N/A	0	#N/A	#N/A	#N/A	#N/A	#N/A	0	#N/A	#N/A	#N/A	#N/A	#N/A	0	#N/A	#N/A	#N/A	#N/A	#N/A	0	#N/A	#N/A	#N/A	#N/A	#N/A	0	#N/A	#N/A	#N/A	#N/A	#N/A	0	#N/A	#N/A	#N/A
LOC124903814	NC_000001.11	complement(177308..180105)	124903814	0.032799	-6.76268	-2.75759	0.320698	0.493607	1	0.109614	2.65834	1.41053	0.351706	#N/A	1	0.032799	-6.33158	-2.66257	0.319984	#N/A	1	0.032799	-6.42352	-2.68336	0.316614	#N/A	1	0.0643084	1.57697	0.657159	0.678804	#N/A	1	0.109614	17.9775	4.16812	0.122568	0.232501	1	0	1.06809	0.0950291	0.97826	0.993128	1	0	1.0528	0.0742309	0.983023
DDX11L17	NC_000001.11	182388..184878	102725121	0.190065	2.01554	1.01116	0.330336	0.503612	1	0.0827334	-1.23048	-0.299217	0.815356	0.899774	1	0.138464	1.67534	0.744451	0.484801	#N/A	1	0.142297	1.63961	0.713351	0.503647	#N/A	1	0.185675	2.13064	1.09129	0.294295	#N/A	1	0.190065	-2.48007	-1.31038	0.260671	0.404306	1	0.190065	-1.20306	-0.266713	0.772465	0.867083	1	0.190065	-1.22928	-0.297813	0.747118
LOC100996442	NC_000001.11	complement(184916..200117)	100996442	22.1971	1.32671	0.407852	0.00259143	0.0108141	1	16.2302	-1.03416	-0.0484586	0.730428	0.849611	1	16.2302	-1.07533	-0.104777	0.450809	0.81989	1	17.4031	1.07878	0.109406	0.42495	0.740345	1	19.7952	1.21334	0.278983	0.0419823	0.999773	1	22.1971	-1.37203	-0.456311	0.000990972	0.00377647	1	22.1971	-1.42665	-0.512629	0.000179768	0.00102662	1	22.1971	-1.22982	-0.298447	0.0270505
MIR6859-2	NC_000001.11	complement(187891..187958)	102465909	0	#N/A	#N/A	#N/A	#N/A	#N/A	0	#N/A	#N/A	#N/A	#N/A	#N/A	0	#N/A	#N/A	#N/A	#N/A	#N/A	0	#N/A	#N/A	#N/A	#N/A	#N/A	0	#N/A	#N/A	#N/A	#N/A	#N/A	0	#N/A	#N/A	#N/A	#N/A	#N/A	0	#N/A	#N/A	#N/A	#N/A	#N/A	0	#N/A	#N/A	#N/A
RPL23AP21	NC_000001.11	complement(258511..259036)	728481	0	-1.02673	-0.0380589	0.990855	#N/A	1	0	1.03212	0.0456119	0.989062	#N/A	1	0	1.0594	0.0832478	0.979493	#N/A	1	0	1.02481	0.0353576	0.99129	#N/A	1	0.0891219	3.81243	1.93071	0.458824	#N/A	1	0	1.05971	0.0836708	0.980421	#N/A	1	0	1.08772	0.121307	0.970887	#N/A	1	0	1.05221	0.0734165	0.982378
LOC127239154	NC_000001.11	complement(262719..297504)	127239154	1.16516	1.12349	0.167986	0.571137	0.722536	1	0.993727	1.01692	0.0242057	0.936289	0.968182	1	1.09703	1.11445	0.156328	0.597194	0.891876	1	0.993727	-1.05839	-0.0818753	0.785005	0.929696	1	1.02892	1.03741	0.0529798	0.860261	0.999773	1	1.16516	-1.1048	-0.14378	0.633983	0.748776	1	1.16516	-1.00811	-0.0116572	0.968477	0.989777	1	1.16516	-1.18909	-0.249861	0.403792
LOC124903815	NC_000001.11	273223..284291	124903815	0	#N/A	#N/A	#N/A	#N/A	#N/A	0	#N/A	#N/A	#N/A	#N/A	#N/A	0	#N/A	#N/A	#N/A	#N/A	#N/A	0	#N/A	#N/A	#N/A	#N/A	#N/A	0	#N/A	#N/A	#N/A	#N/A	#N/A	0	#N/A	#N/A	#N/A	#N/A	#N/A	0	#N/A	#N/A	#N/A	#N/A	#N/A	0	#N/A	#N/A	#N/A
RPL23AP24	NC_000001.11	complement(347969..348441)	728517	0.651866	-18.82	-4.23419	0.0880155	0.196951	1	0.651866	-18.0677	-4.17534	0.093617	#N/A	1	0.651866	-17.4047	-4.12141	0.0821669	#N/A	1	0.651866	-1.62613	-0.701444	0.445585	#N/A	1	0.651866	-4.83584	-2.27377	0.101458	#N/A	1	0	1.04164	0.058855	0.986275	0.99145	1	0	1.08132	0.112788	0.973031	0.99135	1	0.384809	11.5735	3.53275	0.161023
LOC124900618	NC_000001.11	complement(350706..358545)	124900618	0.369434	3.0695	1.618	0.0730675	0.171131	1	0.145002	1.22251	0.289842	0.784617	0.884099	1	0.24624	2.22225	1.15202	0.216492	#N/A	1	0.166909	1.52395	0.607813	0.537513	#N/A	1	0.108213	-10.8191	-3.43551	0.185223	#N/A	1	0.369434	-2.51083	-1.32816	0.142154	0.259842	1	0.369434	-1.38126	-0.465981	0.534758	0.692632	1	0.369434	-2.01418	-1.01019	0.215833
LOC112268260	NC_000001.11	complement(365134..382235)	112268260	0.310753	5.27893	2.40024	0.0576542	0.143138	1	0.19476	-3.35131	-1.74472	0.303443	0.495988	1	0.289042	1.10792	0.147853	0.915027	#N/A	1	0.19476	-2.58902	-1.3724	0.387	#N/A	1	0.19476	-3.36961	-1.75258	0.299886	#N/A	1	0.310753	-17.6913	-4.14497	0.00976087	0.0287989	1	0.310753	-4.76472	-2.25239	0.0722106	0.170427	1	0.310753	-13.6672	-3.77265	0.0109627
WBP1LP7	NC_000001.11	439764..440270	106479030	0	#N/A	#N/A	#N/A	#N/A	#N/A	0	#N/A	#N/A	#N/A	#N/A	#N/A	0	#N/A	#N/A	#N/A	#N/A	#N/A	0	#N/A	#N/A	#N/A	#N/A	#N/A	0	#N/A	#N/A	#N/A	#N/A	#N/A	0	#N/A	#N/A	#N/A	#N/A	#N/A	0	#N/A	#N/A	#N/A	#N/A	#N/A	0	#N/A	#N/A	#N/A
OR4F29	NC_000001.11	complement(450740..451678)	729759	0	#N/A	#N/A	#N/A	#N/A	#N/A	0	#N/A	#N/A	#N/A	#N/A	#N/A	0	#N/A	#N/A	#N/A	#N/A	#N/A	0	#N/A	#N/A	#N/A	#N/A	#N/A	0	#N/A	#N/A	#N/A	#N/A	#N/A	0	#N/A	#N/A	#N/A	#N/A	#N/A	0	#N/A	#N/A	#N/A	#N/A	#N/A	0	#N/A	#N/A	#N/A
SEPTIN14P13	NC_000001.11	complement(484833..485210)	106481733	0.232866	-1.62209	-0.697855	0.654611	0.785321	1	0.316327	1.19226	0.2537	0.849487	0.917676	1	0.232866	-1.64339	-0.716671	0.643161	#N/A	1	0.604139	2.34683	1.23071	0.278177	#N/A	1	1.09832	4.07729	2.02761	0.0589521	#N/A	1	0.316327	1.93396	0.951555	0.543222	0.674542	1	0.123525	-1.01313	-0.0188154	0.991413	0.997	1	0.604139	3.80677	1.92857	0.167349
CICP7	NC_000001.11	487055..490819	100288667	0	#N/A	#N/A	#N/A	#N/A	#N/A	0	#N/A	#N/A	#N/A	#N/A	#N/A	0	#N/A	#N/A	#N/A	#N/A	#N/A	0	#N/A	#N/A	#N/A	#N/A	#N/A	0	#N/A	#N/A	#N/A	#N/A	#N/A	0	#N/A	#N/A	#N/A	#N/A	#N/A	0	#N/A	#N/A	#N/A	#N/A	#N/A	0	#N/A	#N/A	#N/A
LOC100132287	NC_000001.11	complement(490756..495445)	100132287	0.504514	-5.2583	-2.3946	0.0169952	0.0539346	1	0.504514	-1.76756	-0.82176	0.382617	0.57537	1	0.504514	-9.37888	-3.22942	0.00242196	#N/A	1	0.504514	-2.48651	-1.31412	0.166788	0.476566	1	0.504514	-7.71926	-2.94846	0.00510738	0.999773	1	0.388419	2.97489	1.57284	0.123855	0.234605	1	0.204864	-1.78363	-0.834818	0.461493	0.634032	1	0.410689	2.11473	1.08047	0.294228
LOC124904706	NC_000001.11	complement(516376..516479)	124904706	0	#N/A	#N/A	#N/A	#N/A	#N/A	0	#N/A	#N/A	#N/A	#N/A	#N/A	0	#N/A	#N/A	#N/A	#N/A	#N/A	0	#N/A	#N/A	#N/A	#N/A	#N/A	0	#N/A	#N/A	#N/A	#N/A	#N/A	0	#N/A	#N/A	#N/A	#N/A	#N/A	0	#N/A	#N/A	#N/A	#N/A	#N/A	0	#N/A	#N/A	#N/A
LOC105378947	NC_000001.11	complement(586287..611297)	105378947	0.120495	16.8496	4.07464	0.0899201	#N/A	1	0	1.18668	0.246934	0.941346	#N/A	1	0.0183151	3.50492	1.80938	0.492162	#N/A	1	0.019913	3.66351	1.87323	0.47695	#N/A	1	0.0247847	4.04878	2.01749	0.445612	#N/A	1	0.120495	-14.1989	-3.82771	0.12902	#N/A	1	0.120495	-4.80741	-2.26526	0.112474	#N/A	1	0.120495	-4.59931	-2.20142	0.122667
LOC101928626	NC_000001.11	complement(627380..629009)	101928626	0	#N/A	#N/A	#N/A	#N/A	#N/A	0	#N/A	#N/A	#N/A	#N/A	#N/A	0	#N/A	#N/A	#N/A	#N/A	#N/A	0	#N/A	#N/A	#N/A	#N/A	#N/A	0	#N/A	#N/A	#N/A	#N/A	#N/A	0	#N/A	#N/A	#N/A	#N/A	#N/A	0	#N/A	#N/A	#N/A	#N/A	#N/A	0	#N/A	#N/A	#N/A
MTND1P23	NC_000001.11	629062..629440	100887749	8.38461	-1.24681	-0.318239	0.463449	0.630521	1	8.4913	1.07656	0.106429	0.803105	0.893502	1	8.38461	-1.48892	-0.57427	0.192494	0.597058	1	10.411	1.24859	0.320303	0.441763	0.751517	1	8.38461	-1.30212	-0.380863	0.386624	0.999773	1	8.4913	1.34226	0.424669	0.333064	0.480566	1	6.98788	-1.19419	-0.256031	0.571231	0.723001	1	10.411	1.55676	0.638542	0.136229
MTND2P28	NC_000001.11	629640..630686	100652939	168.831	-1.50897	-0.593563	0.000214914	0.00120503	1	168.831	-1.02183	-0.0311485	0.845431	0.915437	1	176.345	1.05406	0.0759516	0.633597	0.906051	1	180.455	1.07795	0.108286	0.496647	0.785752	1	181.576	1.05806	0.081426	0.609775	0.999773	1	161.976	1.47674	0.562414	0.000469815	0.00191612	1	176.345	1.59054	0.669514	2.98386e-05	0.000200928	0.997415	180.455	1.62659	0.701848	1.20081e-05
MTCO1P12	NC_000001.11	631074..632616	107075141	24.0123	-1.03526	-0.0499934	0.689516	0.80881	1	27.0462	1.14956	0.201084	0.106464	0.239938	1	24.0123	-1.01131	-0.0162195	0.896306	0.976479	1	25.9533	1.08407	0.116461	0.345653	0.673783	1	24.0123	-1.04192	-0.0592446	0.638591	0.999773	1	27.0462	1.1901	0.251077	0.0459903	0.107152	1	23.9723	1.02369	0.0337739	0.788192	0.877752	1	25.9533	1.1223	0.166455	0.182152
MIR12136	NC_000001.11	complement(632615..632685)	113219467	0	#N/A	#N/A	#N/A	#N/A	#N/A	0	#N/A	#N/A	#N/A	#N/A	#N/A	0	#N/A	#N/A	#N/A	#N/A	#N/A	0	#N/A	#N/A	#N/A	#N/A	#N/A	0	#N/A	#N/A	#N/A	#N/A	#N/A	0	#N/A	#N/A	#N/A	#N/A	#N/A	0	#N/A	#N/A	#N/A	#N/A	#N/A	0	#N/A	#N/A	#N/A
MTCO2P12	NC_000001.11	632757..633438	107075310	0.712174	3.30382	1.72414	0.0904553	0.200892	1	0.532069	2.74814	1.45845	0.167263	0.330679	1	0.854771	4.0441	2.01582	0.0429849	#N/A	1	0.338	1.66634	0.736681	0.505091	#N/A	1	0.601955	2.94108	1.55635	0.134941	#N/A	1	0.712174	-1.2022	-0.265682	0.751118	0.841753	1	0.854771	1.22407	0.291685	0.701552	0.820256	1	0.712174	-1.98268	-0.987454	0.272239
MTATP8P1	NC_000001.11	633535..633741	106480795	0	#N/A	#N/A	#N/A	#N/A	#N/A	0	#N/A	#N/A	#N/A	#N/A	#N/A	0	#N/A	#N/A	#N/A	#N/A	#N/A	0	#N/A	#N/A	#N/A	#N/A	#N/A	0	#N/A	#N/A	#N/A	#N/A	#N/A	0	#N/A	#N/A	#N/A	#N/A	#N/A	0	#N/A	#N/A	#N/A	#N/A	#N/A	0	#N/A	#N/A	#N/A
MTATP6P1	NC_000001.11	633696..634376	106480796	934.123	1.19015	0.251148	0.00314118	0.0128328	1	923.252	1.23695	0.306781	0.000313211	0.00186054	1	895.07	1.18927	0.250079	0.0032574	0.0564716	1	890.012	1.17192	0.22888	0.00709122	0.06856	1	856.825	1.11364	0.15528	0.068326	0.999773	1	934.123	1.03932	0.0556337	0.512946	0.651382	1	934.123	-1.00074	-0.00106896	0.989955	0.996693	1	934.123	-1.01555	-0.0222677	0.79315
MTCO3P12	NC_000001.11	634376..634922	107075270	0.563058	-1.07849	-0.109011	0.909792	0.957471	1	0.563058	-1.14846	-0.199698	0.840974	0.913155	1	0.563058	-2.08556	-1.06044	0.33503	#N/A	1	0.563058	-1.11421	-0.156021	0.870997	#N/A	1	0.563058	-1.46891	-0.554741	0.593516	#N/A	1	0.528011	-1.06488	-0.0906876	0.929076	0.959696	1	0.528011	-1.93378	-0.951424	0.396236	0.574266	1	0.528011	-1.03312	-0.0470098	0.961945
WBP1LP6	NC_000001.11	674743..675246	106481797	0	#N/A	#N/A	#N/A	#N/A	#N/A	0	#N/A	#N/A	#N/A	#N/A	#N/A	0	#N/A	#N/A	#N/A	#N/A	#N/A	0	#N/A	#N/A	#N/A	#N/A	#N/A	0	#N/A	#N/A	#N/A	#N/A	#N/A	0	#N/A	#N/A	#N/A	#N/A	#N/A	0	#N/A	#N/A	#N/A	#N/A	#N/A	0	#N/A	#N/A	#N/A
OR4F16	NC_000001.11	complement(676076..720101)	81399	0.0140531	3.31504	1.72902	0.21843	#N/A	1	0.00326738	-2.98393	-1.57721	0.559853	#N/A	1	0.00326738	-3.50942	-1.81123	0.485624	#N/A	1	0.00326738	-3.37254	-1.75384	0.499624	#N/A	1	0.00394208	1.15408	0.206738	0.90572	#N/A	1	0.0140531	-9.89184	-3.30624	0.188019	#N/A	1	0.0140531	-11.6338	-3.54026	0.139386	#N/A	1	0.0140531	-11.1801	-3.48286	0.145989
SEPTIN14P14	NC_000001.11	complement(717621..720202)	107105354	0.213009	-1.94698	-0.961237	0.44919	0.618273	1	0.205905	-6.48379	-2.69684	0.0801744	0.195411	1	0.205905	-1.51753	-0.601729	0.627711	#N/A	1	0.214696	1.07284	0.101435	0.932873	0.978669	1	0.311349	-1.09315	-0.128498	0.916332	#N/A	1	0.213009	-3.33018	-1.7356	0.275139	0.421272	1	0.213009	1.28299	0.359508	0.782579	0.874079	1	0.214696	2.0888	1.06267	0.402094
CICP3	NC_000001.11	722046..725822	100132630	0	#N/A	#N/A	#N/A	#N/A	#N/A	0	#N/A	#N/A	#N/A	#N/A	#N/A	0	#N/A	#N/A	#N/A	#N/A	#N/A	0	#N/A	#N/A	#N/A	#N/A	#N/A	0	#N/A	#N/A	#N/A	#N/A	#N/A	0	#N/A	#N/A	#N/A	#N/A	#N/A	0	#N/A	#N/A	#N/A	#N/A	#N/A	0	#N/A	#N/A	#N/A
LOC100288069	NC_000001.11	complement(725759..778634)	100288069	1.61005	1.20444	0.268367	0.355385	0.529368	1	1.43443	1.14579	0.196345	0.503305	0.681846	1	1.43299	1.14087	0.190132	0.512975	0.852631	1	1.46933	1.16222	0.216885	0.454978	0.760703	1	1.50215	1.16285	0.217662	0.456501	0.999773	1	1.61005	-1.05119	-0.0720219	0.804963	0.882855	1	1.61005	-1.05573	-0.0782353	0.78656	0.876633	1	1.61005	-1.03633	-0.0514818	0.858412
RNU6-1199P	NC_000001.11	complement(758233..758336)	106480091	0	#N/A	#N/A	#N/A	#N/A	#N/A	0	#N/A	#N/A	#N/A	#N/A	#N/A	0	#N/A	#N/A	#N/A	#N/A	#N/A	0	#N/A	#N/A	#N/A	#N/A	#N/A	0	#N/A	#N/A	#N/A	#N/A	#N/A	0	#N/A	#N/A	#N/A	#N/A	#N/A	0	#N/A	#N/A	#N/A	#N/A	#N/A	0	#N/A	#N/A	#N/A
LINC01409	NC_000001.11	778758..787675	105378580	0.161458	1.1395	0.188404	0.781726	0.872022	1	0.130616	-1.04109	-0.0580924	0.934486	0.967186	1	0.173673	1.32315	0.403975	0.544159	#N/A	1	0.159739	1.24895	0.320717	0.632094	0.862256	1	0.130616	-1.36276	-0.446531	0.542341	0.999773	1	0.161458	-1.18632	-0.246497	0.725856	0.82025	1	0.173673	1.16116	0.215571	0.744736	0.849222	1	0.161458	1.09605	0.132312	0.842505
LOC124903817	NC_000001.11	791598..799081	124903817	0.0387973	12.1208	3.59941	0.144705	#N/A	1	0.0347753	10.6399	3.41141	0.171823	#N/A	1	0.0185471	6.24834	2.64347	0.299316	#N/A	1	0.00892395	3.70953	1.89124	0.478008	#N/A	1	0	1.04355	0.0615029	0.985648	#N/A	1	0.0387973	-1.13918	-0.187999	0.876668	#N/A	1	0.0387973	-1.93983	-0.955934	0.466757	#N/A	1	0.0387973	-3.26747	-1.70817	0.264417
FAM87B	NC_000001.11	817371..819834	400728	0.100719	1.09208	0.127073	0.901734	0.952978	1	0.0909016	-1.54307	-0.625799	0.605519	0.758585	1	0.0909016	-2.99319	-1.58168	0.272004	#N/A	1	0.140524	1.52351	0.607398	0.523791	#N/A	1	0.192161	1.97196	0.979627	0.292584	#N/A	1	0.100719	-1.68514	-0.752872	0.534747	0.668069	1	0.100719	-3.26879	-1.70876	0.235732	0.401944	1	0.140524	1.39506	0.480325	0.61473
LINC00115	NC_000001.11	complement(826206..827522)	79854	0.684234	1.49462	0.579774	0.389595	0.563713	1	0.435638	-2.08103	-1.0573	0.217065	0.396622	1	0.448674	1.04995	0.0703205	0.920459	#N/A	1	0.435638	-1.73717	-0.796738	0.312678	0.642613	1	0.47461	1.07675	0.106686	0.881344	#N/A	1	0.684234	-3.11035	-1.63707	0.0489747	0.112709	1	0.684234	-1.42351	-0.509454	0.449404	0.623336	1	0.684234	-2.5964	-1.37651	0.0708021
LINC01128	NC_000001.11	827591..859446	643837	5.12057	-1.05216	-0.0733599	0.550216	0.705232	1	5.12057	-1.19755	-0.260088	0.0380332	0.111312	1	5.12057	-1.126	-0.171207	0.164103	0.555859	1	5.12057	-1.08782	-0.121439	0.322364	0.651109	1	5.12057	-1.04955	-0.0697724	0.572203	0.999773	1	5.0365	-1.13818	-0.186728	0.139886	0.256901	1	5.0365	-1.07018	-0.0978468	0.430754	0.605779	1	5.0365	-1.03389	-0.0480796	0.697876
LOC107984850	NC_000001.11	860182..868202	107984850	0.0447692	1.91201	0.935092	0.544295	#N/A	1	0.0178103	1.20149	0.26483	0.879119	#N/A	1	0.0178103	-3.33813	-1.73904	0.503187	#N/A	1	0.018614	1.06246	0.0874042	0.959665	#N/A	1	0.0427141	2.04523	1.03226	0.504005	#N/A	1	0.0447692	-1.59136	-0.670262	0.66679	#N/A	1	0.0447692	-6.38254	-2.67413	0.280569	#N/A	1	0.0447692	-1.79961	-0.847687	0.58265
FAM41C	NC_000001.11	complement(868071..876802)	284593	0.0518912	-6.2701	-2.64849	0.304831	#N/A	1	0.0518912	-5.84885	-2.54815	0.324988	#N/A	1	0.0518912	-1.62304	-0.6987	0.649611	#N/A	1	0.0518912	-5.91327	-2.56396	0.300334	#N/A	1	0.0518912	-6.26007	-2.64618	0.315668	#N/A	1	0	1.07202	0.100334	0.97652	#N/A	1	0.0251537	3.86318	1.94979	0.47006	#N/A	1	0	1.06034	0.0845315	0.97971
TUBB8P11	NC_000001.11	873291..874514	388579	0	#N/A	#N/A	#N/A	#N/A	#N/A	0	#N/A	#N/A	#N/A	#N/A	#N/A	0	#N/A	#N/A	#N/A	#N/A	#N/A	0	#N/A	#N/A	#N/A	#N/A	#N/A	0	#N/A	#N/A	#N/A	#N/A	#N/A	0	#N/A	#N/A	#N/A	#N/A	#N/A	0	#N/A	#N/A	#N/A	#N/A	#N/A	0	#N/A	#N/A	#N/A
LOC284600	NC_000001.11	904811..921019	284600	0.254517	-1.80304	-0.850428	0.0764195	0.177191	1	0.254517	-1.2428	-0.313597	0.498979	0.678266	1	0.310911	1.23695	0.30679	0.48298	#N/A	1	0.254517	-1.60984	-0.686915	0.143501	0.43956	1	0.254517	-1.11946	-0.162803	0.721051	0.999773	1	0.207252	1.45078	0.536831	0.281836	0.428368	1	0.310911	2.23027	1.15722	0.0146926	0.0472459	1	0.156981	1.12001	0.163513	0.74569
LINC02593	NC_000001.11	complement(916818..919692)	100130417	0.70435	-1.681	-0.749322	0.204802	0.360887	1	1.72203	2.46408	1.30105	0.00738257	0.0292695	1	1.24095	1.76952	0.823359	0.095327	#N/A	1	1.06635	1.51364	0.598026	0.233621	0.563176	1	0.889702	1.26754	0.342037	0.51238	0.999773	1	1.72203	4.14213	2.05037	0.000212341	0.000927941	1	1.24095	2.97457	1.57268	0.0050287	0.0191208	1	1.06635	2.54444	1.34735	0.0177012
LOC107985728	NC_000001.11	complement(920243..925604)	107985728	1.14634	1.13941	0.188282	0.635921	0.771938	1	1.4082	1.44798	0.534043	0.174503	0.340801	1	1.13224	1.17059	0.227238	0.565103	0.879114	1	1.30405	1.32792	0.409173	0.294615	0.626717	1	1.17155	1.19885	0.261655	0.511967	0.999773	1	1.4082	1.27082	0.345761	0.376943	0.525468	1	1.14634	1.02737	0.0389563	0.921051	0.967944	1	1.30405	1.16545	0.220891	0.569587
SAMD11	NC_000001.11	923923..944574	148398	1.64878	-1.61268	-0.689456	0.063988	0.155087	1	1.64878	-1.03598	-0.0509994	0.887992	0.938481	1	1.81018	1.09913	0.136364	0.701022	0.927568	1	1.64878	-1.10023	-0.137804	0.701395	0.895078	1	1.81903	1.08461	0.117182	0.743445	0.999773	1	1.60349	1.55666	0.638457	0.091079	0.185492	1	1.81018	1.77254	0.825821	0.0261042	0.0759253	1	1.52145	1.46576	0.551652	0.141541
NOC2L	NC_000001.11	complement(944203..959256)	26155	85.4168	1.09397	0.129578	0.141323	0.277374	1	75.942	-1.38768	-0.472676	1.43987e-07	1.75263e-06	0.00481304	75.942	-1.07552	-0.105037	0.234853	0.647615	1	75.942	-1.02566	-0.0365584	0.678795	0.884157	1	76.8574	1.00381	0.0054842	0.950614	0.999773	1	85.4168	-1.51809	-0.602254	2.04291e-11	2.25004e-10	6.82883e-07	85.4168	-1.17659	-0.234615	0.00795939	0.0281721	1	85.4168	-1.12205	-0.166136	0.0598195
KLHL17	NC_000001.11	960584..965719	339451	6.33954	1.01141	0.0163608	0.926394	0.965347	1	6.12544	-1.26394	-0.337923	0.0659461	0.168679	1	6.12544	-1.0246	-0.0350604	0.843008	0.963141	1	6.12544	-1.06167	-0.0863417	0.626757	0.860686	1	6.12544	-1.01024	-0.014693	0.934485	0.999773	1	6.33954	-1.27835	-0.354284	0.0552427	0.124382	1	6.33954	-1.03629	-0.0514213	0.772814	0.867253	1	6.33954	-1.07378	-0.102703	0.565326
PLEKHN1	NC_000001.11	966482..975865	84069	2.85656	3.28343	1.7152	8.26532e-08	8.877e-07	0.00276285	0.843962	-1.00169	-0.00243441	0.994641	0.997249	1	0.922042	1.09654	0.132963	0.704017	0.928344	1	1.14963	1.36536	0.449286	0.187827	0.506768	1	0.843962	-1.09558	-0.131697	0.718395	0.999773	1	2.85656	-3.28898	-1.71764	2.15724e-07	1.53764e-06	0.00721101	2.85656	-2.99435	-1.58224	6.27145e-07	5.63505e-06	0.0209636	2.85656	-2.4048	-1.26592	3.90246e-05
PERM1	NC_000001.11	complement(975198..982093)	84808	0.0243946	-1.63605	-0.710219	0.653435	0.784696	1	0.0489632	1.71734	0.780174	0.536261	0.707124	1	0.0378109	1.46792	0.553776	0.6599	#N/A	1	0.0883886	3.21177	1.68337	0.132363	#N/A	1	0.0421772	1.63346	0.707935	0.574953	#N/A	1	0.0489632	2.80965	1.49039	0.320977	0.46923	1	0.0378109	2.4016	1.26399	0.399186	0.57672	1	0.0883886	5.25462	2.39359	0.0837244
HES4	NC_000001.11	complement(998964..1000097)	57801	20.172	-1.07902	-0.109724	0.552212	0.7068	1	20.172	-2.9438	-1.55768	2.9436e-13	8.47931e-12	9.83959e-09	20.172	-1.48289	-0.568415	0.00268022	0.049961	1	21.7438	1.08396	0.116308	0.522434	0.800481	1	20.3289	-1.00499	-0.00718308	0.968982	0.999773	1	19.2243	-2.72822	-1.44796	1.78698e-11	1.97365e-10	5.97332e-07	19.2243	-1.37429	-0.458691	0.0166114	0.0523807	1	21.7438	1.16961	0.226033	0.219547
RPL39P12	NC_000001.11	complement(1008060..1008290)	100270829	0	#N/A	#N/A	#N/A	#N/A	#N/A	0	#N/A	#N/A	#N/A	#N/A	#N/A	0	#N/A	#N/A	#N/A	#N/A	#N/A	0	#N/A	#N/A	#N/A	#N/A	#N/A	0	#N/A	#N/A	#N/A	#N/A	#N/A	0	#N/A	#N/A	#N/A	#N/A	#N/A	0	#N/A	#N/A	#N/A	#N/A	#N/A	0	#N/A	#N/A	#N/A
ISG15	NC_000001.11	1013497..1014540	9636	793.574	3.01051	1.59001	3.44591e-47	3.82544e-45	1.15186e-42	256.742	-5.98973	-2.58249	3.07835e-92	1.0363e-89	1.029e-87	256.742	-1.19095	-0.252118	0.0249423	0.213499	1	269.405	1.05412	0.0760446	0.496356	0.785752	1	256.742	-1.04918	-0.0692636	0.537795	0.999773	1	793.574	-18.0321	-4.1725	6.24483e-243	7.41792e-240	2.08746e-238	793.574	-3.58538	-1.84213	4.90071e-62	1.03032e-59	1.63816e-57	793.574	-2.85594	-1.51396	5.73493e-43
AGRN	NC_000001.11	1020120..1056116	375790	90.0058	1.22186	0.289077	0.000380531	0.00201118	1	71.4156	-1.50042	-0.585364	1.08871e-12	2.90259e-11	3.63924e-08	75.3577	1.06917	0.0964917	0.236075	0.648914	1	91.693	1.29267	0.370355	5.2013e-06	0.000200051	0.173864	73.9865	1.02943	0.0418498	0.607998	0.999773	1	90.0058	-1.8333	-0.874441	1.79446e-26	5.03319e-25	5.99836e-22	90.0058	-1.14281	-0.192585	0.0178963	0.055686	1	91.693	1.05796	0.0812783	0.316721
LOC100288175	NC_000001.11	1059734..1066453	100288175	1.72236	-1.828	-0.870268	0.101415	0.218731	1	1.72236	-13.4871	-3.7535	0.000266185	0.00161828	1	1.72236	-1.2082	-0.272856	0.579893	#N/A	1	1.72236	-1.21327	-0.278906	0.571642	0.827995	1	1.72236	-1.61704	-0.693351	0.188226	0.999773	1	0.981658	-7.37803	-2.88324	0.00628016	0.0195132	1	1.41082	1.513	0.597412	0.272613	0.445168	1	1.41023	1.50667	0.591362	0.277588
LOC105378948	NC_000001.11	complement(1065635..1069337)	105378948	0.156204	-1.12871	-0.174673	0.858326	0.92649	1	0.156204	-3.0892	-1.62724	0.251302	0.437354	1	0.156204	-1.54907	-0.631405	0.546092	#N/A	1	0.156204	-2.13076	-1.09137	0.347243	#N/A	1	0.156204	-3.30082	-1.72283	0.226553	#N/A	1	0.139358	-2.73694	-1.45256	0.316585	0.464966	1	0.139358	-1.37243	-0.456733	0.674898	0.802497	1	0.139358	-1.88779	-0.916699	0.444858
RNF223	NC_000001.11	complement(1070967..1074306)	401934	0.0535218	1.08979	0.124054	0.927524	#N/A	1	0.0466787	-5.46593	-2.45047	0.34744	#N/A	1	0.0725956	1.48503	0.570492	0.651192	#N/A	1	0.0466787	-1.63178	-0.706446	0.653029	#N/A	1	0.0524602	1.16788	0.22389	0.869862	#N/A	1	0.0535218	-5.95673	-2.57452	0.324003	#N/A	1	0.0725956	1.36267	0.446437	0.724567	#N/A	1	0.0535218	-1.7783	-0.8305	0.59808
C1orf159	NC_000001.11	complement(1081823..1116089)	54991	7.8516	1.07309	0.101765	0.572077	0.723455	1	7.13535	-1.08817	-0.121901	0.509487	0.687351	1	7.13535	-1.13663	-0.184758	0.311776	0.722599	1	7.13535	-1.06183	-0.0865467	0.633443	0.863202	1	7.1385	-1.00692	-0.00995526	0.956532	0.999773	1	7.8516	-1.1677	-0.223666	0.226686	0.366177	1	7.8516	-1.2197	-0.286523	0.117168	0.244968	1	7.8516	-1.13943	-0.188312	0.300018
LOC124903819	NC_000001.11	complement(1122903..1128984)	124903819	0	#N/A	#N/A	#N/A	#N/A	#N/A	0	#N/A	#N/A	#N/A	#N/A	#N/A	0	#N/A	#N/A	#N/A	#N/A	#N/A	0	#N/A	#N/A	#N/A	#N/A	#N/A	0	#N/A	#N/A	#N/A	#N/A	#N/A	0	#N/A	#N/A	#N/A	#N/A	#N/A	0	#N/A	#N/A	#N/A	#N/A	#N/A	0	#N/A	#N/A	#N/A
LOC124903820	NC_000001.11	1128684..1161940	124903820	0.0370134	6.32647	2.6614	0.282027	#N/A	1	0.0168135	3.68286	1.88083	0.469962	#N/A	1	0	1.08337	0.11553	0.971545	#N/A	1	0	1.00949	0.0136292	0.996643	#N/A	1	0.0185803	3.65711	1.8707	0.472838	#N/A	1	0.0370134	-1.71782	-0.780576	0.616368	#N/A	1	0.0370134	-5.83961	-2.54587	0.304327	#N/A	1	0.0370134	-6.26699	-2.64777	0.285434
LINC01342	NC_000001.11	1137017..1144056	254099	0	#N/A	#N/A	#N/A	#N/A	#N/A	0	#N/A	#N/A	#N/A	#N/A	#N/A	0	#N/A	#N/A	#N/A	#N/A	#N/A	0	#N/A	#N/A	#N/A	#N/A	#N/A	0	#N/A	#N/A	#N/A	#N/A	#N/A	0	#N/A	#N/A	#N/A	#N/A	#N/A	0	#N/A	#N/A	#N/A	#N/A	#N/A	0	#N/A	#N/A	#N/A
LOC124903818	NC_000001.11	1162877..1170338	124903818	0	#N/A	#N/A	#N/A	#N/A	#N/A	0	#N/A	#N/A	#N/A	#N/A	#N/A	0	#N/A	#N/A	#N/A	#N/A	#N/A	0	#N/A	#N/A	#N/A	#N/A	#N/A	0	#N/A	#N/A	#N/A	#N/A	#N/A	0	#N/A	#N/A	#N/A	#N/A	#N/A	0	#N/A	#N/A	#N/A	#N/A	#N/A	0	#N/A	#N/A	#N/A
MIR200B	NC_000001.11	1167104..1167198	406984	0	#N/A	#N/A	#N/A	#N/A	#N/A	0	#N/A	#N/A	#N/A	#N/A	#N/A	0	#N/A	#N/A	#N/A	#N/A	#N/A	0	#N/A	#N/A	#N/A	#N/A	#N/A	0	#N/A	#N/A	#N/A	#N/A	#N/A	0	#N/A	#N/A	#N/A	#N/A	#N/A	0	#N/A	#N/A	#N/A	#N/A	#N/A	0	#N/A	#N/A	#N/A
MIR200A	NC_000001.11	1167863..1167952	406983	0	#N/A	#N/A	#N/A	#N/A	#N/A	0	#N/A	#N/A	#N/A	#N/A	#N/A	0	#N/A	#N/A	#N/A	#N/A	#N/A	0	#N/A	#N/A	#N/A	#N/A	#N/A	0	#N/A	#N/A	#N/A	#N/A	#N/A	0	#N/A	#N/A	#N/A	#N/A	#N/A	0	#N/A	#N/A	#N/A	#N/A	#N/A	0	#N/A	#N/A	#N/A
MIR429	NC_000001.11	1169005..1169087	554210	0	#N/A	#N/A	#N/A	#N/A	#N/A	0	#N/A	#N/A	#N/A	#N/A	#N/A	0	#N/A	#N/A	#N/A	#N/A	#N/A	0	#N/A	#N/A	#N/A	#N/A	#N/A	0	#N/A	#N/A	#N/A	#N/A	#N/A	0	#N/A	#N/A	#N/A	#N/A	#N/A	0	#N/A	#N/A	#N/A	#N/A	#N/A	0	#N/A	#N/A	#N/A
TTLL10-AS1	NC_000001.11	complement(1173056..1179555)	100506376	0	#N/A	#N/A	#N/A	#N/A	#N/A	0	#N/A	#N/A	#N/A	#N/A	#N/A	0	#N/A	#N/A	#N/A	#N/A	#N/A	0	#N/A	#N/A	#N/A	#N/A	#N/A	0	#N/A	#N/A	#N/A	#N/A	#N/A	0	#N/A	#N/A	#N/A	#N/A	#N/A	0	#N/A	#N/A	#N/A	#N/A	#N/A	0	#N/A	#N/A	#N/A
TTLL10	NC_000001.11	1173880..1197936	254173	0	#N/A	#N/A	#N/A	#N/A	#N/A	0	#N/A	#N/A	#N/A	#N/A	#N/A	0	#N/A	#N/A	#N/A	#N/A	#N/A	0	#N/A	#N/A	#N/A	#N/A	#N/A	0	#N/A	#N/A	#N/A	#N/A	#N/A	0	#N/A	#N/A	#N/A	#N/A	#N/A	0	#N/A	#N/A	#N/A	#N/A	#N/A	0	#N/A	#N/A	#N/A
TNFRSF18	NC_000001.11	complement(1203508..1206592)	8784	1.80859	-1.40199	-0.487472	0.368296	0.542376	1	1.80859	-2.27625	-1.18666	0.0446062	0.126045	1	1.80859	-1.12302	-0.167381	0.750948	#N/A	1	1.80859	-2.04292	-1.03063	0.0685458	0.298686	1	1.80859	-1.30192	-0.380643	0.482695	0.999773	1	1.30679	-1.62359	-0.699185	0.251763	0.393719	1	1.58205	1.24841	0.320091	0.559756	0.713737	1	1.30679	-1.45716	-0.543162	0.353893
TNFRSF4	NC_000001.11	complement(1211340..1214153)	7293	0.0803157	1.5368	0.619931	0.611915	#N/A	1	0.0475287	-5.71428	-2.51457	0.331243	#N/A	1	0.0475287	-5.69151	-2.50881	0.310728	#N/A	1	0.0487252	1.03978	0.0562771	0.965991	#N/A	1	0.0475287	-1.54243	-0.625207	0.688119	#N/A	1	0.0803157	-8.78171	-3.1345	0.217051	#N/A	1	0.0803157	-8.74673	-3.12874	0.196862	#N/A	1	0.0803157	-1.47801	-0.563654	0.644617
SDF4	NC_000001.11	complement(1216931..1232001)	51150	223.111	1.38096	0.465669	4.44308e-08	4.95793e-07	0.00148519	164.625	1.07057	0.0983752	0.2493	0.435045	1	157.206	1.01213	0.0173974	0.83838	0.961371	1	177.683	1.13772	0.186145	0.0289047	0.174553	1	157.206	-1.036	-0.0510269	0.550399	0.999773	1	223.111	-1.28993	-0.367294	1.633e-05	8.77718e-05	0.545862	223.111	-1.3644	-0.448272	1.39364e-07	1.39876e-06	0.00465851	223.111	-1.21379	-0.279525	0.00101117
B3GALT6	NC_000001.11	1232237..1235041	126792	33.5519	1.10475	0.143722	0.186614	0.337989	1	30.9487	1.07383	0.102765	0.348632	0.542116	1	29.4698	-1.05484	-0.0770258	0.48151	0.837024	1	31.7288	1.08205	0.113773	0.295331	0.62712	1	29.4698	-1.0107	-0.0153496	0.888899	0.999773	1	33.5519	-1.0288	-0.0409567	0.708555	0.807036	1	33.5519	-1.16534	-0.220747	0.0435269	0.114629	1	33.5519	-1.02098	-0.0299481	0.78281
C1QTNF12	NC_000001.11	complement(1242453..1247280)	388581	0.710106	1.21157	0.276883	0.636547	0.77242	1	0.654814	1.18301	0.242457	0.68603	0.819392	1	0.558236	-1.01278	-0.0183208	0.975788	#N/A	1	0.558236	-1.18074	-0.23969	0.699499	0.894111	1	0.562731	1.00879	0.0126298	0.983581	0.999773	1	0.710106	-1.02415	-0.0344253	0.953362	0.9725	1	0.710106	-1.22706	-0.295204	0.61838	0.761253	1	0.710106	-1.43055	-0.516572	0.397239
UBE2J2	NC_000001.11	complement(1253912..1273854)	118424	36.1567	-1.0145	-0.0207636	0.8151	0.896289	1	35.6544	-1.06605	-0.092273	0.302511	0.494968	1	35.6544	-1.1439	-0.193958	0.0294856	0.235378	1	35.6544	-1.13409	-0.181529	0.0415083	0.218805	1	35.6544	-1.03711	-0.0525746	0.555565	0.999773	1	36.1567	-1.05082	-0.0715094	0.42606	0.574357	1	36.1567	-1.12755	-0.173194	0.0528347	0.13383	1	36.1567	-1.11788	-0.160766	0.0721476
SCNN1D	NC_000001.11	1280436..1292025	6339	3.30251	1.2916	0.369158	0.145073	0.282686	1	2.58174	1.08536	0.11817	0.649864	0.79223	1	3.10029	1.2775	0.353323	0.162109	0.552905	1	3.37505	1.37094	0.45517	0.0701979	0.302499	1	2.78996	1.12605	0.171277	0.507224	0.999773	1	3.30251	-1.19002	-0.250988	0.328001	0.475808	1	3.30251	-1.01104	-0.0158346	0.949274	0.984197	1	3.37505	1.06143	0.0860119	0.728231
ACAP3	NC_000001.11	complement(1292391..1307930)	116983	28.1952	1.17181	0.228742	0.0171971	0.0545097	1	26.7887	1.17447	0.232006	0.0163452	0.0563451	1	23.3297	-1.01849	-0.0264352	0.784623	0.949161	1	27.5587	1.18833	0.248936	0.00932168	0.0822524	1	23.9482	1.01943	0.0277681	0.775101	0.999773	1	28.1952	1.00226	0.00326382	0.97295	0.983229	1	28.1952	-1.19348	-0.255177	0.00809113	0.0285703	1	28.1952	1.0141	0.0201939	0.832307
MIR6726	NC_000001.11	complement(1296110..1296170)	102465434	0	#N/A	#N/A	#N/A	#N/A	#N/A	0	#N/A	#N/A	#N/A	#N/A	#N/A	0	#N/A	#N/A	#N/A	#N/A	#N/A	0	#N/A	#N/A	#N/A	#N/A	#N/A	0	#N/A	#N/A	#N/A	#N/A	#N/A	0	#N/A	#N/A	#N/A	#N/A	#N/A	0	#N/A	#N/A	#N/A	#N/A	#N/A	0	#N/A	#N/A	#N/A
SNORD167	NC_000001.11	complement(1304729..1304812)	109623456	0	#N/A	#N/A	#N/A	#N/A	#N/A	0	#N/A	#N/A	#N/A	#N/A	#N/A	0	#N/A	#N/A	#N/A	#N/A	#N/A	0	#N/A	#N/A	#N/A	#N/A	#N/A	0	#N/A	#N/A	#N/A	#N/A	#N/A	0	#N/A	#N/A	#N/A	#N/A	#N/A	0	#N/A	#N/A	#N/A	#N/A	#N/A	0	#N/A	#N/A	#N/A
PUSL1	NC_000001.11	1308597..1311677	126789	27.9483	1.25417	0.326737	0.0307255	0.0876918	1	24.0643	1.13071	0.177235	0.248067	0.433676	1	21.7581	-1.09042	-0.12488	0.417288	0.798623	1	25.5803	1.18761	0.248066	0.101158	0.36842	1	24.9298	1.13624	0.184264	0.228294	0.999773	1	27.9483	-1.10919	-0.149502	0.32573	0.473433	1	27.9483	-1.36757	-0.451616	0.00309082	0.0126036	1	27.9483	-1.05604	-0.078671	0.599935
INTS11	NC_000001.11	complement(1311600..1324660)	54973	51.1078	1.09301	0.128312	0.152334	0.293321	1	46.3277	1.04474	0.0631435	0.485052	0.667444	1	46.1608	1.03078	0.0437395	0.625937	0.902754	1	48.4635	1.07317	0.101885	0.25518	0.588015	1	47.2009	1.03191	0.0453133	0.615747	0.999773	1	51.1078	-1.04621	-0.0651683	0.47107	0.614305	1	51.1078	-1.06037	-0.0845722	0.345832	0.523842	1	51.1078	-1.01849	-0.0264264	0.767847
MIR6727	NC_000001.11	complement(1312502..1312566)	102465435	0	#N/A	#N/A	#N/A	#N/A	#N/A	0	#N/A	#N/A	#N/A	#N/A	#N/A	0	#N/A	#N/A	#N/A	#N/A	#N/A	0	#N/A	#N/A	#N/A	#N/A	#N/A	0	#N/A	#N/A	#N/A	#N/A	#N/A	0	#N/A	#N/A	#N/A	#N/A	#N/A	0	#N/A	#N/A	#N/A	#N/A	#N/A	0	#N/A	#N/A	#N/A
CPTP	NC_000001.11	1324802..1328896	80772	20.0207	-1.12019	-0.163737	0.152956	0.294198	1	20.0207	1.00615	0.00884028	0.938513	0.969238	1	20.0207	-1.01581	-0.0226267	0.842022	0.963042	1	21.1057	1.0598	0.0837854	0.458417	0.763708	1	21.1961	1.04836	0.0681319	0.549886	0.999773	1	19.6989	1.12707	0.172577	0.136967	0.253262	1	19.4161	1.10275	0.141111	0.219737	0.382855	1	21.1057	1.18717	0.247523	0.0305835
TAS1R3	NC_000001.11	1331280..1335314	83756	1.34903	-1.34331	-0.425796	0.19454	0.348492	1	1.34903	1.00497	0.00715741	0.982227	0.991116	1	1.65504	1.25402	0.32656	0.291579	0.703155	1	1.79136	1.33697	0.418972	0.173735	0.488162	1	1.47972	1.09037	0.124815	0.693863	0.999773	1	1.3203	1.34999	0.432954	0.195646	0.328686	1	1.65504	1.68454	0.752357	0.0199967	0.0610383	1	1.79136	1.79598	0.844768	0.00866695
DVL1	NC_000001.11	complement(1335278..1349418)	1855	50.4134	1.12917	0.175264	0.068829	0.163599	1	47.3158	1.1192	0.162463	0.0932073	0.218238	1	43.3456	-1.0385	-0.0545017	0.573116	0.882898	1	44.4873	1.03203	0.0454874	0.637299	0.864585	1	43.3456	-1.0101	-0.0144978	0.881279	0.999773	1	50.4134	-1.00891	-0.0128007	0.894643	0.942078	1	50.4134	-1.17264	-0.229765	0.0173905	0.0544401	1	50.4134	-1.09412	-0.129776	0.178047
MIR6808	NC_000001.11	complement(1339650..1339708)	102466740	0	#N/A	#N/A	#N/A	#N/A	#N/A	0	#N/A	#N/A	#N/A	#N/A	#N/A	0	#N/A	#N/A	#N/A	#N/A	#N/A	0	#N/A	#N/A	#N/A	#N/A	#N/A	0	#N/A	#N/A	#N/A	#N/A	#N/A	0	#N/A	#N/A	#N/A	#N/A	#N/A	0	#N/A	#N/A	#N/A	#N/A	#N/A	0	#N/A	#N/A	#N/A
MXRA8	NC_000001.11	complement(1352689..1363541)	54587	274.811	-1.48116	-0.566728	2.01906e-11	3.27866e-10	6.74911e-07	455.78	1.69451	0.76087	1.22933e-19	7.07333e-18	4.10927e-15	319.084	1.17682	0.234895	0.00518483	0.0776747	1	346.381	1.26968	0.344463	4.10516e-05	0.00116887	1	274.811	-1.00933	-0.0133965	0.873648	0.999773	1	455.78	2.50984	1.3276	7.97985e-56	5.86927e-54	2.66742e-51	319.084	1.74306	0.801622	2.26615e-21	7.66906e-20	7.57504e-17	346.381	1.8806	0.911191	3.6228e-27
AURKAIP1	NC_000001.11	complement(1373736..1375207)	54998	152.007	1.16183	0.216398	0.0551836	0.138276	1	127.292	-1.04363	-0.0616136	0.589136	0.746699	1	127.292	-1.08236	-0.114186	0.314571	0.725576	1	138.022	1.09379	0.129335	0.252041	0.584227	1	128.55	1.00184	0.00264882	0.981415	0.999773	1	152.007	-1.21252	-0.278011	0.0146222	0.0410008	1	152.007	-1.25752	-0.330584	0.00353256	0.0141428	1	152.007	-1.06221	-0.0870625	0.439803
NDUFB4P8	NC_000001.11	1378640..1379084	107075246	0.104927	3.71553	1.89357	0.466664	#N/A	1	0	1.09164	0.126498	0.969663	#N/A	1	0.10332	3.66428	1.87353	0.470058	#N/A	1	0.104845	3.66029	1.87196	0.470423	#N/A	1	0	1.00968	0.0138958	0.996704	#N/A	1	0.104927	-3.40362	-1.76707	0.5149	#N/A	1	0.104927	-1.01399	-0.0200368	0.990813	#N/A	1	0.104927	-1.01509	-0.0216121	0.990088
CCNL2	NC_000001.11	complement(1385711..1399335)	81669	50.9294	1.08841	0.122228	0.175124	0.323441	1	45.3431	1.01023	0.0146862	0.871229	0.929325	1	45.3431	1.01052	0.015097	0.867101	0.968638	1	51.8477	1.14532	0.195754	0.0295468	0.177197	1	47.0342	1.03053	0.0433819	0.631484	0.999773	1	50.9294	-1.07739	-0.107541	0.23525	0.375064	1	50.9294	-1.07708	-0.10713	0.235052	0.401217	1	51.8477	1.05229	0.0735263	0.413736
MRPL20-AS1	NC_000001.11	1399530..1402046	148413	14.119	1.07261	0.101121	0.479711	0.644927	1	16.4538	1.31718	0.397453	0.00509938	0.0215306	1	13.9457	1.09911	0.136332	0.337594	0.74491	1	16.577	1.29862	0.376982	0.00709632	0.06856	1	12.8277	-1.18709	-0.247425	0.0956343	0.999773	1	16.4538	1.22802	0.296332	0.0370568	0.0898417	1	14.119	1.02471	0.035211	0.804672	0.888731	1	16.577	1.21072	0.275861	0.0491609
MRPL20	NC_000001.11	complement(1401909..1407293)	55052	119.751	1.14902	0.200399	0.115723	0.240492	1	101.499	-1.11937	-0.162687	0.206799	0.383383	1	101.499	-1.04751	-0.0669577	0.60062	0.89406	1	106.59	1.06083	0.0851919	0.504101	0.789873	1	101.499	-1.02204	-0.0314531	0.806314	0.999773	1	119.751	-1.28617	-0.363086	0.00478323	0.0153106	1	119.751	-1.2036	-0.267357	0.0363322	0.0993311	1	119.751	-1.08313	-0.115207	0.365641
RN7SL657P	NC_000001.11	complement(1405460..1405752)	107074708	0.897827	-1.72925	-0.79015	0.496654	0.659383	1	0.897827	-2.24546	-1.16701	0.359814	0.553135	1	0.897827	-2.53605	-1.34258	0.288934	#N/A	1	0.897827	-1.38908	-0.474132	0.66603	#N/A	1	0.897827	-2.3137	-1.2102	0.342308	#N/A	1	0.508893	-1.29852	-0.376863	0.785416	0.86819	1	0.508893	-1.46656	-0.552433	0.688232	0.81147	1	0.618065	1.24489	0.316018	0.79632
MRPL20-DT	NC_000001.11	1408348..1410684	116435301	1.66519	1.0184	0.0263099	0.93764	0.971081	1	1.56932	-1.26101	-0.33458	0.344042	0.537797	1	1.65447	1.06711	0.0937072	0.778386	0.947731	1	2.05705	1.31692	0.397168	0.22292	0.55029	1	1.71939	1.0859	0.118887	0.724189	0.999773	1	1.66519	-1.28422	-0.360889	0.310709	0.459255	1	1.66519	1.04782	0.0673973	0.84081	0.911315	1	2.05705	1.29312	0.370858	0.258904
ANKRD65	NC_000001.11	complement(1418420..1421276)	441869	1.96928	-2.37118	-1.2456	0.000995706	0.00469625	1	1.96928	1.0491	0.0691513	0.836828	0.91085	1	1.96928	-1.01515	-0.0216879	0.947927	0.989544	1	2.08552	1.06354	0.0888722	0.787371	0.930938	1	2.07097	1.04438	0.062649	0.851369	0.999773	1	1.96856	2.4876	1.31475	0.00060356	0.00240745	1	1.89844	2.3358	1.22391	0.00128363	0.00585546	1	2.08552	2.52184	1.33447	0.000412994
ANKRD65-AS1	NC_000001.11	1420166..1423287	105378585	0.471448	-1.08946	-0.12361	0.853116	0.923571	1	0.53006	1.13129	0.177968	0.786278	0.884837	1	0.56111	1.1933	0.254961	0.686	#N/A	1	0.471448	-1.23541	-0.304994	0.653734	0.872487	1	0.471448	-1.21959	-0.286391	0.680948	0.999773	1	0.53006	1.23249	0.301579	0.656255	0.76703	1	0.56111	1.30005	0.378571	0.561944	0.715507	1	0.43681	-1.13397	-0.181384	0.795663
TMEM88B	NC_000001.11	1425871..1430255	643965	0.0545673	-2.93828	-1.55497	0.29711	0.468377	1	0.0545673	-1.44333	-0.529406	0.672877	0.810213	1	0.0545673	-10.8163	-3.43513	0.159018	#N/A	1	0.114687	2.02221	1.01593	0.294449	#N/A	1	0.0545673	-1.53345	-0.616779	0.623521	#N/A	1	0.0364364	2.03576	1.02557	0.527159	0.662431	1	0.0146265	-3.68116	-1.88016	0.477501	0.647488	1	0.114687	5.94182	2.57091	0.0688379
LINC01770	NC_000001.11	complement(1430157..1434573)	102724312	0	1.00269	0.0038818	0.999075	#N/A	1	0.100144	7.61235	2.92834	0.244019	#N/A	1	0.189967	13.988	3.80612	0.11474	#N/A	1	0.0760923	6.3929	2.67647	0.286431	#N/A	1	0	1.05622	0.078911	0.981445	#N/A	1	0.100144	7.5919	2.92446	0.264573	#N/A	1	0.189967	13.9504	3.80224	0.132124	#N/A	1	0.0760923	6.37572	2.67259	0.307445
LOC107985729	NC_000001.11	1433233..1435549	107985729	0	#N/A	#N/A	#N/A	#N/A	#N/A	0	#N/A	#N/A	#N/A	#N/A	#N/A	0	#N/A	#N/A	#N/A	#N/A	#N/A	0	#N/A	#N/A	#N/A	#N/A	#N/A	0	#N/A	#N/A	#N/A	#N/A	#N/A	0	#N/A	#N/A	#N/A	#N/A	#N/A	0	#N/A	#N/A	#N/A	#N/A	#N/A	0	#N/A	#N/A	#N/A
VWA1	NC_000001.11	1435690..1442882	64856	9.22745	-2.07621	-1.05395	2.36365e-13	4.60272e-12	7.90096e-09	9.22745	-1.25938	-0.332717	0.0161388	0.0557614	1	9.22745	-1.03075	-0.0436916	0.745197	0.938858	1	9.22745	-1.21552	-0.281569	0.0384356	0.208069	1	9.22745	-1.11287	-0.15429	0.257921	0.999773	1	7.1415	1.64859	0.721237	1.10556e-06	7.12941e-06	0.0369555	8.8007	2.01428	1.01026	2.67603e-12	4.60351e-11	8.94518e-08	7.55124	1.70809	0.772385	1.19933e-07
ATAD3C	NC_000001.11	1449689..1470163	219293	0.308757	-1.76467	-0.819397	0.160605	0.304485	1	0.308757	-1.55529	-0.637184	0.274933	0.464169	1	0.308757	-1.97041	-0.978494	0.0989014	#N/A	1	0.308757	-2.30647	-1.20569	0.049979	0.246115	1	0.308757	-1.04418	-0.0623663	0.907622	0.999773	1	0.192621	1.13462	0.182213	0.776051	0.860922	1	0.178148	-1.11659	-0.159097	0.806353	0.889918	1	0.178148	-1.30703	-0.386289	0.563835
ATAD3B	NC_000001.11	1471765..1509466	83858	12.0329	-1.29688	-0.375048	0.000293383	0.00159531	1	12.0329	-2.20059	-1.13789	1.23616e-24	1.11526e-22	4.13211e-20	12.0329	-1.37168	-0.455941	1.10069e-05	0.000881023	0.367929	12.0329	-1.28433	-0.361013	0.000465111	0.00862287	1	12.0329	-1.0415	-0.0586621	0.567018	0.999773	1	9.54527	-1.69683	-0.762842	1.69002e-11	1.87266e-10	5.64924e-07	9.54527	-1.05767	-0.0808931	0.446025	0.620188	1	9.54527	1.00978	0.014035	0.894265
ATAD3A	NC_000001.11	1512162..1534685	55210	32.6134	1.12851	0.174415	0.117721	0.243423	1	28.0828	-1.32642	-0.407543	0.000360282	0.00210577	1	28.0828	-1.17219	-0.229202	0.0417462	0.282819	1	28.0828	-1.08367	-0.11593	0.30139	0.632248	1	29.2495	1.03258	0.0462567	0.68022	0.999773	1	32.6134	-1.49688	-0.581958	3.38161e-07	2.34835e-06	0.0113037	32.6134	-1.32282	-0.403617	0.000330628	0.00176869	1	32.6134	-1.22293	-0.290345	0.00955147
TMEM240	NC_000001.11	complement(1534778..1540624)	339453	5.75584	-1.94823	-0.962166	0.00101468	0.00477248	1	6.98048	1.2528	0.325154	0.22757	0.409578	1	5.75584	1.00162	0.00233519	0.993116	0.998713	1	5.75584	-1.08752	-0.121044	0.657069	0.874188	1	5.75584	-1.35596	-0.439315	0.119717	0.999773	1	6.98048	2.44074	1.28732	1.07659e-05	5.97443e-05	0.359871	5.67148	1.95139	0.964501	0.00102019	0.00480697	1	5.27091	1.79144	0.841121	0.00441203
SSU72	NC_000001.11	complement(1541673..1574863)	29101	232.135	1.20651	0.270835	0.00211478	0.00909204	1	193.311	1.05722	0.080271	0.365434	0.558842	1	187.189	1.01217	0.0174446	0.843562	0.963161	1	187.189	-1.00056	-0.000803853	0.992747	0.99677	1	187.189	-1.00979	-0.0140564	0.87415	0.999773	1	232.135	-1.14121	-0.190564	0.0312629	0.078061	1	232.135	-1.192	-0.25339	0.00406244	0.0159365	1	232.135	-1.20718	-0.271639	0.00207445
FNDC10	NC_000001.11	complement(1598012..1600135)	643988	16.0829	-1.08559	-0.118482	0.360762	0.534962	1	17.2624	1.10181	0.139871	0.278119	0.467795	1	16.3126	1.02978	0.0423316	0.740674	0.937518	1	16.0829	1.00022	0.000315569	0.998036	0.999155	1	17.485	1.07764	0.107877	0.402067	0.999773	1	17.2624	1.19611	0.258353	0.0483307	0.111544	1	16.3126	1.11792	0.160813	0.215391	0.377893	1	16.0351	1.08583	0.118797	0.36115
LOC105378586	NC_000001.11	1599433..1607210	105378586	0.613193	-5.40014	-2.433	0.103196	0.221527	1	0.613193	-1.03165	-0.0449596	0.96417	0.982421	1	0.613193	-3.34139	-1.74045	0.165407	#N/A	1	0.613193	-2.30122	-1.2024	0.292396	#N/A	1	0.613193	-1.54483	-0.627453	0.559801	#N/A	1	0.558169	5.23445	2.38804	0.115604	0.221914	1	0.167122	1.61613	0.692547	0.682612	0.807373	1	0.241478	2.34665	1.2306	0.445454
MIB2	NC_000001.11	1613731..1630605	142678	12.3642	1.2028	0.266398	0.0138788	0.0455036	1	10.0623	1.0312	0.0443296	0.685725	0.819158	1	9.98266	-1.01152	-0.016519	0.879491	0.972631	1	11.1794	1.12601	0.171215	0.114129	0.392225	1	10.3158	1.02564	0.0365176	0.738427	0.999773	1	12.3642	-1.1664	-0.222069	0.0418606	0.0993588	1	12.3642	-1.21665	-0.282917	0.00914194	0.0316089	1	12.3642	-1.0682	-0.095183	0.377919
LOC124903821	NC_000001.11	complement(1624757..1631786)	124903821	0.0697279	-3.64106	-1.86436	0.138943	0.273923	1	0.0697279	-1.20956	-0.27448	0.787453	0.885129	1	0.0825181	1.18523	0.245168	0.796365	#N/A	1	0.203623	2.86557	1.51882	0.0869686	0.340189	1	0.0697279	-1.24108	-0.311598	0.759009	#N/A	1	0.0563281	3.01024	1.58988	0.221995	0.360488	1	0.0825181	4.31549	2.10953	0.0913484	0.20353	1	0.203623	10.4337	3.38318	0.00489973
MMP23B	NC_000001.11	1632173..1634654	8510	1.1629	-1.04821	-0.0679316	0.902272	0.953188	1	1.33627	1.19876	0.261537	0.632435	0.777999	1	1.1629	-1.0482	-0.0679106	0.901848	#N/A	1	1.1629	-2.8182	-1.49477	0.0208108	0.141586	1	1.1629	-1.41056	-0.496269	0.393722	0.999773	1	1.33627	1.25655	0.329469	0.552585	0.682104	1	1.1447	1.00001	2.09888e-05	0.99997	0.999974	1	1.1447	-2.68857	-1.42684	0.0289913
CDK11B	NC_000001.11	complement(1635225..1659004)	984	44.3084	1.19172	0.253041	0.0114927	0.0388105	1	36.1608	-1.04141	-0.0585369	0.56379	0.727351	1	36.671	1.02918	0.0414897	0.679679	0.921421	1	43.4483	1.20868	0.27343	0.0062228	0.0624473	1	39.3762	1.08173	0.113342	0.260566	0.999773	1	44.3084	-1.24106	-0.311578	0.00205929	0.00724884	1	44.3084	-1.15793	-0.211552	0.0347124	0.0958019	1	44.3084	1.01423	0.0203886	0.837868
SLC35E2B	NC_000001.11	complement(1661478..1692795)	728661	26.184	1.08849	0.122334	0.208954	0.366193	1	33.2755	1.46208	0.548027	1.5373e-08	2.23846e-07	0.000513873	26.6403	1.15891	0.212764	0.0283777	0.230204	1	27.5614	1.19392	0.255708	0.00836323	0.0763149	1	23.5467	1.0075	0.0107805	0.912321	0.999773	1	33.2755	1.34322	0.425692	1.10946e-05	6.14678e-05	0.370858	26.6403	1.06469	0.0904296	0.351493	0.529828	1	27.5614	1.09686	0.133374	0.168976
LOC100288379	NC_000001.11	1673283..1674435	100288379	0	#N/A	#N/A	#N/A	#N/A	#N/A	0	#N/A	#N/A	#N/A	#N/A	#N/A	0	#N/A	#N/A	#N/A	#N/A	#N/A	0	#N/A	#N/A	#N/A	#N/A	#N/A	0	#N/A	#N/A	#N/A	#N/A	#N/A	0	#N/A	#N/A	#N/A	#N/A	#N/A	0	#N/A	#N/A	#N/A	#N/A	#N/A	0	#N/A	#N/A	#N/A
MMP23A	NC_000001.11	1699939..1701808	8511	0.539392	-1.17176	-0.22868	0.805767	0.889828	1	1.48756	3.25108	1.70092	0.037832	0.110833	1	0.939041	2.0948	1.06681	0.201888	#N/A	1	1.27013	2.66281	1.41295	0.0854091	0.336712	1	0.819525	1.72729	0.788512	0.358956	0.999773	1	1.48756	3.8095	1.9296	0.0239086	0.0622394	1	0.939041	2.45461	1.29549	0.136657	0.273964	1	1.27013	3.12018	1.64163	0.0552949
CDK11A	NC_000001.11	complement(1702379..1724357)	728642	36.1242	1.22142	0.288561	0.00709737	0.0259269	1	28.7574	-1.08067	-0.111921	0.305912	0.499049	1	28.7574	-1.01486	-0.0212738	0.843865	0.963161	1	32.0645	1.12108	0.164894	0.124625	0.409767	1	28.9506	-1.00268	-0.00386436	0.971615	0.999773	1	36.1242	-1.31995	-0.400482	0.000232081	0.00100831	1	36.1242	-1.23957	-0.309835	0.00394386	0.015538	1	36.1242	-1.0895	-0.123667	0.247076
SLC35E2A	NC_000001.11	complement(1727385..1746070)	9906	10.9974	1.08283	0.114802	0.242141	0.405708	1	14.6709	1.51731	0.601514	5.78718e-10	1.05181e-08	1.93448e-05	11.6508	1.19546	0.257564	0.00820174	0.105487	1	11.9638	1.21905	0.285758	0.00332213	0.0396349	1	9.86479	-1.01914	-0.0273589	0.782793	0.999773	1	14.6709	1.40125	0.486712	5.38109e-07	3.61739e-06	0.0179874	11.6508	1.10402	0.142762	0.142945	0.283066	1	11.9638	1.1258	0.170956	0.0790637
LOC100129381	NC_000001.11	1735819..1737291	100129381	0	-1.04017	-0.0568221	0.986346	#N/A	1	0.0575973	6.85921	2.77804	0.261725	#N/A	1	0	1.04927	0.0693819	0.982908	#N/A	1	0.0316742	3.59823	1.84729	0.476305	#N/A	1	0	-1.03282	-0.0465852	0.988951	#N/A	1	0.0575973	7.13476	2.83486	0.27286	#N/A	1	0	1.09142	0.126204	0.96971	#N/A	1	0.0316742	3.74278	1.90411	0.480487
LOC112268218	NC_000001.11	1745819..1751742	112268218	0.024674	1.0252	0.0359023	0.984809	0.992119	1	0.0620838	2.16624	1.11519	0.510612	0.687981	1	0.0957859	3.22413	1.68891	0.282417	#N/A	1	0.390162	11.6944	3.54774	0.0147631	#N/A	1	0.0245821	1.14938	0.200862	0.915036	#N/A	1	0.0620838	2.113	1.07929	0.529228	0.663791	1	0.0957859	3.14489	1.65301	0.299502	0.475415	1	0.390162	11.4069	3.51184	0.0176122
NADK	NC_000001.11	complement(1751232..1780514)	65220	38.9945	1.12144	0.165351	0.0507486	0.129708	1	35.1927	1.06394	0.0894191	0.29444	0.486135	1	33.7538	-1.01815	-0.0259526	0.760034	0.942325	1	35.1393	1.0462	0.065158	0.441899	0.751545	1	33.7538	-1.01914	-0.0273507	0.74889	0.999773	1	38.9945	-1.05404	-0.0759323	0.372736	0.520857	1	38.9945	-1.1418	-0.191304	0.0241872	0.0712886	1	38.9945	-1.07192	-0.100193	0.236452
GNB1	NC_000001.11	complement(1785286..1891087)	2782	266.673	1.11446	0.156343	0.0243762	0.0727155	1	239.184	1.05112	0.0719277	0.301218	0.493534	1	232.335	1.00232	0.00334799	0.961574	0.99236	1	232.335	1.00013	0.000189923	0.997819	0.999129	1	234.549	1.00222	0.00320114	0.963303	0.999773	1	266.673	-1.06026	-0.084415	0.224918	0.36409	1	266.673	-1.11188	-0.152995	0.0276613	0.079693	1	266.673	-1.11431	-0.156153	0.0246064
GNB1-DT	NC_000001.11	1891180..1892726	105378949	0.903215	1.20951	0.274421	0.632956	0.770029	1	0.747351	1.08912	0.123162	0.836902	0.91085	1	0.726894	-1.1644	-0.219587	0.717269	#N/A	1	0.726894	-1.15552	-0.208545	0.730669	0.909261	1	0.726894	-1.19184	-0.253185	0.685586	0.999773	1	0.903215	-1.11054	-0.151259	0.797018	0.876771	1	0.903215	-1.40835	-0.494008	0.407505	0.58443	1	0.903215	-1.39761	-0.482966	0.417564
LOC124903822	NC_000001.11	complement(1906002..1909126)	124903822	0.0940645	1.4126	0.498351	0.634955	0.771395	1	0.0742448	1.18215	0.24141	0.828802	0.906477	1	0.0645205	1.05618	0.0788501	0.943486	#N/A	1	0.0608417	-1.35608	-0.439437	0.719118	#N/A	1	0.0608417	-1.23591	-0.305572	0.803865	#N/A	1	0.0940645	-1.19494	-0.256942	0.807359	0.884787	1	0.0940645	-1.33747	-0.419501	0.689487	0.812346	1	0.0940645	-1.91559	-0.937789	0.420901
CALML6	NC_000001.11	1915260..1917296	163688	0.53206	3.77869	1.91788	0.0757697	0.17609	1	0.736724	5.32678	2.41326	0.0225162	0.0733043	1	0.308961	2.33305	1.22222	0.284347	#N/A	1	0.186835	1.47934	0.564949	0.647864	#N/A	1	0.579288	4.10625	2.03782	0.0592439	#N/A	1	0.736724	1.40969	0.495378	0.483516	0.625519	1	0.53206	-1.61963	-0.695668	0.400491	0.578065	1	0.53206	-2.55431	-1.35294	0.156392
TMEM52	NC_000001.11	complement(1917591..1919279)	339456	1.37242	-1.2692	-0.343915	0.509444	0.670184	1	1.37242	-2.53721	-1.34324	0.0301296	0.0924714	1	1.60451	1.16941	0.225778	0.645102	#N/A	1	1.37242	-1.68069	-0.749057	0.168461	0.479668	1	1.37242	-1.12154	-0.165482	0.749234	0.999773	1	1.08051	-1.99907	-0.999326	0.117867	0.225511	1	1.60451	1.48421	0.569693	0.268362	0.440447	1	1.08051	-1.32422	-0.405142	0.474188
CFAP74	NC_000001.11	complement(1921957..2003786)	85452	0	-1.00502	-0.00722476	0.998265	#N/A	1	0	1.04108	0.0580862	0.986072	#N/A	1	0.00858585	3.75672	1.90947	0.461876	#N/A	1	0.00854056	3.64887	1.86745	0.471802	#N/A	1	0.0262623	9.67991	3.27499	0.176501	#N/A	1	0	1.04631	0.0653109	0.984718	#N/A	1	0.00858585	3.77558	1.9167	0.477899	#N/A	1	0.00854056	3.66719	1.87467	0.487554
LOC107984872	NC_000001.11	1957368..1959030	107984872	0	#N/A	#N/A	#N/A	#N/A	#N/A	0	#N/A	#N/A	#N/A	#N/A	#N/A	0	#N/A	#N/A	#N/A	#N/A	#N/A	0	#N/A	#N/A	#N/A	#N/A	#N/A	0	#N/A	#N/A	#N/A	#N/A	#N/A	0	#N/A	#N/A	#N/A	#N/A	#N/A	0	#N/A	#N/A	#N/A	#N/A	#N/A	0	#N/A	#N/A	#N/A
LOC105378589	NC_000001.11	complement(2013198..2018088)	105378589	0	#N/A	#N/A	#N/A	#N/A	#N/A	0	#N/A	#N/A	#N/A	#N/A	#N/A	0	#N/A	#N/A	#N/A	#N/A	#N/A	0	#N/A	#N/A	#N/A	#N/A	#N/A	0	#N/A	#N/A	#N/A	#N/A	#N/A	0	#N/A	#N/A	#N/A	#N/A	#N/A	0	#N/A	#N/A	#N/A	#N/A	#N/A	0	#N/A	#N/A	#N/A
GABRD	NC_000001.11	2019345..2030758	2563	0	-1.02188	-0.0312292	0.992495	#N/A	1	0	1.06171	0.0863965	0.979277	#N/A	1	0.00683107	3.69741	1.88651	0.466989	#N/A	1	0.00666801	3.63697	1.86274	0.472611	#N/A	1	0.0149991	6.78118	2.76154	0.264576	#N/A	1	0	1.08495	0.117626	0.972472	#N/A	1	0.00683107	3.77831	1.91774	0.477377	#N/A	1	0.00666801	3.71655	1.89396	0.482809
LOC105378590	NC_000001.11	complement(2035766..2047447)	105378590	0	#N/A	#N/A	#N/A	#N/A	#N/A	0	#N/A	#N/A	#N/A	#N/A	#N/A	0	#N/A	#N/A	#N/A	#N/A	#N/A	0	#N/A	#N/A	#N/A	#N/A	#N/A	0	#N/A	#N/A	#N/A	#N/A	#N/A	0	#N/A	#N/A	#N/A	#N/A	#N/A	0	#N/A	#N/A	#N/A	#N/A	#N/A	0	#N/A	#N/A	#N/A
PRKCZ	NC_000001.11	2048504..2185395	5590	1.32944	-1.16548	-0.220927	0.339299	0.513244	1	1.32944	-3.16536	-1.66237	1.9936e-09	3.31117e-08	6.66402e-05	1.32944	-1.18149	-0.240602	0.296707	0.707472	1	1.32944	-1.22087	-0.287913	0.213248	0.538853	1	1.57321	1.16445	0.219645	0.33155	0.999773	1	1.17385	-2.71592	-1.44144	3.02618e-07	2.11388e-06	0.0101156	1.17385	-1.01373	-0.019675	0.933481	0.976044	1	1.17385	-1.04753	-0.0669855	0.776947
PRKCZ-DT	NC_000001.11	complement(2049201..2050070)	105378591	0	#N/A	#N/A	#N/A	#N/A	#N/A	0	#N/A	#N/A	#N/A	#N/A	#N/A	0	#N/A	#N/A	#N/A	#N/A	#N/A	0	#N/A	#N/A	#N/A	#N/A	#N/A	0	#N/A	#N/A	#N/A	#N/A	#N/A	0	#N/A	#N/A	#N/A	#N/A	#N/A	0	#N/A	#N/A	#N/A	#N/A	#N/A	0	#N/A	#N/A	#N/A
PRKCZ-AS1	NC_000001.11	complement(2181794..2183875)	100506504	1.22409	1.25212	0.324374	0.500922	0.663123	1	1.6798	1.82311	0.866402	0.0630302	0.163348	1	1.43618	1.50899	0.593587	0.204432	#N/A	1	1.4987	1.579	0.659007	0.15651	0.460221	1	1.20198	1.21581	0.281913	0.56483	0.999773	1	1.6798	1.45602	0.542029	0.233839	0.373667	1	1.43618	1.20515	0.269213	0.55583	0.710843	1	1.4987	1.26106	0.334634	0.461375
FAAP20	NC_000001.11	complement(2184477..2212720)	199990	14.3438	1.28343	0.36001	0.00314163	0.0128328	1	12.0785	1.13899	0.187752	0.126877	0.271923	1	11.3057	1.05273	0.0741411	0.545287	0.869769	1	12.4681	1.15618	0.209371	0.0865123	0.338976	1	10.8723	-1.01313	-0.018813	0.878953	0.999773	1	14.3438	-1.12682	-0.172258	0.158916	0.282609	1	14.3438	-1.21914	-0.285869	0.0189879	0.0584699	1	14.3438	-1.11006	-0.150639	0.214772
LOC112268219	NC_000001.11	2189798..2192458	112268219	2.04122	1.6654	0.735872	0.0241075	0.0720676	1	2.38894	2.05333	1.03797	0.00134786	0.00681179	1	1.6956	1.43951	0.525576	0.110669	0.462727	1	2.21366	1.84813	0.886063	0.00597481	0.06092	1	1.19327	-1.19981	-0.262801	0.463181	0.999773	1	2.38894	1.23293	0.302093	0.326679	0.474355	1	2.04122	-1.15693	-0.210296	0.503014	0.666152	1	2.21366	1.10972	0.150191	0.624053
LOC105378593	NC_000001.11	2207013..2209335	105378593	0.191975	2.01019	1.00734	0.354224	0.528069	1	0.319855	3.32847	1.73486	0.0946961	0.220756	1	0.152421	1.65279	0.724902	0.515015	#N/A	1	0.331503	3.47917	1.79874	0.0771765	#N/A	1	0.0879316	-2.18255	-1.12602	0.468023	#N/A	1	0.319855	1.65579	0.727524	0.41426	0.563245	1	0.191975	-1.21624	-0.282433	0.772711	0.867219	1	0.331503	1.73076	0.791406	0.361559
LOC124903823	NC_000001.11	2212391..2220749	124903823	0	-1.03227	-0.0458207	0.98899	#N/A	1	0	-1.00227	-0.00326814	0.999216	#N/A	1	0.158268	3.77695	1.91722	0.459829	#N/A	1	0	1.01644	0.0235321	0.994203	#N/A	1	0.155226	3.72667	1.89789	0.466455	#N/A	1	0	1.02993	0.0425525	0.990041	#N/A	1	0.158268	3.89884	1.96304	0.467102	#N/A	1	0	1.04925	0.0693527	0.983353
SKI	NC_000001.11	2228319..2310213	6497	9.72793	-1.02222	-0.0317021	0.759063	0.856068	1	14.086	1.50105	0.585974	1.0979e-08	1.64103e-07	0.000366996	12.5489	1.32262	0.403398	8.22459e-05	0.00415314	1	12.7378	1.33367	0.415401	4.99415e-05	0.0013868	1	11.7768	1.21861	0.285233	0.00559715	0.999773	1	14.086	1.5344	0.617676	1.90989e-09	1.73048e-08	6.38418e-05	12.5489	1.352	0.4351	2.2961e-05	0.000158203	0.767519	12.7378	1.3633	0.447103	1.3502e-05
LOC124903824	NC_000001.11	2314995..2319268	124903824	0.211895	-1.1357	-0.18358	0.807733	0.891117	1	0.254971	1.16594	0.221499	0.7618	0.869466	1	0.214923	1.05333	0.0749574	0.917736	#N/A	1	0.211895	-1.17719	-0.235344	0.754869	0.919149	1	0.211895	-1.07271	-0.101259	0.893517	#N/A	1	0.254971	1.32416	0.405079	0.59329	0.715457	1	0.214923	1.19627	0.258537	0.731618	0.840277	1	0.19067	-1.03653	-0.0517641	0.947137
MORN1	NC_000001.11	complement(2321253..2391554)	79906	1.04217	1.06863	0.0957584	0.751507	0.851629	1	0.933276	-1.01443	-0.0206662	0.94656	0.972757	1	0.933276	-1.02142	-0.0305758	0.919807	0.982003	1	0.998132	1.07416	0.103204	0.731837	0.909473	1	0.948257	1.02004	0.0286285	0.925459	0.999773	1	1.04217	-1.08404	-0.116425	0.706161	0.805428	1	1.04217	-1.09152	-0.126334	0.677923	0.804863	1	1.04217	1.00517	0.00744576	0.980308
LOC100129534	NC_000001.11	complement(2350414..2352661)	100129534	1.14931	1.52253	0.606472	0.171785	0.319308	1	1.31163	1.80338	0.850706	0.0541244	0.145608	1	1.08982	1.51751	0.601706	0.173609	#N/A	1	0.919875	1.26698	0.341389	0.448665	0.755978	1	0.986254	1.36156	0.44526	0.325852	0.999773	1	1.31163	1.18446	0.244233	0.564008	0.691532	1	1.14931	-1.00331	-0.00476653	0.991028	0.99694	1	1.14931	-1.20171	-0.265084	0.54003
RER1	NC_000001.11	2391841..2405436	11079	143.32	1.12628	0.171562	0.0302686	0.0866376	1	123.731	-1.01459	-0.0208992	0.792968	0.887883	1	123.731	-1.08867	-0.122563	0.122929	0.488107	1	123.731	-1.03148	-0.0447117	0.573142	0.828948	1	123.731	-1.04761	-0.0671079	0.39923	0.999773	1	143.32	-1.14271	-0.192462	0.0155837	0.0433059	1	143.32	-1.22614	-0.294125	0.000212018	0.00119217	1	143.32	-1.16173	-0.216274	0.00638951
PEX10	NC_000001.11	complement(2403974..2413827)	5192	24.0268	1.31538	0.395481	0.000203948	0.00114897	1	20.4226	1.17633	0.23429	0.030318	0.0929701	1	19.142	1.09116	0.125859	0.241646	0.655188	1	23.0945	1.30449	0.383482	0.00030777	0.00634052	1	17.8135	-1.01068	-0.0153247	0.888475	0.999773	1	24.0268	-1.11821	-0.161191	0.131398	0.245867	1	24.0268	-1.20549	-0.269621	0.0110925	0.0372737	1	24.0268	-1.00835	-0.011999	0.908949
PLCH2	NC_000001.11	2415943..2505532	9651	0.0293449	-1.43643	-0.52249	0.655605	0.785952	1	0.0293449	-1.24749	-0.319032	0.785236	0.88421	1	0.0293449	-1.5354	-0.618617	0.597628	#N/A	1	0.0293449	-1.15285	-0.205207	0.853042	#N/A	1	0.0293449	-1.0049	-0.00704774	0.994924	#N/A	1	0.0239271	1.15145	0.203458	0.872274	0.929261	1	0.0220113	-1.0689	-0.096127	0.9395	0.97945	1	0.0244049	1.24598	0.317283	0.792717
PANK4	NC_000001.11	complement(2508537..2526596)	55229	5.65379	1.12409	0.168752	0.261091	0.428188	1	4.87166	-1.28699	-0.364003	0.020912	0.0689073	1	4.87166	-1.19029	-0.251313	0.10171	0.445339	1	4.87166	-1.01353	-0.0193942	0.897982	0.971134	1	4.87166	-1.01852	-0.02648	0.862627	0.999773	1	5.65379	-1.44669	-0.532755	0.00070287	0.00277054	1	5.65379	-1.33799	-0.420065	0.00609793	0.0224846	1	5.65379	-1.1393	-0.188146	0.212383
HES5	NC_000001.11	complement(2528745..2530263)	388585	0.110599	9.39244	3.2315	0.181786	#N/A	1	0	1.15879	0.212624	0.949024	#N/A	1	0	1.02758	0.0392445	0.990331	#N/A	1	0	1.05859	0.0821416	0.979767	#N/A	1	0	1.0606	0.0848789	0.97987	#N/A	1	0.110599	-8.10536	-3.01888	0.234554	#N/A	1	0.110599	-9.14039	-3.19226	0.187955	#N/A	1	0.110599	-8.87261	-3.14936	0.19401
TNFRSF14-AS1	NC_000001.11	complement(2549920..2557011)	115110	0.11706	1.93042	0.948912	0.256003	0.421794	1	0.0575294	1.048	0.0676393	0.9432	0.971284	1	0.0708594	1.19427	0.256124	0.774265	#N/A	1	0.0575294	-1.13092	-0.177499	0.851588	#N/A	1	0.0821559	1.3683	0.452383	0.612361	#N/A	1	0.11706	-1.842	-0.881272	0.311611	0.460154	1	0.11706	-1.6164	-0.692787	0.392131	0.570139	1	0.11706	-2.18315	-1.12641	0.195651
TNFRSF14	NC_000001.11	2554234..2563829	8764	9.36238	1.95539	0.967458	2.89721e-10	4.15886e-09	9.68452e-06	5.50157	1.19602	0.258238	0.111072	0.247285	1	5.48037	1.19274	0.254278	0.110558	0.462588	1	4.93628	1.06583	0.0919767	0.568284	0.826456	1	4.82071	1.03113	0.0442331	0.787517	0.999773	1	9.36238	-1.63492	-0.70922	4.10889e-06	2.43977e-05	0.137348	9.36238	-1.63941	-0.71318	2.36866e-06	1.93508e-05	0.0791771	9.36238	-1.83462	-0.875481	1.06816e-08
LOC100996583	NC_000001.11	2566535..2584534	100996583	0.0674116	1.02882	0.0409956	0.981198	#N/A	1	0.0634143	-3.46144	-1.79137	0.507915	#N/A	1	0.198433	2.57955	1.36712	0.346465	#N/A	1	0.0634143	-3.46426	-1.79255	0.490205	#N/A	1	0.0671606	1.06113	0.0855967	0.960893	#N/A	1	0.0674116	-3.56121	-1.83237	0.499474	#N/A	1	0.198433	2.50729	1.32613	0.365821	#N/A	1	0.0674116	-3.56412	-1.83354	0.481684
PRXL2B	NC_000001.11	2586523..2591468	127281	12.4798	-1.35097	-0.434	0.000777008	0.00377171	1	12.4798	-1.25009	-0.322035	0.013091	0.0469634	1	12.4798	-1.13432	-0.181822	0.149983	0.533809	1	12.4798	-1.15319	-0.205631	0.10398	0.374128	1	13.5932	1.07818	0.108595	0.386396	0.999773	1	9.76658	1.0807	0.111964	0.404514	0.553475	1	10.8474	1.191	0.252178	0.0541474	0.136457	1	10.7715	1.17151	0.228369	0.0815702
MMEL1	NC_000001.11	complement(2590639..2633016)	79258	0.0459487	-1.33482	-0.416648	0.751954	0.851822	1	0.0459487	-2.00912	-1.00657	0.514489	0.69117	1	0.140302	2.84901	1.51046	0.145213	#N/A	1	0.0962738	1.96543	0.974847	0.36902	#N/A	1	0.129753	2.55659	1.35422	0.203761	#N/A	1	0.0326873	-1.50516	-0.589919	0.717399	0.814181	1	0.140302	3.80293	1.92711	0.0969397	0.21263	1	0.0962738	2.6235	1.39149	0.247872
MMEL1-AS1	NC_000001.11	2628756..2636620	105378597	0	#N/A	#N/A	#N/A	#N/A	#N/A	0	#N/A	#N/A	#N/A	#N/A	#N/A	0	#N/A	#N/A	#N/A	#N/A	#N/A	0	#N/A	#N/A	#N/A	#N/A	#N/A	0	#N/A	#N/A	#N/A	#N/A	#N/A	0	#N/A	#N/A	#N/A	#N/A	#N/A	0	#N/A	#N/A	#N/A	#N/A	#N/A	0	#N/A	#N/A	#N/A
TTC34	NC_000001.11	complement(2636986..2801693)	100287898	0	#N/A	#N/A	#N/A	#N/A	#N/A	0	#N/A	#N/A	#N/A	#N/A	#N/A	0	#N/A	#N/A	#N/A	#N/A	#N/A	0	#N/A	#N/A	#N/A	#N/A	#N/A	0	#N/A	#N/A	#N/A	#N/A	#N/A	0	#N/A	#N/A	#N/A	#N/A	#N/A	0	#N/A	#N/A	#N/A	#N/A	#N/A	0	#N/A	#N/A	#N/A
LOC105378602	NC_000001.11	2701377..2702276	105378602	0	#N/A	#N/A	#N/A	#N/A	#N/A	0	#N/A	#N/A	#N/A	#N/A	#N/A	0	#N/A	#N/A	#N/A	#N/A	#N/A	0	#N/A	#N/A	#N/A	#N/A	#N/A	0	#N/A	#N/A	#N/A	#N/A	#N/A	0	#N/A	#N/A	#N/A	#N/A	#N/A	0	#N/A	#N/A	#N/A	#N/A	#N/A	0	#N/A	#N/A	#N/A
LOC105378601	NC_000001.11	2762488..2763387	105378601	0	#N/A	#N/A	#N/A	#N/A	#N/A	0	#N/A	#N/A	#N/A	#N/A	#N/A	0	#N/A	#N/A	#N/A	#N/A	#N/A	0	#N/A	#N/A	#N/A	#N/A	#N/A	0	#N/A	#N/A	#N/A	#N/A	#N/A	0	#N/A	#N/A	#N/A	#N/A	#N/A	0	#N/A	#N/A	#N/A	#N/A	#N/A	0	#N/A	#N/A	#N/A
LOC112268220	NC_000001.11	2763419..2767518	112268220	0	#N/A	#N/A	#N/A	#N/A	#N/A	0	#N/A	#N/A	#N/A	#N/A	#N/A	0	#N/A	#N/A	#N/A	#N/A	#N/A	0	#N/A	#N/A	#N/A	#N/A	#N/A	0	#N/A	#N/A	#N/A	#N/A	#N/A	0	#N/A	#N/A	#N/A	#N/A	#N/A	0	#N/A	#N/A	#N/A	#N/A	#N/A	0	#N/A	#N/A	#N/A
LOC107985732	NC_000001.11	2764564..2765629	107985732	0	#N/A	#N/A	#N/A	#N/A	#N/A	0	#N/A	#N/A	#N/A	#N/A	#N/A	0	#N/A	#N/A	#N/A	#N/A	#N/A	0	#N/A	#N/A	#N/A	#N/A	#N/A	0	#N/A	#N/A	#N/A	#N/A	#N/A	0	#N/A	#N/A	#N/A	#N/A	#N/A	0	#N/A	#N/A	#N/A	#N/A	#N/A	0	#N/A	#N/A	#N/A
LOC105378600	NC_000001.11	2766073..2766972	105378600	0	#N/A	#N/A	#N/A	#N/A	#N/A	0	#N/A	#N/A	#N/A	#N/A	#N/A	0	#N/A	#N/A	#N/A	#N/A	#N/A	0	#N/A	#N/A	#N/A	#N/A	#N/A	0	#N/A	#N/A	#N/A	#N/A	#N/A	0	#N/A	#N/A	#N/A	#N/A	#N/A	0	#N/A	#N/A	#N/A	#N/A	#N/A	0	#N/A	#N/A	#N/A
LOC105378598	NC_000001.11	2767828..2784745	105378598	0	-1.03548	-0.0503027	0.987913	#N/A	1	0.0126504	4.29344	2.10213	0.419438	#N/A	1	0	1.01791	0.0256148	0.99369	#N/A	1	0	1.03714	0.0526167	0.987039	#N/A	1	0	1.01619	0.0231699	0.994505	#N/A	1	0.0126504	4.44578	2.15244	0.426824	#N/A	1	0	1.05403	0.0759175	0.981777	#N/A	1	0	1.07394	0.102919	0.975298
LOC107984904	NC_000001.11	2771826..2772891	107984904	0	#N/A	#N/A	#N/A	#N/A	#N/A	0	#N/A	#N/A	#N/A	#N/A	#N/A	0	#N/A	#N/A	#N/A	#N/A	#N/A	0	#N/A	#N/A	#N/A	#N/A	#N/A	0	#N/A	#N/A	#N/A	#N/A	#N/A	0	#N/A	#N/A	#N/A	#N/A	#N/A	0	#N/A	#N/A	#N/A	#N/A	#N/A	0	#N/A	#N/A	#N/A
LOC105378599	NC_000001.11	2773495..2774394	105378599	0	#N/A	#N/A	#N/A	#N/A	#N/A	0	#N/A	#N/A	#N/A	#N/A	#N/A	0	#N/A	#N/A	#N/A	#N/A	#N/A	0	#N/A	#N/A	#N/A	#N/A	#N/A	0	#N/A	#N/A	#N/A	#N/A	#N/A	0	#N/A	#N/A	#N/A	#N/A	#N/A	0	#N/A	#N/A	#N/A	#N/A	#N/A	0	#N/A	#N/A	#N/A
LOC124903825	NC_000001.11	2814058..2817767	124903825	0	#N/A	#N/A	#N/A	#N/A	#N/A	0	#N/A	#N/A	#N/A	#N/A	#N/A	0	#N/A	#N/A	#N/A	#N/A	#N/A	0	#N/A	#N/A	#N/A	#N/A	#N/A	0	#N/A	#N/A	#N/A	#N/A	#N/A	0	#N/A	#N/A	#N/A	#N/A	#N/A	0	#N/A	#N/A	#N/A	#N/A	#N/A	0	#N/A	#N/A	#N/A
LOC124903826	NC_000001.11	complement(2814385..2816806)	124903826	0	#N/A	#N/A	#N/A	#N/A	#N/A	0	#N/A	#N/A	#N/A	#N/A	#N/A	0	#N/A	#N/A	#N/A	#N/A	#N/A	0	#N/A	#N/A	#N/A	#N/A	#N/A	0	#N/A	#N/A	#N/A	#N/A	#N/A	0	#N/A	#N/A	#N/A	#N/A	#N/A	0	#N/A	#N/A	#N/A	#N/A	#N/A	0	#N/A	#N/A	#N/A
ACTRT2	NC_000001.11	3021467..3022903	140625	0	#N/A	#N/A	#N/A	#N/A	#N/A	0	#N/A	#N/A	#N/A	#N/A	#N/A	0	#N/A	#N/A	#N/A	#N/A	#N/A	0	#N/A	#N/A	#N/A	#N/A	#N/A	0	#N/A	#N/A	#N/A	#N/A	#N/A	0	#N/A	#N/A	#N/A	#N/A	#N/A	0	#N/A	#N/A	#N/A	#N/A	#N/A	0	#N/A	#N/A	#N/A
LOC124903827	NC_000001.11	complement(3055423..3075562)	124903827	0.110837	-2.50878	-1.32698	0.00631732	0.0235089	1	0.155863	1.42796	0.513959	0.190269	0.36194	1	0.118831	1.08571	0.118643	0.765679	#N/A	1	0.129793	1.17695	0.235054	0.550657	0.817702	1	0.110837	-1.58761	-0.666859	0.134351	0.999773	1	0.155863	3.58244	1.84094	0.000123624	0.000565991	1	0.118831	2.72381	1.44563	0.00283169	0.011722	1	0.129793	2.95271	1.56204	0.00115772
PRDM16-DT	NC_000001.11	complement(3059617..3067725)	440556	0.128006	3.36466	1.75046	0.107788	0.22835	1	0.133176	3.41189	1.77057	0.107205	0.240934	1	0.185424	4.96741	2.31249	0.028517	#N/A	1	0.155946	4.06967	2.02491	0.058263	0.271236	1	0.132256	3.65625	1.87036	0.0857021	#N/A	1	0.133176	1.01404	0.0201133	0.981974	0.988465	1	0.185424	1.47635	0.562035	0.501657	0.664986	1	0.155946	1.20953	0.274452	0.747709
PRDM16	NC_000001.11	3069203..3438621	63976	0.730733	-1.28447	-0.361171	0.198751	0.35357	1	0.948589	1.31791	0.39825	0.138591	0.289652	1	0.890617	1.24197	0.312625	0.240558	0.654742	1	0.730733	-1.13186	-0.178695	0.516477	0.797026	1	0.849241	1.16085	0.21518	0.427329	0.999773	1	0.948589	1.69281	0.759421	0.00655674	0.0202624	1	0.890617	1.59527	0.673796	0.0149751	0.0479787	1	0.64215	1.13483	0.182475	0.522945
LOC100420339	NC_000001.11	3069658..3070697	100420339	0	#N/A	#N/A	#N/A	#N/A	#N/A	0	#N/A	#N/A	#N/A	#N/A	#N/A	0	#N/A	#N/A	#N/A	#N/A	#N/A	0	#N/A	#N/A	#N/A	#N/A	#N/A	0	#N/A	#N/A	#N/A	#N/A	#N/A	0	#N/A	#N/A	#N/A	#N/A	#N/A	0	#N/A	#N/A	#N/A	#N/A	#N/A	0	#N/A	#N/A	#N/A
MIR4251	NC_000001.11	3127975..3128035	100422968	0	#N/A	#N/A	#N/A	#N/A	#N/A	0	#N/A	#N/A	#N/A	#N/A	#N/A	0	#N/A	#N/A	#N/A	#N/A	#N/A	0	#N/A	#N/A	#N/A	#N/A	#N/A	0	#N/A	#N/A	#N/A	#N/A	#N/A	0	#N/A	#N/A	#N/A	#N/A	#N/A	0	#N/A	#N/A	#N/A	#N/A	#N/A	0	#N/A	#N/A	#N/A
LOC105378606	NC_000001.11	complement(3161281..3166895)	105378606	0	#N/A	#N/A	#N/A	#N/A	#N/A	0	#N/A	#N/A	#N/A	#N/A	#N/A	0	#N/A	#N/A	#N/A	#N/A	#N/A	0	#N/A	#N/A	#N/A	#N/A	#N/A	0	#N/A	#N/A	#N/A	#N/A	#N/A	0	#N/A	#N/A	#N/A	#N/A	#N/A	0	#N/A	#N/A	#N/A	#N/A	#N/A	0	#N/A	#N/A	#N/A
LOC107984909	NC_000001.11	3187558..3195526	107984909	0.0256889	-2.96741	-1.5692	0.289312	0.459964	1	0.0256889	-2.61761	-1.38825	0.348857	#N/A	1	0.0256889	-3.03475	-1.60158	0.275208	#N/A	1	0.0256889	-1.75231	-0.809261	0.512983	#N/A	1	0.0256889	-1.58137	-0.661176	0.595428	#N/A	1	0.00855217	1.13363	0.180955	0.920091	0.9549	1	0.00681343	-1.02269	-0.0323752	0.985587	0.995434	1	0.0136162	1.69342	0.759941	0.636632
LOC105378605	NC_000001.11	complement(3210736..3213745)	105378605	0	#N/A	#N/A	#N/A	#N/A	#N/A	0	#N/A	#N/A	#N/A	#N/A	#N/A	0	#N/A	#N/A	#N/A	#N/A	#N/A	0	#N/A	#N/A	#N/A	#N/A	#N/A	0	#N/A	#N/A	#N/A	#N/A	#N/A	0	#N/A	#N/A	#N/A	#N/A	#N/A	0	#N/A	#N/A	#N/A	#N/A	#N/A	0	#N/A	#N/A	#N/A
LOC124903828	NC_000001.11	3266945..3297275	124903828	0	-1.0034	-0.00489127	0.998825	#N/A	1	0.00526888	10.4956	3.39171	0.161205	#N/A	1	0.00141634	3.65451	1.86968	0.470965	#N/A	1	0	1.04859	0.068447	0.983139	#N/A	1	0	1.03329	0.0472514	0.988793	#N/A	1	0.00526888	10.5312	3.3966	0.17997	#N/A	1	0.00141634	3.66692	1.87457	0.487338	#N/A	1	0	1.05215	0.0733383	0.982396
LOC105378604	NC_000001.11	complement(3312745..3323497)	105378604	0.0933723	-1.83966	-0.879443	0.192432	0.345627	1	0.0933723	-1.4089	-0.494566	0.450556	0.638455	1	0.110114	1.18602	0.246134	0.677984	#N/A	1	0.0933723	-2.30624	-1.20554	0.0860454	0.338218	1	0.0940352	-1.00834	-0.0119878	0.984481	0.999773	1	0.0609818	1.30575	0.384877	0.594234	0.716192	1	0.110114	2.18189	1.12558	0.0912348	0.203312	1	0.0503149	-1.25362	-0.3261	0.669981
ARHGEF16	NC_000001.11	3454665..3481113	27237	0.677744	-1.45078	-0.536825	0.168025	0.314486	1	0.677744	-49.1502	-5.61913	1.19686e-05	9.79132e-05	0.400075	0.677744	-1.46752	-0.553377	0.153656	#N/A	1	0.677744	-1.33022	-0.411661	0.282325	0.615814	1	0.677744	-1.19462	-0.25655	0.503687	0.999773	1	0.482311	-33.8785	-5.0823	8.08671e-05	0.000383618	1	0.482311	-1.01154	-0.0165517	0.96757	0.989563	1	0.508129	1.09063	0.125164	0.755744
MEGF6	NC_000001.11	complement(3487951..3624786)	1953	45.9471	1.01408	0.0201748	0.800891	0.886327	1	83.5266	1.94104	0.956829	1.87286e-33	2.56014e-31	6.26041e-29	51.6773	1.19128	0.252513	0.00153819	0.0342391	1	62.8076	1.43554	0.521593	5.38371e-11	7.03459e-09	1.79961e-06	46.6224	1.05175	0.0727985	0.36324	0.999773	1	83.5266	1.91408	0.936654	4.76515e-32	1.70234e-30	1.59285e-27	51.6773	1.17474	0.232339	0.0036084	0.0143979	1	62.8076	1.4156	0.501418	3.01705e-10
LOC105378608	NC_000001.11	3548480..3550572	105378608	0.101263	-1.33577	-0.417668	0.744308	0.847054	1	0.52623	4.82215	2.26968	0.0174964	0.0596194	1	0.449231	4.08446	2.03015	0.0335384	#N/A	1	0.281973	2.57303	1.36347	0.173645	#N/A	1	0.101263	-1.23765	-0.307601	0.810515	#N/A	1	0.52623	6.44127	2.68734	0.0135019	0.0382364	1	0.449231	5.45589	2.44781	0.024439	0.0719183	1	0.281973	3.43697	1.78114	0.114735
MIR551A	NC_000001.11	complement(3560695..3560790)	693135	0	#N/A	#N/A	#N/A	#N/A	#N/A	0	#N/A	#N/A	#N/A	#N/A	#N/A	0	#N/A	#N/A	#N/A	#N/A	#N/A	0	#N/A	#N/A	#N/A	#N/A	#N/A	0	#N/A	#N/A	#N/A	#N/A	#N/A	0	#N/A	#N/A	#N/A	#N/A	#N/A	0	#N/A	#N/A	#N/A	#N/A	#N/A	0	#N/A	#N/A	#N/A
TPRG1L	NC_000001.11	3625015..3630127	127262	107	1.27574	0.351338	8.13429e-06	6.24181e-05	0.271905	86.9708	1.09158	0.126414	0.112117	0.248757	1	81.5216	-1.01466	-0.0210007	0.791304	0.95068	1	84.5297	1.04222	0.0596659	0.451154	0.757696	1	84.8575	1.03209	0.0455727	0.567023	0.999773	1	107	-1.16872	-0.224924	0.00448001	0.0144381	1	107	-1.29445	-0.372339	2.38965e-06	1.94888e-05	0.079879	107	-1.22406	-0.291672	0.000212504
WRAP73	NC_000001.11	complement(3630770..3650103)	49856	18.5577	-1.18939	-0.250223	0.0282918	0.0820585	1	18.5577	-1.11772	-0.160553	0.162218	0.323676	1	18.5577	-1.15335	-0.205833	0.0690281	0.369697	1	18.5577	-1.02326	-0.0331759	0.766673	0.924415	1	18.5577	-1.03187	-0.0452674	0.689532	0.999773	1	16.0989	1.06413	0.0896707	0.446343	0.592125	1	16.0172	1.03125	0.0443903	0.702275	0.820778	1	18.05	1.16235	0.217047	0.0585875
TP73	NC_000001.11	3652516..3736201	7161	0.0689371	-1.1774	-0.235608	0.804942	0.889319	1	0.0689371	-20.467	-4.35522	0.0860545	0.205937	1	0.0689371	-2.05327	-1.03792	0.322535	#N/A	1	0.0800839	1.17709	0.235228	0.795063	#N/A	1	0.0825889	1.223	0.290424	0.751146	#N/A	1	0.0574822	-17.3831	-4.11962	0.106172	0.208165	1	0.0574822	-1.7439	-0.802316	0.45731	0.6304	1	0.0800839	1.38591	0.470837	0.61666
TP73-AS3	NC_000001.11	complement(3654784..3665396)	105378610	0	#N/A	#N/A	#N/A	#N/A	#N/A	0	#N/A	#N/A	#N/A	#N/A	#N/A	0	#N/A	#N/A	#N/A	#N/A	#N/A	0	#N/A	#N/A	#N/A	#N/A	#N/A	0	#N/A	#N/A	#N/A	#N/A	#N/A	0	#N/A	#N/A	#N/A	#N/A	#N/A	0	#N/A	#N/A	#N/A	#N/A	#N/A	0	#N/A	#N/A	#N/A
TP73-AS1	NC_000001.11	complement(3735984..3747373)	57212	9.97518	-1.11559	-0.157807	0.105597	0.224972	1	9.97518	1.00854	0.0122704	0.899918	0.946377	1	9.97518	-1.05397	-0.0758385	0.432843	0.810134	1	10.0668	1.01482	0.0212219	0.825307	0.945722	1	10.1236	1.00901	0.012936	0.894113	0.999773	1	9.86952	1.12512	0.170078	0.0861679	0.177591	1	9.33772	1.05846	0.0819688	0.404151	0.58134	1	10.0668	1.13212	0.179029	0.0669397
CCDC27	NC_000001.11	3752450..3771645	148870	0	-1.03544	-0.0502421	0.987927	#N/A	1	0	1.12326	0.167694	0.959797	#N/A	1	0.020194	3.59512	1.84604	0.476648	#N/A	1	0	1.036	0.0510257	0.987431	#N/A	1	0	1.0125	0.0179167	0.995751	#N/A	1	0	1.16307	0.217936	0.949035	#N/A	1	0.020194	3.72253	1.89628	0.482355	#N/A	1	0	1.07272	0.101268	0.975694
SMIM1	NC_000001.11	3772749..3775956	388588	3.68605	-2.05022	-1.03578	0.0241749	0.0722055	1	4.61625	1.28387	0.360497	0.382551	0.57537	1	3.93471	1.08711	0.120495	0.770534	0.945468	1	4.41684	1.20467	0.268637	0.511657	0.794475	1	3.68605	-1.08094	-0.11229	0.791594	0.999773	1	4.61625	2.63221	1.39628	0.00229556	0.00798006	1	3.93471	2.22881	1.15628	0.0116127	0.0387376	1	4.41684	2.46984	1.30442	0.00412727
LRRC47	NC_000001.11	complement(3778559..3796498)	57470	27.5691	1.07288	0.101494	0.246135	0.410345	1	24.9395	-1.00731	-0.0105063	0.90562	0.949661	1	24.9395	-1.03397	-0.0481913	0.58326	0.886204	1	25.6943	1.03595	0.0509481	0.560283	0.822494	1	26.2206	1.04298	0.0607058	0.490702	0.999773	1	27.5691	-1.08073	-0.112	0.206598	0.341338	1	27.5691	-1.10933	-0.149685	0.0886185	0.199065	1	27.5691	-1.03566	-0.050546	0.563691
RN7SL574P	NC_000001.11	3782815..3783111	106481079	0.14734	-3.52776	-1.81875	0.500357	#N/A	1	0.14734	-3.2813	-1.71427	0.526466	#N/A	1	0.14734	-3.33129	-1.73608	0.50389	#N/A	1	0.14734	-3.37575	-1.75521	0.499279	#N/A	1	0.157839	1.12511	0.170061	0.922433	#N/A	1	0	1.07511	0.104486	0.975547	#N/A	1	0	1.05898	0.0826715	0.980157	#N/A	1	0	1.04503	0.063546	0.984746
CEP104	NC_000001.11	complement(3812086..3857211)	9731	17.6201	1.2983	0.376627	0.00162823	0.00725602	1	13.1456	-1.24855	-0.320253	0.00898733	0.0343925	1	13.1456	1.00195	0.00280459	0.98142	0.996818	1	13.2578	1.0092	0.0132172	0.912579	0.975491	1	13.8713	1.04453	0.0628504	0.60291	0.999773	1	17.6201	-1.62099	-0.69688	1.08227e-08	9.05016e-08	0.00036177	17.6201	-1.29578	-0.373822	0.00179373	0.00784898	1	17.6201	-1.28646	-0.363409	0.00239421
LOC124903829	NC_000001.11	complement(3849811..3851719)	124903829	0.173154	-1.09411	-0.12976	0.898432	0.950907	1	0.249172	1.4091	0.494775	0.607777	0.760355	1	0.173154	-1.39612	-0.481423	0.649164	#N/A	1	0.18123	1.04587	0.0647034	0.947633	#N/A	1	0.173154	-1.62004	-0.696032	0.536514	#N/A	1	0.249172	1.54171	0.624535	0.530549	0.664771	1	0.158433	-1.27603	-0.351663	0.746392	0.850335	1	0.18123	1.1443	0.194464	0.848257
DFFB	NC_000001.11	3857476..3885429	1677	3.9364	-1.31773	-0.398056	0.047211	0.122619	1	3.9364	-1.148	-0.199128	0.319899	0.513509	1	3.9364	-1.20729	-0.271771	0.168999	0.562632	1	3.9364	-1.20562	-0.269771	0.17201	0.485376	1	3.9364	-1.10112	-0.138976	0.483267	0.999773	1	3.35679	1.14785	0.198928	0.337916	0.485321	1	3.21531	1.09148	0.126285	0.538047	0.695716	1	3.24998	1.09299	0.128285	0.531486
C1orf174	NC_000001.11	complement(3889133..3900272)	339448	7.50889	-1.24569	-0.316948	0.00372881	0.0148833	1	7.50889	-1.11084	-0.151647	0.165591	0.328517	1	7.50889	-1.07217	-0.100528	0.348176	0.750085	1	7.50889	-1.06638	-0.0927192	0.386551	0.708924	1	7.50889	-1.03935	-0.0556851	0.606503	0.999773	1	6.63258	1.1214	0.165301	0.141801	0.259415	1	6.91444	1.16185	0.216421	0.0498892	0.127855	1	7.0028	1.16815	0.224229	0.0420442
LINC01134	NC_000001.11	3900404..3915447	100133612	0.276444	2.82406	1.49777	0.0850391	0.191842	1	0.112409	1.21425	0.280064	0.784818	0.884168	1	0.184653	1.99158	0.993914	0.272825	#N/A	1	0.0930883	1.0466	0.0657082	0.948789	#N/A	1	0.107859	1.1686	0.224781	0.826593	#N/A	1	0.276444	-2.32577	-1.21771	0.162851	0.288226	1	0.276444	-1.418	-0.503855	0.48935	0.655843	1	0.276444	-2.69832	-1.43206	0.099577
LINC01346	NC_000001.11	3940612..3952583	728716	0	#N/A	#N/A	#N/A	#N/A	#N/A	0	#N/A	#N/A	#N/A	#N/A	#N/A	0	#N/A	#N/A	#N/A	#N/A	#N/A	0	#N/A	#N/A	#N/A	#N/A	#N/A	0	#N/A	#N/A	#N/A	#N/A	#N/A	0	#N/A	#N/A	#N/A	#N/A	#N/A	0	#N/A	#N/A	#N/A	#N/A	#N/A	0	#N/A	#N/A	#N/A
LINC01345	NC_000001.11	complement(3947149..3948980)	105376672	0	#N/A	#N/A	#N/A	#N/A	#N/A	0	#N/A	#N/A	#N/A	#N/A	#N/A	0	#N/A	#N/A	#N/A	#N/A	#N/A	0	#N/A	#N/A	#N/A	#N/A	#N/A	0	#N/A	#N/A	#N/A	#N/A	#N/A	0	#N/A	#N/A	#N/A	#N/A	#N/A	0	#N/A	#N/A	#N/A	#N/A	#N/A	0	#N/A	#N/A	#N/A
EEF1DP6	NC_000001.11	complement(4175463..4175899)	644357	0	#N/A	#N/A	#N/A	#N/A	#N/A	0	#N/A	#N/A	#N/A	#N/A	#N/A	0	#N/A	#N/A	#N/A	#N/A	#N/A	0	#N/A	#N/A	#N/A	#N/A	#N/A	0	#N/A	#N/A	#N/A	#N/A	#N/A	0	#N/A	#N/A	#N/A	#N/A	#N/A	0	#N/A	#N/A	#N/A	#N/A	#N/A	0	#N/A	#N/A	#N/A
LINC01777	NC_000001.11	4412051..4424684	284661	0	#N/A	#N/A	#N/A	#N/A	#N/A	0	#N/A	#N/A	#N/A	#N/A	#N/A	0	#N/A	#N/A	#N/A	#N/A	#N/A	0	#N/A	#N/A	#N/A	#N/A	#N/A	0	#N/A	#N/A	#N/A	#N/A	#N/A	0	#N/A	#N/A	#N/A	#N/A	#N/A	0	#N/A	#N/A	#N/A	#N/A	#N/A	0	#N/A	#N/A	#N/A
LOC105376674	NC_000001.11	4432146..4443634	105376674	0	#N/A	#N/A	#N/A	#N/A	#N/A	0	#N/A	#N/A	#N/A	#N/A	#N/A	0	#N/A	#N/A	#N/A	#N/A	#N/A	0	#N/A	#N/A	#N/A	#N/A	#N/A	0	#N/A	#N/A	#N/A	#N/A	#N/A	0	#N/A	#N/A	#N/A	#N/A	#N/A	0	#N/A	#N/A	#N/A	#N/A	#N/A	0	#N/A	#N/A	#N/A
LOC124904578	NC_000001.11	complement(4552005..4556565)	124904578	0	#N/A	#N/A	#N/A	#N/A	#N/A	0	#N/A	#N/A	#N/A	#N/A	#N/A	0	#N/A	#N/A	#N/A	#N/A	#N/A	0	#N/A	#N/A	#N/A	#N/A	#N/A	0	#N/A	#N/A	#N/A	#N/A	#N/A	0	#N/A	#N/A	#N/A	#N/A	#N/A	0	#N/A	#N/A	#N/A	#N/A	#N/A	0	#N/A	#N/A	#N/A
LINC01646	NC_000001.11	4571487..4583706	105376679	0	#N/A	#N/A	#N/A	#N/A	#N/A	0	#N/A	#N/A	#N/A	#N/A	#N/A	0	#N/A	#N/A	#N/A	#N/A	#N/A	0	#N/A	#N/A	#N/A	#N/A	#N/A	0	#N/A	#N/A	#N/A	#N/A	#N/A	0	#N/A	#N/A	#N/A	#N/A	#N/A	0	#N/A	#N/A	#N/A	#N/A	#N/A	0	#N/A	#N/A	#N/A
AJAP1	NC_000001.11	4654609..4792534	55966	0.533739	2.63001	1.39507	0.000450835	0.00233955	1	0.197963	-1.12952	-0.17571	0.68998	0.822021	1	0.240197	1.22744	0.295648	0.478827	0.835562	1	0.230065	1.16879	0.225017	0.5915	0.841654	1	0.197963	-1.01916	-0.0273801	0.949542	0.999773	1	0.533739	-2.97066	-1.57078	0.000154932	0.000695262	1	0.533739	-2.14269	-1.09942	0.00489176	0.0186718	1	0.533739	-2.2502	-1.17005	0.00288209
LINC02781	NC_000001.11	4973391..4983958	105376680	0	#N/A	#N/A	#N/A	#N/A	#N/A	0	#N/A	#N/A	#N/A	#N/A	#N/A	0	#N/A	#N/A	#N/A	#N/A	#N/A	0	#N/A	#N/A	#N/A	#N/A	#N/A	0	#N/A	#N/A	#N/A	#N/A	#N/A	0	#N/A	#N/A	#N/A	#N/A	#N/A	0	#N/A	#N/A	#N/A	#N/A	#N/A	0	#N/A	#N/A	#N/A
LOC124904589	NC_000001.11	complement(4992630..4998716)	124904589	0	#N/A	#N/A	#N/A	#N/A	#N/A	0	#N/A	#N/A	#N/A	#N/A	#N/A	0	#N/A	#N/A	#N/A	#N/A	#N/A	0	#N/A	#N/A	#N/A	#N/A	#N/A	0	#N/A	#N/A	#N/A	#N/A	#N/A	0	#N/A	#N/A	#N/A	#N/A	#N/A	0	#N/A	#N/A	#N/A	#N/A	#N/A	0	#N/A	#N/A	#N/A
LOC102724429	NC_000001.11	4997369..5004349	102724429	0	#N/A	#N/A	#N/A	#N/A	#N/A	0	#N/A	#N/A	#N/A	#N/A	#N/A	0	#N/A	#N/A	#N/A	#N/A	#N/A	0	#N/A	#N/A	#N/A	#N/A	#N/A	0	#N/A	#N/A	#N/A	#N/A	#N/A	0	#N/A	#N/A	#N/A	#N/A	#N/A	0	#N/A	#N/A	#N/A	#N/A	#N/A	0	#N/A	#N/A	#N/A
LINC02782	NC_000001.11	complement(5086459..5098548)	105376681	0	#N/A	#N/A	#N/A	#N/A	#N/A	0	#N/A	#N/A	#N/A	#N/A	#N/A	0	#N/A	#N/A	#N/A	#N/A	#N/A	0	#N/A	#N/A	#N/A	#N/A	#N/A	0	#N/A	#N/A	#N/A	#N/A	#N/A	0	#N/A	#N/A	#N/A	#N/A	#N/A	0	#N/A	#N/A	#N/A	#N/A	#N/A	0	#N/A	#N/A	#N/A
LOC105376682	NC_000001.11	5131856..5135311	105376682	0	#N/A	#N/A	#N/A	#N/A	#N/A	0	#N/A	#N/A	#N/A	#N/A	#N/A	0	#N/A	#N/A	#N/A	#N/A	#N/A	0	#N/A	#N/A	#N/A	#N/A	#N/A	0	#N/A	#N/A	#N/A	#N/A	#N/A	0	#N/A	#N/A	#N/A	#N/A	#N/A	0	#N/A	#N/A	#N/A	#N/A	#N/A	0	#N/A	#N/A	#N/A
LOC124904590	NC_000001.11	5422642..5428379	124904590	0	#N/A	#N/A	#N/A	#N/A	#N/A	0	#N/A	#N/A	#N/A	#N/A	#N/A	0	#N/A	#N/A	#N/A	#N/A	#N/A	0	#N/A	#N/A	#N/A	#N/A	#N/A	0	#N/A	#N/A	#N/A	#N/A	#N/A	0	#N/A	#N/A	#N/A	#N/A	#N/A	0	#N/A	#N/A	#N/A	#N/A	#N/A	0	#N/A	#N/A	#N/A
LOC107984911	NC_000001.11	complement(5470329..5481317)	107984911	0	#N/A	#N/A	#N/A	#N/A	#N/A	0	#N/A	#N/A	#N/A	#N/A	#N/A	0	#N/A	#N/A	#N/A	#N/A	#N/A	0	#N/A	#N/A	#N/A	#N/A	#N/A	0	#N/A	#N/A	#N/A	#N/A	#N/A	0	#N/A	#N/A	#N/A	#N/A	#N/A	0	#N/A	#N/A	#N/A	#N/A	#N/A	0	#N/A	#N/A	#N/A
LOC105376686	NC_000001.11	complement(5490842..5494629)	105376686	0	#N/A	#N/A	#N/A	#N/A	#N/A	0	#N/A	#N/A	#N/A	#N/A	#N/A	0	#N/A	#N/A	#N/A	#N/A	#N/A	0	#N/A	#N/A	#N/A	#N/A	#N/A	0	#N/A	#N/A	#N/A	#N/A	#N/A	0	#N/A	#N/A	#N/A	#N/A	#N/A	0	#N/A	#N/A	#N/A	#N/A	#N/A	0	#N/A	#N/A	#N/A
LOC124900451	NC_000001.11	5680952..5681026	124900451	0	#N/A	#N/A	#N/A	#N/A	#N/A	0	#N/A	#N/A	#N/A	#N/A	#N/A	0	#N/A	#N/A	#N/A	#N/A	#N/A	0	#N/A	#N/A	#N/A	#N/A	#N/A	0	#N/A	#N/A	#N/A	#N/A	#N/A	0	#N/A	#N/A	#N/A	#N/A	#N/A	0	#N/A	#N/A	#N/A	#N/A	#N/A	0	#N/A	#N/A	#N/A
LOC124903830	NC_000001.11	complement(5704311..5713958)	124903830	0	#N/A	#N/A	#N/A	#N/A	#N/A	0	#N/A	#N/A	#N/A	#N/A	#N/A	0	#N/A	#N/A	#N/A	#N/A	#N/A	0	#N/A	#N/A	#N/A	#N/A	#N/A	0	#N/A	#N/A	#N/A	#N/A	#N/A	0	#N/A	#N/A	#N/A	#N/A	#N/A	0	#N/A	#N/A	#N/A	#N/A	#N/A	0	#N/A	#N/A	#N/A
MIR4689	NC_000001.11	complement(5862672..5862741)	100616421	0	#N/A	#N/A	#N/A	#N/A	#N/A	0	#N/A	#N/A	#N/A	#N/A	#N/A	0	#N/A	#N/A	#N/A	#N/A	#N/A	0	#N/A	#N/A	#N/A	#N/A	#N/A	0	#N/A	#N/A	#N/A	#N/A	#N/A	0	#N/A	#N/A	#N/A	#N/A	#N/A	0	#N/A	#N/A	#N/A	#N/A	#N/A	0	#N/A	#N/A	#N/A
NPHP4	NC_000001.11	complement(5862811..5992425)	261734	2.09393	-1.60285	-0.680636	6.72432e-06	5.25838e-05	0.224774	2.09393	-1.0005	-0.000724534	0.99601	0.997817	1	2.09393	-1.03905	-0.055259	0.699331	0.92734	1	2.29993	1.10441	0.14327	0.310517	0.640197	1	2.30311	1.08583	0.118795	0.406379	0.999773	1	2.04713	1.60204	0.679911	9.98351e-06	5.56887e-05	0.333719	1.99382	1.54261	0.625377	3.97891e-05	0.00026192	1	2.29993	1.77019	0.823906	4.39868e-08
KCNAB2	NC_000001.11	5992676..6101180	8514	3.55798	-1.15391	-0.20653	0.139099	0.274064	1	3.55798	-1.21792	-0.284418	0.0456458	0.12842	1	3.68593	1.0508	0.0714879	0.60095	0.89406	1	3.55798	-1.01379	-0.0197659	0.885611	0.965087	1	3.85601	1.071	0.0989552	0.472996	0.999773	1	3.17339	-1.05547	-0.0778877	0.591367	0.713986	1	3.68593	1.21253	0.278018	0.0463782	0.120574	1	3.48968	1.13821	0.186764	0.183045
LOC124903831	NC_000001.11	6085255..6086371	124903831	0	-1.03544	-0.0502421	0.987927	#N/A	1	0	1.12326	0.167694	0.959797	#N/A	1	0.0543193	3.59512	1.84604	0.476648	#N/A	1	0	1.036	0.0510257	0.987431	#N/A	1	0	1.0125	0.0179167	0.995751	#N/A	1	0	1.16307	0.217936	0.949035	#N/A	1	0.0543193	3.72253	1.89628	0.482355	#N/A	1	0	1.07272	0.101268	0.975694
CHD5	NC_000001.11	complement(6101787..6180321)	26038	0.273578	1.10796	0.147901	0.737865	0.8426	1	0.237582	-4.69479	-2.23106	0.000298034	0.00178259	1	0.237582	-1.03484	-0.0494126	0.911842	#N/A	1	0.242563	1.02415	0.0344302	0.938125	0.980153	1	0.337332	1.41418	0.499965	0.250787	0.999773	1	0.273578	-5.20162	-2.37896	0.000113185	0.000522832	1	0.273578	-1.14656	-0.197314	0.657847	0.789915	1	0.273578	-1.08183	-0.113471	0.797723
RPL22	NC_000001.11	complement(6185020..6199595)	6146	400.198	-1.21737	-0.283769	0.00120001	0.00555943	1	590.573	1.50856	0.593172	1.08058e-11	2.50745e-10	3.61205e-07	416.627	1.05488	0.0770811	0.377806	0.77468	1	400.198	-1.05215	-0.0733378	0.401776	0.72199	1	403.095	1.00062	0.000887616	0.991908	0.999773	1	590.573	1.83648	0.87694	1.21814e-23	3.002e-22	4.07187e-19	416.627	1.28418	0.36085	3.80652e-05	0.000251199	1	377.181	1.15703	0.210431	0.0163916
RNF207-AS1	NC_000001.11	complement(6204840..6205780)	102724450	0.349964	-8.63146	-3.1096	0.219194	#N/A	1	0.349964	-2.04009	-1.02863	0.483324	#N/A	1	0.349964	1.04294	0.0606517	0.956391	#N/A	1	0.349964	-1.3534	-0.436589	0.720219	#N/A	1	0.349964	-2.13548	-1.09456	0.457374	#N/A	1	0.112223	4.23092	2.08097	0.442055	#N/A	1	0.348682	9.00207	3.17026	0.210358	#N/A	1	0.24442	6.37761	2.67302	0.300341
RNF207	NC_000001.11	6206119..6221299	388591	2.56608	-1.00315	-0.00453246	0.982848	0.991232	1	2.47384	-1.01564	-0.0223892	0.916637	0.955925	1	2.70409	1.11051	0.151217	0.466892	0.826563	1	2.65328	1.078	0.108358	0.603036	0.847824	1	2.67537	1.07725	0.107359	0.610689	0.999773	1	2.56608	-1.01245	-0.0178567	0.934014	0.962136	1	2.70409	1.114	0.155749	0.457592	0.630679	1	2.65328	1.08139	0.11289	0.591198
ICMT	NC_000001.11	complement(6221193..6235964)	23463	72.7083	-1.02257	-0.0321982	0.66059	0.78926	1	71.984	-1.0155	-0.022194	0.762931	0.870272	1	71.984	-1.06132	-0.0858588	0.241613	0.655188	1	71.984	-1.02814	-0.0400306	0.584765	0.836625	1	72.7721	1.00358	0.00516162	0.94397	0.999773	1	72.7083	1.00696	0.0100042	0.892139	0.940934	1	72.7083	-1.0379	-0.0536607	0.465484	0.637304	1	72.7083	-1.00544	-0.00783238	0.915087
ICMT-DT	NC_000001.11	6236240..6239444	148645	0.424721	1.66969	0.739578	0.290678	0.461483	1	0.241783	-2.26807	-1.18147	0.229133	0.411374	1	0.362084	1.48336	0.568869	0.421573	#N/A	1	0.335357	1.38251	0.467294	0.514055	0.795864	1	0.348517	1.43336	0.519397	0.474865	#N/A	1	0.424721	-3.78697	-1.92104	0.0414986	0.0986723	1	0.424721	-1.12561	-0.170709	0.793212	0.881078	1	0.424721	-1.20772	-0.272284	0.680002
HES3	NC_000001.11	6244179..6245578	390992	0	#N/A	#N/A	#N/A	#N/A	#N/A	0	#N/A	#N/A	#N/A	#N/A	#N/A	0	#N/A	#N/A	#N/A	#N/A	#N/A	0	#N/A	#N/A	#N/A	#N/A	#N/A	0	#N/A	#N/A	#N/A	#N/A	#N/A	0	#N/A	#N/A	#N/A	#N/A	#N/A	0	#N/A	#N/A	#N/A	#N/A	#N/A	0	#N/A	#N/A	#N/A
GPR153	NC_000001.11	complement(6247353..6261098)	387509	19.8691	-2.91253	-1.54227	6.63039e-44	6.42931e-42	2.21634e-39	23.5765	1.21266	0.278174	0.00556834	0.0232152	1	21.211	1.08298	0.115	0.250598	0.665231	1	19.8691	-1.16207	-0.216698	0.0325362	0.188178	1	19.8691	-1.00438	-0.00630779	0.95031	0.999773	1	23.5765	3.53191	1.82045	2.1352e-60	1.77986e-58	7.13734e-56	21.211	3.1542	1.65727	1.46054e-50	1.94933e-48	4.88214e-46	17.0022	2.50633	1.32557	2.46955e-32
ACOT7	NC_000001.11	complement(6264272..6393767)	11332	64.6189	1.28822	0.36538	0.000117361	0.000701419	1	48.7769	-1.5701	-0.650855	5.74447e-11	1.22348e-09	1.9202e-06	48.7769	-1.17934	-0.23798	0.0136482	0.149041	1	48.7769	-1.11391	-0.155629	0.1057	0.377033	1	48.7769	-1.02562	-0.0364975	0.704991	0.999773	1	64.6189	-2.02263	-1.01623	7.64894e-25	1.9925e-23	2.55681e-20	64.6189	-1.51925	-0.60336	3.0735e-10	4.22309e-09	1.02738e-05	64.6189	-1.43496	-0.52101	4.96348e-08
HES2	NC_000001.11	complement(6415232..6419919)	54626	0.84557	1.81617	0.860902	0.04142	0.110975	1	0.445225	-8.10959	-3.01963	0.000137614	0.000893461	1	0.445225	-2.14943	-1.10395	0.0294995	#N/A	1	0.445225	-1.7735	-0.826599	0.0904601	0.346737	1	0.445225	-1.17172	-0.228626	0.622633	0.999773	1	0.84557	-14.7284	-3.88053	6.47095e-07	4.28457e-06	0.0216304	0.84557	-3.90373	-1.96485	5.62885e-05	0.000359089	1	0.84557	-3.22098	-1.6875	0.000312036
ESPN	NC_000001.11	6424776..6461370	83715	0.112056	-1.26788	-0.342413	0.619553	0.760004	1	0.112056	-43.1905	-5.43264	0.0284685	0.0886397	1	0.117913	1.05167	0.0726777	0.911942	#N/A	1	0.112056	-1.88298	-0.913019	0.214843	0.540789	1	0.146705	1.28291	0.359416	0.580678	0.999773	1	0.0892183	-34.0652	-5.09023	0.0407966	0.0973194	1	0.117913	1.33338	0.415091	0.54701	0.703552	1	0.0892183	-1.48515	-0.570605	0.455594
MIR4252	NC_000001.11	complement(6429834..6429896)	100422975	0	#N/A	#N/A	#N/A	#N/A	#N/A	0	#N/A	#N/A	#N/A	#N/A	#N/A	0	#N/A	#N/A	#N/A	#N/A	#N/A	0	#N/A	#N/A	#N/A	#N/A	#N/A	0	#N/A	#N/A	#N/A	#N/A	#N/A	0	#N/A	#N/A	#N/A	#N/A	#N/A	0	#N/A	#N/A	#N/A	#N/A	#N/A	0	#N/A	#N/A	#N/A
TNFRSF25	NC_000001.11	complement(6460786..6466173)	8718	2.36354	-1.42243	-0.508354	0.121668	0.249401	1	2.36354	-1.05397	-0.0758401	0.813701	0.89868	1	2.42501	1.04689	0.0661131	0.8331	0.960532	1	2.36354	-1.07378	-0.102702	0.74601	0.915748	1	2.36354	-1.08826	-0.122022	0.70426	0.999773	1	2.14654	1.34958	0.432514	0.198151	0.331885	1	2.42501	1.48913	0.574467	0.0802281	0.184742	1	2.18868	1.32469	0.405652	0.221164
PLEKHG5	NC_000001.11	complement(6467122..6520092)	57449	6.59573	-1.05293	-0.07441	0.579774	0.728711	1	6.59573	1.01436	0.0205665	0.878975	0.933735	1	6.60913	1.01798	0.0257095	0.84691	0.963674	1	6.77672	1.03229	0.0458507	0.730279	0.909132	1	6.59573	-1.04572	-0.0645018	0.633495	0.999773	1	6.58056	1.06805	0.0949765	0.486685	0.628413	1	6.60913	1.07186	0.100119	0.457191	0.630377	1	6.77672	1.08693	0.120261	0.371225
NOL9	NC_000001.11	complement(6521347..6554513)	79707	4.58134	-1.12585	-0.171012	0.233694	0.395264	1	4.58134	-1.18758	-0.248022	0.0893993	0.211917	1	5.29927	1.17153	0.228399	0.103059	0.448539	1	5.302	1.1639	0.218972	0.118151	0.399334	1	5.29715	1.15358	0.206122	0.14511	0.999773	1	4.17692	-1.05483	-0.0770098	0.603561	0.723999	1	5.29927	1.31897	0.399411	0.00505953	0.0192134	1	5.302	1.31038	0.389984	0.00620931
RNU6-731P	NC_000001.11	6540854..6540964	106481411	0	#N/A	#N/A	#N/A	#N/A	#N/A	0	#N/A	#N/A	#N/A	#N/A	#N/A	0	#N/A	#N/A	#N/A	#N/A	#N/A	0	#N/A	#N/A	#N/A	#N/A	#N/A	0	#N/A	#N/A	#N/A	#N/A	#N/A	0	#N/A	#N/A	#N/A	#N/A	#N/A	0	#N/A	#N/A	#N/A	#N/A	#N/A	0	#N/A	#N/A	#N/A
TAS1R1	NC_000001.11	6555307..6579755	80835	0.307146	-1.00966	-0.0138685	0.981151	0.990322	1	0.297926	-1.09945	-0.136778	0.821365	0.902746	1	0.344964	1.17259	0.229704	0.687518	#N/A	1	0.350151	1.1774	0.235605	0.679716	0.884621	1	0.297926	-1.14619	-0.196842	0.745251	0.999773	1	0.307146	-1.08893	-0.122909	0.841069	0.910019	1	0.344964	1.18392	0.243573	0.673836	0.801902	1	0.350151	1.18877	0.249473	0.666179
LOC107984912	NC_000001.11	complement(6567548..6579433)	107984912	0	#N/A	#N/A	#N/A	#N/A	#N/A	0	#N/A	#N/A	#N/A	#N/A	#N/A	0	#N/A	#N/A	#N/A	#N/A	#N/A	0	#N/A	#N/A	#N/A	#N/A	#N/A	0	#N/A	#N/A	#N/A	#N/A	#N/A	0	#N/A	#N/A	#N/A	#N/A	#N/A	0	#N/A	#N/A	#N/A	#N/A	#N/A	0	#N/A	#N/A	#N/A
ZBTB48	NC_000001.11	6579994..6589280	3104	10.8071	1.33869	0.420821	0.00348932	0.0140477	1	7.86059	-1.11165	-0.152707	0.314011	0.507219	1	8.03416	1.03603	0.0510615	0.728003	0.934646	1	8.03839	1.02744	0.0390593	0.790325	0.932004	1	8.08385	1.01896	0.027097	0.855547	0.999773	1	10.8071	-1.48816	-0.573527	0.000120202	0.0005516	1	10.8071	-1.29214	-0.369759	0.0103442	0.0351219	1	10.8071	-1.30293	-0.381761	0.00814783
KLHL21	NC_000001.11	complement(6590724..6602869)	9903	61.525	2.30327	1.20369	1.15093e-39	9.2063e-38	3.84722e-35	30.0662	1.18845	0.249081	0.00774169	0.0303941	1	26.296	1.03099	0.0440339	0.637452	0.907595	1	34.3866	1.33495	0.416789	6.66984e-06	0.000249491	0.222953	25.902	-1.0622	-0.0870502	0.356223	0.999773	1	61.525	-1.93805	-0.954605	1.71423e-25	4.64367e-24	5.73015e-21	61.525	-2.23404	-1.15965	6.76157e-37	4.83839e-35	2.26019e-32	61.525	-1.72536	-0.786897	3.37236e-18
LOC107984913	NC_000001.11	complement(6603447..6613387)	107984913	0.660845	-1.02748	-0.0391073	0.941781	0.972951	1	0.848545	1.39544	0.480718	0.354243	0.548033	1	0.649603	1.00543	0.00781744	0.988233	#N/A	1	0.800609	1.22994	0.298592	0.563317	0.824024	1	0.911584	1.38602	0.470952	0.36216	0.999773	1	0.848545	1.43378	0.519825	0.324111	0.47211	1	0.660845	1.03306	0.0469248	0.93052	0.973977	1	0.800609	1.26374	0.337699	0.520052
PHF13	NC_000001.11	6613731..6624030	148479	26.307	-1.5308	-0.614289	2.94777e-10	4.22633e-09	9.85353e-06	27.9072	1.08039	0.111548	0.241191	0.42542	1	26.307	-1.12115	-0.164979	0.0834743	0.40511	1	26.307	-1.10567	-0.14492	0.128072	0.415442	1	26.307	-1.05311	-0.0746605	0.434967	0.999773	1	27.9072	1.65386	0.725838	1.36834e-13	1.82116e-12	4.57395e-09	23.1424	1.36539	0.44931	4.78428e-06	3.74005e-05	0.159924	23.6775	1.3845	0.46937	1.73368e-06
THAP3	NC_000001.11	6624868..6635595	90326	13.5768	1.51293	0.597346	5.01137e-06	4.0303e-05	0.167515	10.1273	1.18641	0.246598	0.0677466	0.172055	1	8.70948	-1.00284	-0.00409645	0.975823	0.995471	1	10.661	1.23006	0.29873	0.024233	0.1561	1	8.70948	-1.09039	-0.124851	0.366199	0.999773	1	13.5768	-1.27522	-0.350748	0.00757294	0.0230595	1	13.5768	-1.51723	-0.601443	4.81039e-06	3.75922e-05	0.160797	13.5768	-1.22996	-0.298616	0.0204683
DNAJC11	NC_000001.11	complement(6634170..6701816)	55735	62.7373	1.05679	0.0796888	0.33941	0.513328	1	57.6843	-1.24203	-0.312702	0.000230236	0.00141885	1	57.6843	-1.07157	-0.0997293	0.233367	0.645418	1	57.6843	-1.04082	-0.0577271	0.489773	0.781221	1	59.4278	1.02179	0.0310932	0.710574	0.999773	1	62.7373	-1.31257	-0.392391	3.8914e-06	2.31874e-05	0.130078	62.7373	-1.13243	-0.179418	0.0322211	0.0901197	1	62.7373	-1.09993	-0.137416	0.100525
LINC01672	NC_000001.11	6724745..6730012	100505887	0	#N/A	#N/A	#N/A	#N/A	#N/A	0	#N/A	#N/A	#N/A	#N/A	#N/A	0	#N/A	#N/A	#N/A	#N/A	#N/A	0	#N/A	#N/A	#N/A	#N/A	#N/A	0	#N/A	#N/A	#N/A	#N/A	#N/A	0	#N/A	#N/A	#N/A	#N/A	#N/A	0	#N/A	#N/A	#N/A	#N/A	#N/A	0	#N/A	#N/A	#N/A
LOC124904847	NC_000001.11	6752723..6752821	124904847	0	#N/A	#N/A	#N/A	#N/A	#N/A	0	#N/A	#N/A	#N/A	#N/A	#N/A	0	#N/A	#N/A	#N/A	#N/A	#N/A	0	#N/A	#N/A	#N/A	#N/A	#N/A	0	#N/A	#N/A	#N/A	#N/A	#N/A	0	#N/A	#N/A	#N/A	#N/A	#N/A	0	#N/A	#N/A	#N/A	#N/A	#N/A	0	#N/A	#N/A	#N/A
CAMTA1-DT	NC_000001.11	complement(6783892..6784980)	110841581	0.0852415	3.69828	1.88685	0.46828	#N/A	1	0	1.157	0.210393	0.949558	#N/A	1	0.0832921	3.57832	1.83928	0.478225	#N/A	1	0.0845218	3.68804	1.88285	0.467865	#N/A	1	0	1.03842	0.0543896	0.9871	#N/A	1	0.0852415	-3.19643	-1.67646	0.536667	#N/A	1	0.0852415	-1.03352	-0.0475722	0.97819	#N/A	1	0.0852415	-1.00278	-0.00399987	0.998166
CAMTA1	NC_000001.11	6785454..7769706	23261	2.1211	1.03163	0.0449233	0.688788	0.808364	1	1.99671	-1.06486	-0.090657	0.42473	0.615114	1	1.99671	-1.03264	-0.0463397	0.679887	0.921421	1	1.99671	1.00069	0.000994276	0.992923	0.996775	1	1.99671	-1.03419	-0.0485075	0.667941	0.999773	1	2.1211	-1.09853	-0.13558	0.233804	0.373636	1	2.1211	-1.0653	-0.091263	0.417709	0.59425	1	2.1211	-1.03092	-0.043929	0.695937
LOC124903832	NC_000001.11	6828817..6852145	124903832	0.00785967	1.54937	0.631681	0.605172	0.748182	1	0.00512672	1.18402	0.24369	0.854193	#N/A	1	0.00461248	1.05532	0.0776789	0.953067	#N/A	1	0.0091608	1.92315	0.943469	0.41619	#N/A	1	0.00441529	-5.9256	-2.56696	0.330295	#N/A	1	0.00785967	-1.30857	-0.387991	0.75212	0.842478	1	0.00785967	-1.46815	-0.554002	0.650373	0.784469	1	0.0091608	1.24125	0.311788	0.766039
RPL37P9	NC_000001.11	complement(6834282..6834637)	100270828	0	#N/A	#N/A	#N/A	#N/A	#N/A	0	#N/A	#N/A	#N/A	#N/A	#N/A	0	#N/A	#N/A	#N/A	#N/A	#N/A	0	#N/A	#N/A	#N/A	#N/A	#N/A	0	#N/A	#N/A	#N/A	#N/A	#N/A	0	#N/A	#N/A	#N/A	#N/A	#N/A	0	#N/A	#N/A	#N/A	#N/A	#N/A	0	#N/A	#N/A	#N/A
CAMTA1-AS3	NC_000001.11	complement(7008376..7014279)	127138864	0	#N/A	#N/A	#N/A	#N/A	#N/A	0	#N/A	#N/A	#N/A	#N/A	#N/A	0	#N/A	#N/A	#N/A	#N/A	#N/A	0	#N/A	#N/A	#N/A	#N/A	#N/A	0	#N/A	#N/A	#N/A	#N/A	#N/A	0	#N/A	#N/A	#N/A	#N/A	#N/A	0	#N/A	#N/A	#N/A	#N/A	#N/A	0	#N/A	#N/A	#N/A
RNU1-8P	NC_000001.11	7219360..7219524	106481604	0	#N/A	#N/A	#N/A	#N/A	#N/A	0	#N/A	#N/A	#N/A	#N/A	#N/A	0	#N/A	#N/A	#N/A	#N/A	#N/A	0	#N/A	#N/A	#N/A	#N/A	#N/A	0	#N/A	#N/A	#N/A	#N/A	#N/A	0	#N/A	#N/A	#N/A	#N/A	#N/A	0	#N/A	#N/A	#N/A	#N/A	#N/A	0	#N/A	#N/A	#N/A
LOC124900385	NC_000001.11	7364394..7370270	124900385	0	#N/A	#N/A	#N/A	#N/A	#N/A	0	#N/A	#N/A	#N/A	#N/A	#N/A	0	#N/A	#N/A	#N/A	#N/A	#N/A	0	#N/A	#N/A	#N/A	#N/A	#N/A	0	#N/A	#N/A	#N/A	#N/A	#N/A	0	#N/A	#N/A	#N/A	#N/A	#N/A	0	#N/A	#N/A	#N/A	#N/A	#N/A	0	#N/A	#N/A	#N/A
CAMTA1-AS2	NC_000001.11	complement(7382487..7389754)	102725193	0	#N/A	#N/A	#N/A	#N/A	#N/A	0	#N/A	#N/A	#N/A	#N/A	#N/A	0	#N/A	#N/A	#N/A	#N/A	#N/A	0	#N/A	#N/A	#N/A	#N/A	#N/A	0	#N/A	#N/A	#N/A	#N/A	#N/A	0	#N/A	#N/A	#N/A	#N/A	#N/A	0	#N/A	#N/A	#N/A	#N/A	#N/A	0	#N/A	#N/A	#N/A
CAMTA1-AS1	NC_000001.11	complement(7440567..7441550)	101928836	0	#N/A	#N/A	#N/A	#N/A	#N/A	0	#N/A	#N/A	#N/A	#N/A	#N/A	0	#N/A	#N/A	#N/A	#N/A	#N/A	0	#N/A	#N/A	#N/A	#N/A	#N/A	0	#N/A	#N/A	#N/A	#N/A	#N/A	0	#N/A	#N/A	#N/A	#N/A	#N/A	0	#N/A	#N/A	#N/A	#N/A	#N/A	0	#N/A	#N/A	#N/A
LOC105376691	NC_000001.11	7503037..7508625	105376691	0	#N/A	#N/A	#N/A	#N/A	#N/A	0	#N/A	#N/A	#N/A	#N/A	#N/A	0	#N/A	#N/A	#N/A	#N/A	#N/A	0	#N/A	#N/A	#N/A	#N/A	#N/A	0	#N/A	#N/A	#N/A	#N/A	#N/A	0	#N/A	#N/A	#N/A	#N/A	#N/A	0	#N/A	#N/A	#N/A	#N/A	#N/A	0	#N/A	#N/A	#N/A
LOC105376689	NC_000001.11	complement(7685684..7704690)	105376689	0.0489659	-4.85658	-2.27994	0.0365518	0.100354	1	0.0489659	-29.8494	-4.89963	0.0479709	0.133348	1	0.0489659	-1.82798	-0.870251	0.272477	#N/A	1	0.0489659	-1.15506	-0.207971	0.770022	#N/A	1	0.0489659	-2.5037	-1.32406	0.136363	#N/A	1	0.0101568	-6.14618	-2.61969	0.316936	0.465327	1	0.0256932	2.6568	1.40969	0.224318	0.38825	1	0.0420021	4.2046	2.07197	0.060937
VAMP3	NC_000001.11	7771296..7781432	9341	206.445	1.07093	0.0988683	0.153865	0.295337	1	187.658	1.02509	0.0357522	0.607673	0.760307	1	193.037	1.045	0.0635084	0.359484	0.758632	1	194.921	1.04563	0.0643698	0.352977	0.680519	1	193.561	1.02622	0.0373424	0.591338	0.999773	1	206.445	-1.04472	-0.0631161	0.364944	0.512804	1	206.445	-1.02481	-0.0353599	0.610054	0.755369	1	206.445	-1.0242	-0.0344985	0.618765
PER3	NC_000001.11	7784291..7845177	8863	8.85528	-1.40821	-0.493863	0.00102236	0.00480287	1	10.676	1.22737	0.295573	0.0454131	0.127885	1	9.96928	1.14023	0.18933	0.198628	0.605079	1	8.85528	-1.04573	-0.064505	0.663294	0.876986	1	9.51965	1.06744	0.0941486	0.525345	0.999773	1	10.676	1.7284	0.789436	1.52841e-07	1.10973e-06	0.00510901	9.96928	1.60569	0.683193	5.21817e-06	4.05332e-05	0.174428	8.42567	1.34663	0.429358	0.00441624
LOC124903833	NC_000001.11	complement(7809137..7827118)	124903833	0	-1.0274	-0.0389944	0.99063	#N/A	1	0	1.0293	0.0416649	0.990008	#N/A	1	0	1.06029	0.0844629	0.979194	#N/A	1	0.0177636	3.60875	1.8515	0.475327	#N/A	1	0	-1.03016	-0.0428725	0.989833	#N/A	1	0	1.0575	0.0806593	0.981126	#N/A	1	0	1.08934	0.123457	0.970371	#N/A	1	0.0177636	3.70762	1.89049	0.483644
UTS2	NC_000001.11	complement(7847612..7913249)	10911	0	#N/A	#N/A	#N/A	#N/A	#N/A	0	#N/A	#N/A	#N/A	#N/A	#N/A	0	#N/A	#N/A	#N/A	#N/A	#N/A	0	#N/A	#N/A	#N/A	#N/A	#N/A	0	#N/A	#N/A	#N/A	#N/A	#N/A	0	#N/A	#N/A	#N/A	#N/A	#N/A	0	#N/A	#N/A	#N/A	#N/A	#N/A	0	#N/A	#N/A	#N/A
TNFRSF9	NC_000001.11	complement(7915871..7940839)	3604	0.00817949	1.0573	0.0803795	0.963142	#N/A	1	0.00658286	-3.22093	-1.68748	0.532874	#N/A	1	0.00658286	1.04326	0.0610993	0.971789	#N/A	1	0.00658286	-3.3837	-1.7586	0.498424	#N/A	1	0.00658286	-3.48193	-1.79989	0.513149	#N/A	1	0.00817949	-3.40547	-1.76786	0.514714	#N/A	1	0.00817949	-1.01345	-0.0192802	0.99116	#N/A	1	0.00817949	-3.57757	-1.83898	0.480355
TRUND-NNN4-1	NC_000001.11	complement(7930279..7930348)	103482530	0	#N/A	#N/A	#N/A	#N/A	#N/A	0	#N/A	#N/A	#N/A	#N/A	#N/A	0	#N/A	#N/A	#N/A	#N/A	#N/A	0	#N/A	#N/A	#N/A	#N/A	#N/A	0	#N/A	#N/A	#N/A	#N/A	#N/A	0	#N/A	#N/A	#N/A	#N/A	#N/A	0	#N/A	#N/A	#N/A	#N/A	#N/A	0	#N/A	#N/A	#N/A
PARK7	NC_000001.11	7961711..7985505	11315	347.06	1.14863	0.199914	0.0413023	0.110722	1	310.125	1.07932	0.110124	0.262096	0.449995	1	293.918	-1.03697	-0.0523734	0.593526	0.889626	1	293.918	-1.00215	-0.00310191	0.974771	0.990663	1	293.918	-1.09978	-0.137211	0.163075	0.999773	1	347.06	-1.06422	-0.08979	0.36024	0.507755	1	347.06	-1.19109	-0.252288	0.0100955	0.0343854	1	347.06	-1.1511	-0.203016	0.0383569
LOC124903834	NC_000001.11	7999127..8006733	124903834	0.102796	2.33441	1.22306	0.197767	0.352569	1	0.0662547	1.81733	0.861821	0.390081	0.58229	1	0.0730291	1.74061	0.799591	0.415201	#N/A	1	0.0742656	1.77042	0.824096	0.400511	#N/A	1	0.0711986	1.73496	0.794905	0.428133	#N/A	1	0.102796	-1.28452	-0.361235	0.677046	0.782857	1	0.102796	-1.34114	-0.423465	0.615393	0.7588	1	0.102796	-1.31856	-0.39896	0.635382
ERRFI1	NC_000001.11	complement(8011727..8026309)	54206	25.1687	-1.14705	-0.197926	0.0378234	0.103248	1	29.2039	1.18469	0.244507	0.00988254	0.0372869	1	25.7604	1.03754	0.0531712	0.574424	0.883205	1	25.1687	-1.03051	-0.0433633	0.647576	0.869738	1	25.1687	-1.00892	-0.0128059	0.89295	0.999773	1	29.2039	1.35889	0.442433	3.53469e-06	2.11574e-05	0.118154	25.7604	1.19011	0.251097	0.00843733	0.0295641	1	24.3756	1.11308	0.154563	0.10556
ERRFI1-DT	NC_000001.11	8026493..8127070	121832806	0.030577	14.7053	3.87827	0.111845	0.234292	1	0.0310826	17.1835	4.10295	0.092451	0.217008	1	0.0213713	11.3439	3.50384	0.153883	#N/A	1	0.0220544	11.6348	3.54037	0.149511	#N/A	1	0	1.03992	0.0564769	0.986792	#N/A	1	0.0310826	1.16852	0.224684	0.830206	0.901549	1	0.030577	-1.29632	-0.374423	0.731731	0.840278	1	0.030577	-1.26391	-0.33789	0.756541
RPL7AP18	NC_000001.11	complement(8057181..8058487)	390993	0	#N/A	#N/A	#N/A	#N/A	#N/A	0	#N/A	#N/A	#N/A	#N/A	#N/A	0	#N/A	#N/A	#N/A	#N/A	#N/A	0	#N/A	#N/A	#N/A	#N/A	#N/A	0	#N/A	#N/A	#N/A	#N/A	#N/A	0	#N/A	#N/A	#N/A	#N/A	#N/A	0	#N/A	#N/A	#N/A	#N/A	#N/A	0	#N/A	#N/A	#N/A
LOC107984915	NC_000001.11	complement(8129155..8147644)	107984915	0	#N/A	#N/A	#N/A	#N/A	#N/A	0	#N/A	#N/A	#N/A	#N/A	#N/A	0	#N/A	#N/A	#N/A	#N/A	#N/A	0	#N/A	#N/A	#N/A	#N/A	#N/A	0	#N/A	#N/A	#N/A	#N/A	#N/A	0	#N/A	#N/A	#N/A	#N/A	#N/A	0	#N/A	#N/A	#N/A	#N/A	#N/A	0	#N/A	#N/A	#N/A
LOC100129776	NC_000001.11	8189826..8192773	100129776	0	#N/A	#N/A	#N/A	#N/A	#N/A	0	#N/A	#N/A	#N/A	#N/A	#N/A	0	#N/A	#N/A	#N/A	#N/A	#N/A	0	#N/A	#N/A	#N/A	#N/A	#N/A	0	#N/A	#N/A	#N/A	#N/A	#N/A	0	#N/A	#N/A	#N/A	#N/A	#N/A	0	#N/A	#N/A	#N/A	#N/A	#N/A	0	#N/A	#N/A	#N/A
RNU1-7P	NC_000001.11	complement(8206434..8206597)	106481952	0	#N/A	#N/A	#N/A	#N/A	#N/A	0	#N/A	#N/A	#N/A	#N/A	#N/A	0	#N/A	#N/A	#N/A	#N/A	#N/A	0	#N/A	#N/A	#N/A	#N/A	#N/A	0	#N/A	#N/A	#N/A	#N/A	#N/A	0	#N/A	#N/A	#N/A	#N/A	#N/A	0	#N/A	#N/A	#N/A	#N/A	#N/A	0	#N/A	#N/A	#N/A
LINC01714	NC_000001.11	8208672..8215210	102724539	0	#N/A	#N/A	#N/A	#N/A	#N/A	0	#N/A	#N/A	#N/A	#N/A	#N/A	0	#N/A	#N/A	#N/A	#N/A	#N/A	0	#N/A	#N/A	#N/A	#N/A	#N/A	0	#N/A	#N/A	#N/A	#N/A	#N/A	0	#N/A	#N/A	#N/A	#N/A	#N/A	0	#N/A	#N/A	#N/A	#N/A	#N/A	0	#N/A	#N/A	#N/A
LOC105376695	NC_000001.11	8239958..8249007	105376695	0	#N/A	#N/A	#N/A	#N/A	#N/A	0	#N/A	#N/A	#N/A	#N/A	#N/A	0	#N/A	#N/A	#N/A	#N/A	#N/A	0	#N/A	#N/A	#N/A	#N/A	#N/A	0	#N/A	#N/A	#N/A	#N/A	#N/A	0	#N/A	#N/A	#N/A	#N/A	#N/A	0	#N/A	#N/A	#N/A	#N/A	#N/A	0	#N/A	#N/A	#N/A
LOC124903835	NC_000001.11	8259371..8296449	124903835	0	#N/A	#N/A	#N/A	#N/A	#N/A	0	#N/A	#N/A	#N/A	#N/A	#N/A	0	#N/A	#N/A	#N/A	#N/A	#N/A	0	#N/A	#N/A	#N/A	#N/A	#N/A	0	#N/A	#N/A	#N/A	#N/A	#N/A	0	#N/A	#N/A	#N/A	#N/A	#N/A	0	#N/A	#N/A	#N/A	#N/A	#N/A	0	#N/A	#N/A	#N/A
RNU6-991P	NC_000001.11	complement(8292157..8292263)	106480004	0	#N/A	#N/A	#N/A	#N/A	#N/A	0	#N/A	#N/A	#N/A	#N/A	#N/A	0	#N/A	#N/A	#N/A	#N/A	#N/A	0	#N/A	#N/A	#N/A	#N/A	#N/A	0	#N/A	#N/A	#N/A	#N/A	#N/A	0	#N/A	#N/A	#N/A	#N/A	#N/A	0	#N/A	#N/A	#N/A	#N/A	#N/A	0	#N/A	#N/A	#N/A
SLC45A1	NC_000001.11	8318114..8344165	50651	4.13475	-1.07669	-0.106606	0.635922	0.771938	1	4.13475	-1.24191	-0.312564	0.177862	0.34515	1	4.13475	-1.05636	-0.0791029	0.723846	0.933227	1	4.13475	-1.18906	-0.249825	0.27009	0.602895	1	4.35331	1.04712	0.0664313	0.767074	0.999773	1	3.94172	-1.15345	-0.205958	0.381258	0.529742	1	3.94172	1.01925	0.0275031	0.90367	0.955939	1	3.94172	-1.10437	-0.143219	0.533218
RERE	NC_000001.11	complement(8352404..8817640)	473	20.5462	1.0536	0.0753282	0.475172	0.640709	1	22.0374	1.19214	0.25356	0.0162327	0.0560172	1	21.6709	1.16255	0.217294	0.0387394	0.272664	1	22.5767	1.20538	0.269484	0.0102946	0.0883047	1	20.5805	1.08581	0.11877	0.260864	0.999773	1	22.0374	1.1315	0.178231	0.0913827	0.185983	1	21.6709	1.10341	0.141966	0.177251	0.329135	1	22.5767	1.14405	0.194155	0.0647459
RERE-AS1	NC_000001.11	8424645..8435016	102724552	0.28161	1.07109	0.0990808	0.919551	0.961845	1	0.26952	1.12811	0.173907	0.859493	0.922697	1	0.253669	-10.3823	-3.37605	0.158667	#N/A	1	0.253669	-1.78368	-0.83486	0.47301	#N/A	1	0.278718	1.11234	0.153603	0.875784	#N/A	1	0.28161	1.05323	0.0748267	0.939403	0.964868	1	0.28161	-11.1203	-3.47513	0.146958	0.288583	1	0.28161	-1.91049	-0.93394	0.422824
SNORD128	NC_000001.11	complement(8494800..8494913)	106632271	0	#N/A	#N/A	#N/A	#N/A	#N/A	0	#N/A	#N/A	#N/A	#N/A	#N/A	0	#N/A	#N/A	#N/A	#N/A	#N/A	0	#N/A	#N/A	#N/A	#N/A	#N/A	0	#N/A	#N/A	#N/A	#N/A	#N/A	0	#N/A	#N/A	#N/A	#N/A	#N/A	0	#N/A	#N/A	#N/A	#N/A	#N/A	0	#N/A	#N/A	#N/A
LOC124900452	NC_000001.11	complement(8511795..8511919)	124900452	0	#N/A	#N/A	#N/A	#N/A	#N/A	0	#N/A	#N/A	#N/A	#N/A	#N/A	0	#N/A	#N/A	#N/A	#N/A	#N/A	0	#N/A	#N/A	#N/A	#N/A	#N/A	0	#N/A	#N/A	#N/A	#N/A	#N/A	0	#N/A	#N/A	#N/A	#N/A	#N/A	0	#N/A	#N/A	#N/A	#N/A	#N/A	0	#N/A	#N/A	#N/A
RPL7P11	NC_000001.11	8750410..8751091	100270823	0	-1.0172	-0.0246077	0.994087	#N/A	1	0.148136	7.25536	2.85905	0.247998	#N/A	1	0	1.03693	0.0523246	0.987109	#N/A	1	0.0684106	3.66565	1.87407	0.469922	#N/A	1	0	1.01438	0.0205916	0.995116	#N/A	1	0.148136	7.38018	2.88366	0.264601	#N/A	1	0	1.05477	0.0769323	0.981533	#N/A	1	0.0684106	3.72871	1.89868	0.481725
RPL7P7	NC_000001.11	complement(8786129..8786951)	644896	0	#N/A	#N/A	#N/A	#N/A	#N/A	0	#N/A	#N/A	#N/A	#N/A	#N/A	0	#N/A	#N/A	#N/A	#N/A	#N/A	0	#N/A	#N/A	#N/A	#N/A	#N/A	0	#N/A	#N/A	#N/A	#N/A	#N/A	0	#N/A	#N/A	#N/A	#N/A	#N/A	0	#N/A	#N/A	#N/A	#N/A	#N/A	0	#N/A	#N/A	#N/A
RPL27P3	NC_000001.11	8798438..8799557	100128662	0	#N/A	#N/A	#N/A	#N/A	#N/A	0	#N/A	#N/A	#N/A	#N/A	#N/A	0	#N/A	#N/A	#N/A	#N/A	#N/A	0	#N/A	#N/A	#N/A	#N/A	#N/A	0	#N/A	#N/A	#N/A	#N/A	#N/A	0	#N/A	#N/A	#N/A	#N/A	#N/A	0	#N/A	#N/A	#N/A	#N/A	#N/A	0	#N/A	#N/A	#N/A
RPL23AP19	NC_000001.11	8831113..8831432	100131143	0	#N/A	#N/A	#N/A	#N/A	#N/A	0	#N/A	#N/A	#N/A	#N/A	#N/A	0	#N/A	#N/A	#N/A	#N/A	#N/A	0	#N/A	#N/A	#N/A	#N/A	#N/A	0	#N/A	#N/A	#N/A	#N/A	#N/A	0	#N/A	#N/A	#N/A	#N/A	#N/A	0	#N/A	#N/A	#N/A	#N/A	#N/A	0	#N/A	#N/A	#N/A
ENO1	NC_000001.11	complement(8861000..8878686)	2023	550.963	-1.061	-0.085419	0.293046	0.463899	1	550.963	-1.0195	-0.0278578	0.73177	0.850558	1	550.963	-1.01181	-0.0169342	0.834814	0.960798	1	562.246	1.0275	0.0391316	0.629835	0.861749	1	550.963	-1.0146	-0.0209068	0.796942	0.999773	1	534.11	1.04071	0.0575612	0.479061	0.621339	1	537.117	1.04861	0.0684848	0.399333	0.57682	1	562.246	1.09017	0.124551	0.125262
MIR6728	NC_000001.11	complement(8866502..8866590)	102465436	0	#N/A	#N/A	#N/A	#N/A	#N/A	0	#N/A	#N/A	#N/A	#N/A	#N/A	0	#N/A	#N/A	#N/A	#N/A	#N/A	0	#N/A	#N/A	#N/A	#N/A	#N/A	0	#N/A	#N/A	#N/A	#N/A	#N/A	0	#N/A	#N/A	#N/A	#N/A	#N/A	0	#N/A	#N/A	#N/A	#N/A	#N/A	0	#N/A	#N/A	#N/A
ENO1-AS1	NC_000001.11	8878835..8879885	100505975	0.350538	1.55815	0.639838	0.618909	0.759513	1	0.660841	2.80186	1.48638	0.213008	0.391684	1	0.301715	1.47562	0.56132	0.662236	#N/A	1	0.203253	1.05752	0.0806858	0.953382	#N/A	1	0.248024	1.18559	0.245607	0.85943	#N/A	1	0.660841	1.79819	0.846546	0.434229	0.581913	1	0.350538	-1.05593	-0.0785175	0.947086	0.983136	1	0.350538	-1.4734	-0.559152	0.663645
RNU6-304P	NC_000001.11	complement(8883427..8883533)	106481275	0.439751	3.65309	1.86912	0.472484	#N/A	1	0	1.12569	0.170805	0.959051	#N/A	1	0	1.02001	0.0285853	0.992958	#N/A	1	0	1.03664	0.0519092	0.987213	#N/A	1	0	1.01413	0.0202457	0.995198	#N/A	1	0.439751	-3.24521	-1.69831	0.531536	#N/A	1	0.439751	-3.58142	-1.84053	0.479997	#N/A	1	0.439751	-3.52399	-1.81721	0.485608
HMGN2P17	NC_000001.11	8893411..8894603	100113373	0.0394412	3.65309	1.86912	0.472484	#N/A	1	0	1.12569	0.170805	0.959051	#N/A	1	0	1.02001	0.0285853	0.992958	#N/A	1	0	1.03664	0.0519092	0.987213	#N/A	1	0	1.01413	0.0202457	0.995198	#N/A	1	0.0394412	-3.24521	-1.69831	0.531536	#N/A	1	0.0394412	-3.58142	-1.84053	0.479997	#N/A	1	0.0394412	-3.52399	-1.81721	0.485608
LOC112268261	NC_000001.11	complement(8905216..8926874)	112268261	0	#N/A	#N/A	#N/A	#N/A	#N/A	0	#N/A	#N/A	#N/A	#N/A	#N/A	0	#N/A	#N/A	#N/A	#N/A	#N/A	0	#N/A	#N/A	#N/A	#N/A	#N/A	0	#N/A	#N/A	#N/A	#N/A	#N/A	0	#N/A	#N/A	#N/A	#N/A	#N/A	0	#N/A	#N/A	#N/A	#N/A	#N/A	0	#N/A	#N/A	#N/A
CA6	NC_000001.11	8945868..8975092	765	0	#N/A	#N/A	#N/A	#N/A	#N/A	0	#N/A	#N/A	#N/A	#N/A	#N/A	0	#N/A	#N/A	#N/A	#N/A	#N/A	0	#N/A	#N/A	#N/A	#N/A	#N/A	0	#N/A	#N/A	#N/A	#N/A	#N/A	0	#N/A	#N/A	#N/A	#N/A	#N/A	0	#N/A	#N/A	#N/A	#N/A	#N/A	0	#N/A	#N/A	#N/A
RN7SL451P	NC_000001.11	complement(8979576..8979874)	106480377	0	#N/A	#N/A	#N/A	#N/A	#N/A	0	#N/A	#N/A	#N/A	#N/A	#N/A	0	#N/A	#N/A	#N/A	#N/A	#N/A	0	#N/A	#N/A	#N/A	#N/A	#N/A	0	#N/A	#N/A	#N/A	#N/A	#N/A	0	#N/A	#N/A	#N/A	#N/A	#N/A	0	#N/A	#N/A	#N/A	#N/A	#N/A	0	#N/A	#N/A	#N/A
SLC2A7	NC_000001.11	complement(8992534..9026423)	155184	0	#N/A	#N/A	#N/A	#N/A	#N/A	0	#N/A	#N/A	#N/A	#N/A	#N/A	0	#N/A	#N/A	#N/A	#N/A	#N/A	0	#N/A	#N/A	#N/A	#N/A	#N/A	0	#N/A	#N/A	#N/A	#N/A	#N/A	0	#N/A	#N/A	#N/A	#N/A	#N/A	0	#N/A	#N/A	#N/A	#N/A	#N/A	0	#N/A	#N/A	#N/A
SLC2A5	NC_000001.11	complement(9035106..9094195)	6518	1.24395	-1.91186	-0.934976	0.000128982	0.000763764	1	1.29244	1.06724	0.0938901	0.675434	0.811807	1	1.48847	1.21552	0.28157	0.195657	0.601966	1	1.47844	1.19467	0.256613	0.238928	0.56966	1	1.24395	-1.1483	-0.199502	0.383106	0.999773	1	1.29244	2.04042	1.02887	3.18178e-05	0.00016214	1	1.48847	2.3239	1.21655	4.62595e-07	4.26625e-06	0.0154632	1.47844	2.28404	1.19159	8.12776e-07
LOC124900441	NC_000001.11	9082696..9082879	124900441	0	#N/A	#N/A	#N/A	#N/A	#N/A	0	#N/A	#N/A	#N/A	#N/A	#N/A	0	#N/A	#N/A	#N/A	#N/A	#N/A	0	#N/A	#N/A	#N/A	#N/A	#N/A	0	#N/A	#N/A	#N/A	#N/A	#N/A	0	#N/A	#N/A	#N/A	#N/A	#N/A	0	#N/A	#N/A	#N/A	#N/A	#N/A	0	#N/A	#N/A	#N/A
GPR157	NC_000001.11	complement(9100305..9129102)	80045	2.21873	1.2924	0.370049	0.0962624	0.210445	1	1.65792	-1.15486	-0.207717	0.378506	0.571777	1	1.65792	-1.05489	-0.0770992	0.735962	0.936706	1	1.72891	1.04811	0.0677893	0.764345	0.92341	1	1.93032	1.15391	0.206528	0.362396	0.999773	1	2.21873	-1.49254	-0.577765	0.0128646	0.0366104	1	2.21873	-1.36334	-0.447148	0.0468238	0.121493	1	2.21873	-1.23307	-0.302259	0.174078
MIR34AHG	NC_000001.11	complement(9148011..9182338)	106614088	9.75262	2.82521	1.49836	3.0421e-22	1.07068e-20	1.01688e-17	4.608	1.41326	0.499031	0.00242207	0.0113646	1	3.57689	1.0931	0.128425	0.439904	0.813323	1	4.25592	1.28247	0.358921	0.0280593	0.171127	1	3.33505	-1.0286	-0.0406798	0.812279	0.999773	1	9.75262	-1.99907	-0.999327	4.41791e-11	4.72564e-10	1.47678e-06	9.75262	-2.58459	-1.36993	4.58781e-19	1.33406e-17	1.53357e-14	9.75262	-2.20295	-1.13944	3.61021e-14
MIR34A	NC_000001.11	complement(9151668..9151777)	407040	0	#N/A	#N/A	#N/A	#N/A	#N/A	0	#N/A	#N/A	#N/A	#N/A	#N/A	0	#N/A	#N/A	#N/A	#N/A	#N/A	0	#N/A	#N/A	#N/A	#N/A	#N/A	0	#N/A	#N/A	#N/A	#N/A	#N/A	0	#N/A	#N/A	#N/A	#N/A	#N/A	0	#N/A	#N/A	#N/A	#N/A	#N/A	0	#N/A	#N/A	#N/A
LNCTAM34A	NC_000001.11	9182204..9192086	102724571	20.4574	3.56099	1.83228	4.75479e-12	8.29366e-11	1.58939e-07	9.73554	1.77809	0.830331	0.00271778	0.0125846	1	6.61459	1.20117	0.264445	0.348877	0.750615	1	7.48197	1.3377	0.419756	0.133292	0.423802	1	5.57028	-1.05781	-0.0810768	0.782157	0.999773	1	20.4574	-2.0027	-1.00195	8.62256e-05	0.000407411	1	20.4574	-2.96459	-1.56783	1.88017e-09	2.38225e-08	6.28483e-05	20.4574	-2.66202	-1.41252	4.40425e-08
H6PD	NC_000001.11	9234774..9271337	9563	33.7505	-2.16018	-1.11115	1.58424e-29	7.89031e-28	5.29564e-25	44.9376	1.35942	0.442992	4.28427e-06	3.86527e-05	0.14321	41.1271	1.22831	0.296671	0.0020604	0.0415362	1	44.0432	1.31001	0.389581	5.12485e-05	0.00141486	1	37.9824	1.11492	0.156945	0.104176	0.999773	1	44.9376	2.9366	1.55415	2.95487e-56	2.19372e-54	9.87725e-52	41.1271	2.65337	1.40783	1.47346e-46	1.64343e-44	4.92535e-42	44.0432	2.82987	1.50074	9.53737e-53
LOC124903836	NC_000001.11	complement(9241963..9242718)	124903836	0	#N/A	#N/A	#N/A	#N/A	#N/A	0	#N/A	#N/A	#N/A	#N/A	#N/A	0	#N/A	#N/A	#N/A	#N/A	#N/A	0	#N/A	#N/A	#N/A	#N/A	#N/A	0	#N/A	#N/A	#N/A	#N/A	#N/A	0	#N/A	#N/A	#N/A	#N/A	#N/A	0	#N/A	#N/A	#N/A	#N/A	#N/A	0	#N/A	#N/A	#N/A
SPSB1	NC_000001.11	9292894..9369532	80176	20.7876	1.01645	0.0235395	0.813858	0.895446	1	22.2078	1.14351	0.193463	0.0530721	0.143618	1	22.2218	1.13848	0.187111	0.0583335	0.337872	1	19.9926	1.01565	0.0224021	0.822131	0.944025	1	20.3889	1.02537	0.0361405	0.719327	0.999773	1	22.2078	1.125	0.169924	0.0910106	0.185448	1	22.2218	1.12006	0.163571	0.0997398	0.217587	1	20.7876	-1.00079	-0.00113742	0.990941
LINC02606	NC_000001.11	complement(9425094..9428996)	100506022	2.89618	-1.03601	-0.0510331	0.84421	0.917127	1	3.77711	1.32173	0.402425	0.114105	0.252234	1	3.05721	1.06806	0.0949913	0.71056	0.928956	1	3.00786	1.04452	0.0628437	0.806423	0.939338	1	2.89618	-1.19165	-0.252961	0.342578	0.999773	1	3.77711	1.36932	0.453458	0.0787243	0.165407	1	3.05721	1.10652	0.146024	0.57316	0.724208	1	3.00786	1.08213	0.113877	0.660982
RNA5SP40	NC_000001.11	complement(9437669..9437778)	100873279	0	#N/A	#N/A	#N/A	#N/A	#N/A	0	#N/A	#N/A	#N/A	#N/A	#N/A	0	#N/A	#N/A	#N/A	#N/A	#N/A	0	#N/A	#N/A	#N/A	#N/A	#N/A	0	#N/A	#N/A	#N/A	#N/A	#N/A	0	#N/A	#N/A	#N/A	#N/A	#N/A	0	#N/A	#N/A	#N/A	#N/A	#N/A	0	#N/A	#N/A	#N/A
SLC25A33	NC_000001.11	9539465..9585173	84275	12.5714	-1.08849	-0.122325	0.232521	0.393868	1	12.5714	-2.05409	-1.0385	8.87695e-20	5.18186e-18	2.9673e-15	12.5714	-1.22682	-0.294922	0.00432505	0.068432	1	12.5714	-1.12422	-0.168926	0.0988558	0.363525	1	12.8655	1.013	0.0186386	0.855395	0.999773	1	11.8777	-1.8871	-0.916171	2.29234e-15	3.49546e-14	7.66262e-11	11.8777	-1.12709	-0.172597	0.100341	0.218553	1	11.8777	-1.03283	-0.046601	0.654235
RPL9P11	NC_000001.11	9576405..9577081	642740	0.0812392	3.77072	1.91484	0.461681	#N/A	1	0	1.11523	0.157343	0.962267	#N/A	1	0	1.03852	0.0545302	0.986566	#N/A	1	0.0689159	3.6958	1.88589	0.467128	#N/A	1	0.15502	7.06293	2.82027	0.254546	#N/A	1	0.0812392	-3.38111	-1.7575	0.517125	#N/A	1	0.0812392	-3.63086	-1.86031	0.475251	#N/A	1	0.0812392	-1.02027	-0.0289547	0.986721
TMEM201	NC_000001.11	9588911..9614877	199953	4.37915	-1.28773	-0.364834	0.0142902	0.0465824	1	4.37915	-1.54893	-0.63127	4.07336e-05	0.0002981	1	4.37915	-1.18574	-0.245789	0.0951994	0.430975	1	4.37915	-1.21143	-0.276716	0.0607381	0.277933	1	5.13944	1.16025	0.214439	0.139309	0.999773	1	3.52138	-1.20283	-0.266436	0.0910327	0.185448	1	3.64404	1.08602	0.119045	0.431344	0.606322	1	3.59365	1.06298	0.0881181	0.560869
LOC124903837	NC_000001.11	9614664..9622316	124903837	0.0427757	3.75305	1.90806	0.464728	#N/A	1	0.038564	4.21299	2.07484	0.426813	#N/A	1	0	1.03822	0.0541112	0.986698	#N/A	1	0.167146	11.6025	3.53636	0.140416	#N/A	1	0.0426165	4.02289	2.00823	0.442318	#N/A	1	0.0427757	1.12255	0.166782	0.924732	#N/A	1	0.0427757	-3.61489	-1.85395	0.478196	#N/A	1	0.167146	3.09148	1.6283	0.255862
PIK3CD	NC_000001.11	9627258..9729114	5293	6.03043	-1.02589	-0.0368731	0.774311	0.866395	1	5.98423	1.00884	0.0126972	0.921783	0.95972	1	6.55836	1.11162	0.15266	0.230675	0.64486	1	6.45147	1.08333	0.115478	0.36515	0.691049	1	6.44886	1.06766	0.0944585	0.462336	0.999773	1	6.03043	1.03496	0.0495703	0.70324	0.80333	1	6.55836	1.14039	0.189533	0.139249	0.277713	1	6.45147	1.11138	0.152351	0.235177
LOC105376712	NC_000001.11	complement(9628447..9629427)	105376712	0	#N/A	#N/A	#N/A	#N/A	#N/A	0	#N/A	#N/A	#N/A	#N/A	#N/A	0	#N/A	#N/A	#N/A	#N/A	#N/A	0	#N/A	#N/A	#N/A	#N/A	#N/A	0	#N/A	#N/A	#N/A	#N/A	#N/A	0	#N/A	#N/A	#N/A	#N/A	#N/A	0	#N/A	#N/A	#N/A	#N/A	#N/A	0	#N/A	#N/A	#N/A
PIK3CD-AS1	NC_000001.11	complement(9652610..9654586)	644997	0	1.02382	0.0339604	0.99184	#N/A	1	0	1.15066	0.202458	0.951463	#N/A	1	0	1.03851	0.0545114	0.986571	#N/A	1	0	1.06508	0.0909589	0.977597	#N/A	1	0.0637087	7.3209	2.87202	0.246028	#N/A	1	0	1.12389	0.168497	0.960574	#N/A	1	0	1.01435	0.0205511	0.995067	#N/A	1	0	1.0403	0.0569985	0.986318
RPL26P7	NC_000001.11	complement(9662288..9662628)	100270883	0	#N/A	#N/A	#N/A	#N/A	#N/A	0	#N/A	#N/A	#N/A	#N/A	#N/A	0	#N/A	#N/A	#N/A	#N/A	#N/A	0	#N/A	#N/A	#N/A	#N/A	#N/A	0	#N/A	#N/A	#N/A	#N/A	#N/A	0	#N/A	#N/A	#N/A	#N/A	#N/A	0	#N/A	#N/A	#N/A	#N/A	#N/A	0	#N/A	#N/A	#N/A
PIK3CD-AS2	NC_000001.11	complement(9672426..9687574)	101929074	8.52707	-2.30458	-1.20451	4.60643e-05	0.000302725	1	8.52707	-1.03441	-0.0488016	0.857189	0.921522	1	8.52707	-1.254	-0.326541	0.229765	0.644336	1	8.52707	-1.02286	-0.0326139	0.902725	0.97246	1	8.52707	-1.43223	-0.518268	0.0638525	0.999773	1	7.90347	2.22793	1.1557	0.000121886	0.000558788	1	6.68032	1.83778	0.877964	0.00358635	0.0143291	1	8.31531	2.25307	1.17189	7.90825e-05
LOC124903839	NC_000001.11	complement(9718103..9718736)	124903839	0.140458	3.65309	1.86912	0.472484	#N/A	1	0	1.12569	0.170805	0.959051	#N/A	1	0	1.02001	0.0285853	0.992958	#N/A	1	0	1.03664	0.0519092	0.987213	#N/A	1	0	1.01413	0.0202457	0.995198	#N/A	1	0.140458	-3.24521	-1.69831	0.531536	#N/A	1	0.140458	-3.58142	-1.84053	0.479997	#N/A	1	0.140458	-3.52399	-1.81721	0.485608
CLSTN1	NC_000001.11	complement(9728926..9824526)	22883	94.7481	-1.11773	-0.160566	0.0393022	0.106332	1	98.7909	1.06599	0.0921949	0.236242	0.420092	1	100.225	1.07135	0.0994322	0.200222	0.607571	1	112.266	1.191	0.25217	0.00113996	0.0175662	1	97.418	1.02026	0.028943	0.710014	0.999773	1	98.7909	1.19148	0.252761	0.0012091	0.00450581	1	100.225	1.19748	0.259998	0.000842367	0.00405547	1	112.266	1.33121	0.412736	1.10993e-07
MZT1P1	NC_000001.11	9780822..9781440	106480302	0	#N/A	#N/A	#N/A	#N/A	#N/A	0	#N/A	#N/A	#N/A	#N/A	#N/A	0	#N/A	#N/A	#N/A	#N/A	#N/A	0	#N/A	#N/A	#N/A	#N/A	#N/A	0	#N/A	#N/A	#N/A	#N/A	#N/A	0	#N/A	#N/A	#N/A	#N/A	#N/A	0	#N/A	#N/A	#N/A	#N/A	#N/A	0	#N/A	#N/A	#N/A
CTNNBIP1	NC_000001.11	complement(9848276..9910269)	56998	13.0216	-1.2801	-0.356251	0.00243503	0.0102419	1	13.0216	-1.0092	-0.0132153	0.909647	0.951716	1	13.0216	-1.04782	-0.0673944	0.559113	0.875878	1	13.0216	-1.05088	-0.0715996	0.534897	0.810004	1	13.0216	-1.03979	-0.0562977	0.628436	0.999773	1	12.6153	1.26842	0.343036	0.00402244	0.0131121	1	12.2468	1.22167	0.288857	0.0145391	0.0468454	1	12.3224	1.21812	0.284652	0.0160448
LOC105376717	NC_000001.11	9850665..9855492	105376717	0	#N/A	#N/A	#N/A	#N/A	#N/A	0	#N/A	#N/A	#N/A	#N/A	#N/A	0	#N/A	#N/A	#N/A	#N/A	#N/A	0	#N/A	#N/A	#N/A	#N/A	#N/A	0	#N/A	#N/A	#N/A	#N/A	#N/A	0	#N/A	#N/A	#N/A	#N/A	#N/A	0	#N/A	#N/A	#N/A	#N/A	#N/A	0	#N/A	#N/A	#N/A
LOC124903838	NC_000001.11	complement(9879947..9883698)	124903838	0.0902889	-1.29503	-0.37298	0.765719	0.860707	1	0.0902889	-1.98047	-0.985842	0.508059	#N/A	1	0.0902889	-1.36383	-0.44766	0.719566	#N/A	1	0.126662	1.37156	0.455818	0.671896	#N/A	1	0.116188	1.19822	0.260887	0.819524	#N/A	1	0.0701872	-1.52929	-0.612862	0.697524	0.798863	1	0.0701872	-1.05313	-0.0746801	0.955889	0.985915	1	0.126662	1.77621	0.828798	0.487652
LZIC	NC_000001.11	complement(9922118..9943391)	84328	13.4206	1.00077	0.00110851	0.990995	0.995563	1	14.1194	1.10993	0.15047	0.126138	0.270776	1	13.5183	1.05123	0.072078	0.460074	0.824258	1	13.5041	1.04085	0.0577623	0.554096	0.819725	1	13.9402	1.06152	0.0861304	0.381355	0.999773	1	14.1194	1.10908	0.149362	0.131287	0.245706	1	13.5183	1.05042	0.0709695	0.469759	0.641163	1	13.5041	1.04005	0.0566538	0.564138
NMNAT1	NC_000001.11	9942923..9996892	64802	6.8426	1.32314	0.403966	0.000367091	0.00194839	1	5.99837	1.22933	0.297874	0.0100028	0.0376774	1	5.18093	1.04814	0.0678307	0.55741	0.875495	1	6.04057	1.21037	0.275449	0.0155869	0.116153	1	5.08855	1.00438	0.00630588	0.957316	0.999773	1	6.8426	-1.07631	-0.106092	0.349439	0.496267	1	6.8426	-1.26237	-0.336135	0.00302425	0.0123576	1	6.8426	-1.09317	-0.128517	0.249495
RN7SKP269	NC_000001.11	9947318..9947562	106480915	0.190581	1.07117	0.0991849	0.954534	#N/A	1	0.178612	-3.28916	-1.71772	0.525636	#N/A	1	0.178612	-3.32878	-1.73499	0.504158	#N/A	1	0.178612	-3.37775	-1.75606	0.49907	#N/A	1	0.178612	-3.48983	-1.80316	0.512454	#N/A	1	0.190581	-3.52324	-1.8169	0.503132	#N/A	1	0.190581	-3.56568	-1.83418	0.481528	#N/A	1	0.190581	-3.61814	-1.85525	0.476495
TMEM274P	NC_000001.11	complement(9950572..9960787)	113391335	0	#N/A	#N/A	#N/A	#N/A	#N/A	0	#N/A	#N/A	#N/A	#N/A	#N/A	0	#N/A	#N/A	#N/A	#N/A	#N/A	0	#N/A	#N/A	#N/A	#N/A	#N/A	0	#N/A	#N/A	#N/A	#N/A	#N/A	0	#N/A	#N/A	#N/A	#N/A	#N/A	0	#N/A	#N/A	#N/A	#N/A	#N/A	0	#N/A	#N/A	#N/A
MIR5697	NC_000001.11	9967381..9967458	100847055	0	#N/A	#N/A	#N/A	#N/A	#N/A	0	#N/A	#N/A	#N/A	#N/A	#N/A	0	#N/A	#N/A	#N/A	#N/A	#N/A	0	#N/A	#N/A	#N/A	#N/A	#N/A	0	#N/A	#N/A	#N/A	#N/A	#N/A	0	#N/A	#N/A	#N/A	#N/A	#N/A	0	#N/A	#N/A	#N/A	#N/A	#N/A	0	#N/A	#N/A	#N/A
LOC124903840	NC_000001.11	complement(9996719..9998089)	124903840	0	1.00776	0.0111564	0.997319	#N/A	1	0	1.1246	0.169412	0.959385	#N/A	1	0.0848288	3.66395	1.8734	0.470123	#N/A	1	0	1.05435	0.0763551	0.981192	#N/A	1	0	1.04507	0.0635975	0.984919	#N/A	1	0	1.11594	0.158256	0.962973	#N/A	1	0.0848288	3.63572	1.86224	0.490279	#N/A	1	0	1.04623	0.0651987	0.98435
RBP7	NC_000001.11	9997228..10016021	116362	15.4546	-2.23361	-1.15938	5.18236e-06	4.15236e-05	0.173231	15.4546	-14.0187	-3.80928	1.53259e-20	9.79252e-19	5.12299e-16	15.4546	-1.43459	-0.520635	0.0308285	0.241116	1	15.4546	-1.28704	-0.364059	0.127397	0.414526	1	15.4546	-1.03768	-0.0533552	0.82193	0.999773	1	7.09782	-6.27624	-2.6499	3.44649e-10	3.36532e-09	1.15206e-05	10.5683	1.55697	0.638743	0.0144899	0.0467394	1	11.9408	1.73546	0.795318	0.00214621
UBE4B	NC_000001.11	10032958..10181239	10277	26.2904	-1.34439	-0.42695	3.79216e-06	3.11086e-05	0.126761	29.7626	1.15639	0.209634	0.0216773	0.0710732	1	28.2796	1.08914	0.123195	0.175895	0.573064	1	26.2904	-1.07471	-0.103943	0.255708	0.588184	1	28.2245	1.06655	0.0929579	0.309202	0.999773	1	29.7626	1.55464	0.636583	6.03092e-12	6.94169e-11	2.01595e-07	28.2796	1.46423	0.550145	2.47688e-09	3.09864e-08	8.27947e-05	24.3552	1.25093	0.323006	0.000492222
RPL21P21	NC_000001.11	complement(10054412..10054781)	100270877	0	#N/A	#N/A	#N/A	#N/A	#N/A	0	#N/A	#N/A	#N/A	#N/A	#N/A	0	#N/A	#N/A	#N/A	#N/A	#N/A	0	#N/A	#N/A	#N/A	#N/A	#N/A	0	#N/A	#N/A	#N/A	#N/A	#N/A	0	#N/A	#N/A	#N/A	#N/A	#N/A	0	#N/A	#N/A	#N/A	#N/A	#N/A	0	#N/A	#N/A	#N/A
PGAM1P11	NC_000001.11	10058673..10059654	100420660	0	#N/A	#N/A	#N/A	#N/A	#N/A	0	#N/A	#N/A	#N/A	#N/A	#N/A	0	#N/A	#N/A	#N/A	#N/A	#N/A	0	#N/A	#N/A	#N/A	#N/A	#N/A	0	#N/A	#N/A	#N/A	#N/A	#N/A	0	#N/A	#N/A	#N/A	#N/A	#N/A	0	#N/A	#N/A	#N/A	#N/A	#N/A	0	#N/A	#N/A	#N/A
RNU6-828P	NC_000001.11	10163268..10163374	106479932	0	#N/A	#N/A	#N/A	#N/A	#N/A	0	#N/A	#N/A	#N/A	#N/A	#N/A	0	#N/A	#N/A	#N/A	#N/A	#N/A	0	#N/A	#N/A	#N/A	#N/A	#N/A	0	#N/A	#N/A	#N/A	#N/A	#N/A	0	#N/A	#N/A	#N/A	#N/A	#N/A	0	#N/A	#N/A	#N/A	#N/A	#N/A	0	#N/A	#N/A	#N/A
KIF1B	NC_000001.11	10210570..10381603	23095	9.00514	-1.0311	-0.0441846	0.69863	0.815022	1	8.97487	-1.09103	-0.125696	0.273224	0.462343	1	8.97487	-1.02307	-0.0328999	0.77286	0.945798	1	8.97487	-1.03743	-0.053011	0.641968	0.866908	1	9.98906	1.10432	0.143163	0.209097	0.999773	1	9.00514	-1.05813	-0.0815113	0.478634	0.621015	1	9.00514	1.00785	0.0112847	0.921363	0.968103	1	9.00514	-1.00614	-0.00882641	0.938471
RNU6-37P	NC_000001.11	10298966..10299070	106478920	0	#N/A	#N/A	#N/A	#N/A	#N/A	0	#N/A	#N/A	#N/A	#N/A	#N/A	0	#N/A	#N/A	#N/A	#N/A	#N/A	0	#N/A	#N/A	#N/A	#N/A	#N/A	0	#N/A	#N/A	#N/A	#N/A	#N/A	0	#N/A	#N/A	#N/A	#N/A	#N/A	0	#N/A	#N/A	#N/A	#N/A	#N/A	0	#N/A	#N/A	#N/A
RN7SL731P	NC_000001.11	10306465..10306757	107048981	0	#N/A	#N/A	#N/A	#N/A	#N/A	0	#N/A	#N/A	#N/A	#N/A	#N/A	0	#N/A	#N/A	#N/A	#N/A	#N/A	0	#N/A	#N/A	#N/A	#N/A	#N/A	0	#N/A	#N/A	#N/A	#N/A	#N/A	0	#N/A	#N/A	#N/A	#N/A	#N/A	0	#N/A	#N/A	#N/A	#N/A	#N/A	0	#N/A	#N/A	#N/A
PGD	NC_000001.11	10399064..10420511	5226	105.44	-1.36049	-0.444129	1.0649e-09	1.43989e-08	3.55966e-05	113.365	1.09773	0.134518	0.0615241	0.160277	1	106.427	1.02313	0.0329899	0.645426	0.910576	1	105.44	-1.06491	-0.090732	0.207074	0.530991	1	105.44	-1.03776	-0.0534757	0.458869	0.999773	1	113.365	1.49345	0.578647	2.48768e-15	3.77635e-14	8.31558e-11	106.427	1.39196	0.477119	5.85191e-11	8.65114e-10	1.95612e-06	98.5001	1.27757	0.353397	1.32842e-06
CENPS	NC_000001.11	10430433..10442808	378708	21.9718	1.20712	0.271563	0.0471081	0.122452	1	18.2931	1.06391	0.0893708	0.522787	0.697142	1	17.6963	-1.03677	-0.0520987	0.707791	0.928745	1	17.8713	1.01517	0.0217262	0.875184	0.961855	1	17.9986	1.01399	0.020043	0.886108	0.999773	1	21.9718	-1.13461	-0.182193	0.188881	0.32038	1	21.9718	-1.2515	-0.323662	0.0188429	0.0580988	1	21.9718	-1.18907	-0.249837	0.0684535
CENPS-CORT	NC_000001.11	10430433..10452153	100526739	1.08614	1.01386	0.0198545	0.963572	0.982271	1	1.06403	1.01174	0.0168391	0.969592	0.985541	1	1.229	1.17329	0.230559	0.587855	#N/A	1	1.49133	1.41583	0.501648	0.229411	0.558508	1	1.16999	1.07226	0.100661	0.817424	0.999773	1	1.08614	-1.00209	-0.00301539	0.994598	0.996611	1	1.229	1.15725	0.210704	0.623481	0.764531	1	1.49133	1.39648	0.481793	0.252707
CORT	NC_000001.11	10450031..10451998	1325	0.357601	-1.15101	-0.202906	0.854569	0.924418	1	0.338787	-3.13247	-1.6473	0.229091	0.411332	1	0.338787	-2.33627	-1.22421	0.3237	#N/A	1	0.401982	1.1672	0.223051	0.833899	#N/A	1	0.338787	-3.09326	-1.62913	0.228435	#N/A	1	0.357601	-2.72149	-1.4444	0.299728	0.447585	1	0.357601	-2.02975	-1.0213	0.420006	0.596383	1	0.401982	1.34346	0.425957	0.697078
DFFA	NC_000001.11	complement(10456522..10472529)	1676	23.0356	1.42015	0.506041	5.85484e-09	7.24067e-08	0.00019571	16.6221	1.08255	0.114432	0.196595	0.370505	1	17.5319	1.12919	0.175283	0.0455418	0.297058	1	18.5046	1.18243	0.241754	0.00570831	0.0591192	1	17.1888	1.08639	0.119546	0.176187	0.999773	1	23.0356	-1.31186	-0.39161	7.74751e-06	4.40434e-05	0.258976	23.0356	-1.25767	-0.330758	0.00013377	0.000788187	1	23.0356	-1.20104	-0.264287	0.00222191
PEX14	NC_000001.11	10474950..10630758	5195	13.9473	1.27836	0.354291	0.000669224	0.00329713	1	10.6286	-1.15806	-0.211715	0.0491323	0.13574	1	10.6578	1.01651	0.0236252	0.822362	0.958778	1	10.8977	1.03173	0.0450641	0.668152	0.879603	1	10.8614	1.01366	0.0195777	0.853534	0.999773	1	13.9473	-1.48042	-0.566006	1.13614e-07	8.40068e-07	0.00379779	13.9473	-1.25759	-0.330666	0.00152693	0.00681736	1	13.9473	-1.23904	-0.309227	0.00300539
RN7SL614P	NC_000001.11	10616836..10617115	106481089	0.196425	3.81398	1.9313	0.457898	#N/A	1	0	1.12759	0.173244	0.958467	#N/A	1	0	1.03957	0.0559804	0.986209	#N/A	1	0	1.05531	0.0776655	0.98087	#N/A	1	0	1.04748	0.0669225	0.984131	#N/A	1	0.196425	-3.38242	-1.75805	0.517094	#N/A	1	0.196425	-3.66882	-1.87532	0.471766	#N/A	1	0.196425	-3.61409	-1.85363	0.476898
CASZ1	NC_000001.11	complement(10636604..10796646)	54897	0.67216	-1.8206	-0.864417	0.00771842	0.0277828	1	0.67216	-15.5781	-3.96145	3.84466e-11	8.3381e-10	1.28515e-06	0.67216	-1.39961	-0.48502	0.120437	0.482131	1	0.67216	-1.47744	-0.563098	0.0730956	0.309139	1	0.840379	1.23338	0.302619	0.313032	0.999773	1	0.374768	-8.55657	-3.09703	4.07546e-07	2.78781e-06	0.013623	0.470187	1.3008	0.379397	0.25736	0.427471	1	0.451417	1.23227	0.301319	0.370824
LOC105376733	NC_000001.11	complement(10809160..10815658)	105376733	0	#N/A	#N/A	#N/A	#N/A	#N/A	0	#N/A	#N/A	#N/A	#N/A	#N/A	0	#N/A	#N/A	#N/A	#N/A	#N/A	0	#N/A	#N/A	#N/A	#N/A	#N/A	0	#N/A	#N/A	#N/A	#N/A	#N/A	0	#N/A	#N/A	#N/A	#N/A	#N/A	0	#N/A	#N/A	#N/A	#N/A	#N/A	0	#N/A	#N/A	#N/A
HSPE1P24	NC_000001.11	10895761..10895998	106480259	0	#N/A	#N/A	#N/A	#N/A	#N/A	0	#N/A	#N/A	#N/A	#N/A	#N/A	0	#N/A	#N/A	#N/A	#N/A	#N/A	0	#N/A	#N/A	#N/A	#N/A	#N/A	0	#N/A	#N/A	#N/A	#N/A	#N/A	0	#N/A	#N/A	#N/A	#N/A	#N/A	0	#N/A	#N/A	#N/A	#N/A	#N/A	0	#N/A	#N/A	#N/A
LOC105376735	NC_000001.11	complement(10912912..10918733)	105376735	0	#N/A	#N/A	#N/A	#N/A	#N/A	0	#N/A	#N/A	#N/A	#N/A	#N/A	0	#N/A	#N/A	#N/A	#N/A	#N/A	0	#N/A	#N/A	#N/A	#N/A	#N/A	0	#N/A	#N/A	#N/A	#N/A	#N/A	0	#N/A	#N/A	#N/A	#N/A	#N/A	0	#N/A	#N/A	#N/A	#N/A	#N/A	0	#N/A	#N/A	#N/A
C1orf127	NC_000001.11	complement(10946475..10982076)	148345	0	-1.03544	-0.0502421	0.987927	#N/A	1	0	1.12326	0.167694	0.959797	#N/A	1	0.0140282	3.59512	1.84604	0.476648	#N/A	1	0	1.036	0.0510257	0.987431	#N/A	1	0	1.0125	0.0179167	0.995751	#N/A	1	0	1.16307	0.217936	0.949035	#N/A	1	0.0140282	3.72253	1.89628	0.482355	#N/A	1	0	1.07272	0.101268	0.975694
CFL1P6	NC_000001.11	complement(10989810..10991829)	390996	0.0232937	1.02518	0.0358812	0.983549	#N/A	1	0.0219932	-3.03488	-1.60164	0.55389	#N/A	1	0.0219932	-3.50137	-1.80792	0.486465	#N/A	1	0.0230971	1.03846	0.0544389	0.974873	#N/A	1	0.0219932	-3.44974	-1.78649	0.516293	#N/A	1	0.0232937	-3.1113	-1.63752	0.54622	#N/A	1	0.0232937	-3.58955	-1.8438	0.479225	#N/A	1	0.0232937	1.01295	0.0185576	0.991493
TARDBP	NC_000001.11	11012654..11030528	23435	54.5232	1.077	0.10702	0.147296	0.285755	1	49.8984	1.03522	0.0499438	0.501445	0.6803	1	49.2065	-1.00903	-0.0129659	0.860834	0.966618	1	49.2065	-1.08128	-0.112744	0.128332	0.415651	1	49.5341	-1.00005	-7.18144e-05	0.999228	0.999773	1	54.5232	-1.04036	-0.0570764	0.442524	0.589131	1	54.5232	-1.08672	-0.119986	0.10486	0.225598	1	54.5232	-1.16454	-0.219765	0.00304532
MASP2	NC_000001.11	complement(11026523..11047239)	10747	0.0175115	3.61788	1.85514	0.475765	#N/A	1	0	1.09016	0.12454	0.970133	#N/A	1	0.0177882	3.62164	1.85664	0.474098	#N/A	1	0.0173636	3.61945	1.85577	0.47429	#N/A	1	0	-1.01027	-0.0147386	0.996504	#N/A	1	0.0175115	-3.31867	-1.7306	0.523683	#N/A	1	0.0177882	1.00104	0.00149764	0.999313	#N/A	1	0.0175115	1.00043	0.000625986	0.999713
SRM	NC_000001.11	complement(11054589..11060018)	6723	183.331	1.04513	0.0636823	0.475808	0.641203	1	170.65	-1.02443	-0.0348165	0.698351	0.828188	1	170.919	1.01579	0.0225967	0.800192	0.953787	1	170.65	-1.03768	-0.0533637	0.550597	0.817702	1	184.282	1.07127	0.099321	0.26687	0.999773	1	183.331	-1.07066	-0.0984989	0.273434	0.419447	1	183.331	-1.02889	-0.0410856	0.645754	0.781093	1	183.331	-1.08451	-0.117046	0.190983
EXOSC10	NC_000001.11	complement(11066618..11099869)	5394	68.8952	-1.24249	-0.313232	0.000365281	0.00194051	1	68.8952	-1.19614	-0.258382	0.00339713	0.0152361	1	68.8952	-1.05085	-0.0715537	0.412065	0.797458	1	68.8952	-1.10312	-0.141588	0.105099	0.376027	1	68.8952	-1.0315	-0.044741	0.60929	0.999773	1	57.176	1.03875	0.0548501	0.538195	0.670656	1	64.6182	1.18237	0.241678	0.00611002	0.0225222	1	62.1481	1.12634	0.171644	0.0518526
EXOSC10-AS1	NC_000001.11	11099675..11102105	105376736	2.59006	1.9156	0.937799	0.0888986	0.198437	1	1.30676	-1.82041	-0.864261	0.217228	0.396846	1	1.30676	-1.14128	-0.190652	0.755456	#N/A	1	1.81587	1.38354	0.46836	0.411283	0.72978	1	1.30676	-1.38409	-0.468937	0.471328	0.999773	1	2.59006	-3.48718	-1.80206	0.00669644	0.0206607	1	2.59006	-2.18624	-1.12845	0.0480439	0.124009	1	2.59006	-1.38457	-0.46944	0.371562
MTOR	NC_000001.11	complement(11106535..11262551)	2475	19.7301	-1.16684	-0.222613	0.0649816	0.156728	1	19.7301	-1.34118	-0.423504	0.000488766	0.00276501	1	19.7301	-1.03073	-0.0436611	0.716475	0.930283	1	19.7301	-1.08639	-0.119549	0.320495	0.649261	1	20.3231	1.023	0.0328109	0.785193	0.999773	1	17.5336	-1.14941	-0.200891	0.0997222	0.198883	1	18.9121	1.13206	0.178952	0.138512	0.276593	1	18.0457	1.07405	0.103064	0.394025
MTOR-AS1	NC_000001.11	11143898..11149538	100873935	0	-1.03548	-0.0503027	0.987913	#N/A	1	0.0846825	4.29344	2.10213	0.419438	#N/A	1	0	1.01791	0.0256148	0.99369	#N/A	1	0	1.03714	0.0526167	0.987039	#N/A	1	0	1.01619	0.0231699	0.994505	#N/A	1	0.0846825	4.44578	2.15244	0.426824	#N/A	1	0	1.05403	0.0759175	0.981777	#N/A	1	0	1.07394	0.102919	0.975298
RNU6-537P	NC_000001.11	11152350..11152413	106479804	0	#N/A	#N/A	#N/A	#N/A	#N/A	0	#N/A	#N/A	#N/A	#N/A	#N/A	0	#N/A	#N/A	#N/A	#N/A	#N/A	0	#N/A	#N/A	#N/A	#N/A	#N/A	0	#N/A	#N/A	#N/A	#N/A	#N/A	0	#N/A	#N/A	#N/A	#N/A	#N/A	0	#N/A	#N/A	#N/A	#N/A	#N/A	0	#N/A	#N/A	#N/A
LOC124904848	NC_000001.11	complement(11169507..11169613)	124904848	0	#N/A	#N/A	#N/A	#N/A	#N/A	0	#N/A	#N/A	#N/A	#N/A	#N/A	0	#N/A	#N/A	#N/A	#N/A	#N/A	0	#N/A	#N/A	#N/A	#N/A	#N/A	0	#N/A	#N/A	#N/A	#N/A	#N/A	0	#N/A	#N/A	#N/A	#N/A	#N/A	0	#N/A	#N/A	#N/A	#N/A	#N/A	0	#N/A	#N/A	#N/A
ANGPTL7	NC_000001.11	11189355..11195981	10218	0.0534184	-2.32544	-1.2175	0.420574	0.592199	1	0.116772	2.15093	1.10496	0.289254	0.480904	1	0.0581236	1.06074	0.0850663	0.941924	#N/A	1	0.0534184	-2.36629	-1.24263	0.406954	#N/A	1	0.142349	2.43885	1.2862	0.207129	#N/A	1	0.116772	5.00186	2.32246	0.101118	0.201128	1	0.0581236	2.46668	1.30257	0.388752	0.566705	1	0.0190731	-1.01757	-0.0251213	0.988734
RNU6-291P	NC_000001.11	11226254..11226360	106479696	0	#N/A	#N/A	#N/A	#N/A	#N/A	0	#N/A	#N/A	#N/A	#N/A	#N/A	0	#N/A	#N/A	#N/A	#N/A	#N/A	0	#N/A	#N/A	#N/A	#N/A	#N/A	0	#N/A	#N/A	#N/A	#N/A	#N/A	0	#N/A	#N/A	#N/A	#N/A	#N/A	0	#N/A	#N/A	#N/A	#N/A	#N/A	0	#N/A	#N/A	#N/A
RPL39P6	NC_000001.11	11232910..11233313	100270891	0	#N/A	#N/A	#N/A	#N/A	#N/A	0	#N/A	#N/A	#N/A	#N/A	#N/A	0	#N/A	#N/A	#N/A	#N/A	#N/A	0	#N/A	#N/A	#N/A	#N/A	#N/A	0	#N/A	#N/A	#N/A	#N/A	#N/A	0	#N/A	#N/A	#N/A	#N/A	#N/A	0	#N/A	#N/A	#N/A	#N/A	#N/A	0	#N/A	#N/A	#N/A
UBIAD1	NC_000001.11	11273198..11299574	29914	8.90749	1.08336	0.115512	0.245012	0.409048	1	7.97367	-1.20276	-0.266349	0.00939883	0.0357127	1	7.97367	-1.14562	-0.196123	0.0513845	0.315091	1	7.97367	-1.01708	-0.0244289	0.806526	0.939338	1	8.37739	1.04124	0.0583054	0.560787	0.999773	1	8.90749	-1.30302	-0.381861	0.000197318	0.000867929	1	8.90749	-1.24111	-0.311635	0.00197024	0.00850882	1	8.90749	-1.10186	-0.139941	0.160766
UBE2V2P3	NC_000001.11	complement(11278414..11279275)	100421341	0	#N/A	#N/A	#N/A	#N/A	#N/A	0	#N/A	#N/A	#N/A	#N/A	#N/A	0	#N/A	#N/A	#N/A	#N/A	#N/A	0	#N/A	#N/A	#N/A	#N/A	#N/A	0	#N/A	#N/A	#N/A	#N/A	#N/A	0	#N/A	#N/A	#N/A	#N/A	#N/A	0	#N/A	#N/A	#N/A	#N/A	#N/A	0	#N/A	#N/A	#N/A
LOC105376737	NC_000001.11	complement(11311876..11316302)	105376737	0	#N/A	#N/A	#N/A	#N/A	#N/A	0	#N/A	#N/A	#N/A	#N/A	#N/A	0	#N/A	#N/A	#N/A	#N/A	#N/A	0	#N/A	#N/A	#N/A	#N/A	#N/A	0	#N/A	#N/A	#N/A	#N/A	#N/A	0	#N/A	#N/A	#N/A	#N/A	#N/A	0	#N/A	#N/A	#N/A	#N/A	#N/A	0	#N/A	#N/A	#N/A
LOC105376739	NC_000001.11	11357945..11365055	105376739	0.0365642	3.68056	1.87992	0.46992	#N/A	1	0	1.02879	0.0409494	0.99018	#N/A	1	0	1.06068	0.0849867	0.979065	#N/A	1	0	1.02409	0.0343489	0.991539	#N/A	1	0	-1.03022	-0.0429466	0.989816	#N/A	1	0.0365642	-3.57756	-1.83897	0.498085	#N/A	1	0.0365642	-3.47	-1.79494	0.490982	#N/A	1	0.0365642	-3.59396	-1.84557	0.478817
LOC105376740	NC_000001.11	11371689..11377536	105376740	0.0495148	3.66103	1.87225	0.471743	#N/A	1	0	-1.00442	-0.0063681	0.998473	#N/A	1	0.0506861	3.78008	1.91842	0.45955	#N/A	1	0	1.01595	0.0228328	0.994376	#N/A	1	0	-1.05322	-0.0748082	0.98226	#N/A	1	0.0495148	-3.67722	-1.87862	0.488787	#N/A	1	0.0506861	1.03252	0.0461678	0.978843	#N/A	1	0.0495148	-3.60354	-1.84942	0.477927
LOC124903841	NC_000001.11	11394935..11398213	124903841	0	#N/A	#N/A	#N/A	#N/A	#N/A	0	#N/A	#N/A	#N/A	#N/A	#N/A	0	#N/A	#N/A	#N/A	#N/A	#N/A	0	#N/A	#N/A	#N/A	#N/A	#N/A	0	#N/A	#N/A	#N/A	#N/A	#N/A	0	#N/A	#N/A	#N/A	#N/A	#N/A	0	#N/A	#N/A	#N/A	#N/A	#N/A	0	#N/A	#N/A	#N/A
MTCYBP45	NC_000001.11	complement(11425257..11425821)	109729120	0	#N/A	#N/A	#N/A	#N/A	#N/A	0	#N/A	#N/A	#N/A	#N/A	#N/A	0	#N/A	#N/A	#N/A	#N/A	#N/A	0	#N/A	#N/A	#N/A	#N/A	#N/A	0	#N/A	#N/A	#N/A	#N/A	#N/A	0	#N/A	#N/A	#N/A	#N/A	#N/A	0	#N/A	#N/A	#N/A	#N/A	#N/A	0	#N/A	#N/A	#N/A
DISP3	NC_000001.11	11479155..11537551	57540	0.164206	-2.78981	-1.48017	0.0264513	0.0777151	1	0.164206	-6.84489	-2.77503	0.0024852	0.011627	1	0.164206	-2.20867	-1.14318	0.0674939	#N/A	1	0.164206	-1.47542	-0.561127	0.332283	0.66024	1	0.172967	1.01514	0.0216742	0.968805	0.999773	1	0.06038	-2.45353	-1.29486	0.193364	0.326144	1	0.0715723	1.26312	0.336988	0.646627	0.781612	1	0.109517	1.89085	0.919038	0.18669
LOC124903842	NC_000001.11	complement(11495948..11499474)	124903842	0	#N/A	#N/A	#N/A	#N/A	#N/A	0	#N/A	#N/A	#N/A	#N/A	#N/A	0	#N/A	#N/A	#N/A	#N/A	#N/A	0	#N/A	#N/A	#N/A	#N/A	#N/A	0	#N/A	#N/A	#N/A	#N/A	#N/A	0	#N/A	#N/A	#N/A	#N/A	#N/A	0	#N/A	#N/A	#N/A	#N/A	#N/A	0	#N/A	#N/A	#N/A
LINC01647	NC_000001.11	11609531..11613355	101929181	0.0340545	-3.43441	-1.78006	0.509553	#N/A	1	0.0340545	-3.0595	-1.6133	0.551038	#N/A	1	0.0340545	-3.3809	-1.75741	0.498698	#N/A	1	0.0340545	-3.30044	-1.72266	0.507302	#N/A	1	0.045191	1.19224	0.25368	0.884513	#N/A	1	0	1.12254	0.166768	0.960979	#N/A	1	0	1.01583	0.0226557	0.994561	#N/A	1	0	1.04059	0.0574042	0.986221
FBXO2	NC_000001.11	complement(11648387..11654429)	26232	11.4556	1.30515	0.384215	0.0873192	0.195868	1	8.5792	-2.09696	-1.0683	2.76994e-05	0.000210074	0.925907	9.18956	1.085	0.117701	0.604303	0.89406	1	8.5792	-1.13609	-0.184083	0.425803	0.740905	1	9.43708	1.08224	0.114021	0.619191	0.999773	1	11.4556	-2.73684	-1.45251	8.3608e-09	7.08877e-08	0.000279476	11.4556	-1.2029	-0.266514	0.234234	0.400223	1	11.4556	-1.48277	-0.568298	0.0127319
FBXO44	NC_000001.11	11654407..11663327	93611	21.3316	1.21168	0.277006	0.00680087	0.0250342	1	17.1511	-1.00387	-0.00557074	0.9576	0.978821	1	17.1511	-1.08049	-0.111684	0.282952	0.696684	1	17.814	1.04318	0.0609851	0.554135	0.819725	1	17.1511	-1.02322	-0.0331225	0.751451	0.999773	1	21.3316	-1.21637	-0.282576	0.00661596	0.0204256	1	21.3316	-1.3092	-0.38869	0.000167835	0.000962874	1	21.3316	-1.16153	-0.216021	0.0348154
FBXO6	NC_000001.11	11664200..11674354	26270	15.0489	1.00175	0.00252678	0.986421	0.992815	1	14.6667	-1.16013	-0.21429	0.159474	0.319792	1	14.6667	-1.05344	-0.075109	0.613364	0.896917	1	14.6667	-1.09012	-0.124481	0.403641	0.723452	1	15.0191	1.01082	0.0155287	0.917209	0.999773	1	15.0489	-1.16217	-0.216817	0.157202	0.28019	1	15.0489	-1.05529	-0.0776358	0.603872	0.750716	1	15.0489	-1.09203	-0.127007	0.397259
MAD2L2	NC_000001.11	complement(11674480..11691830)	10459	56.1874	-1.07583	-0.105456	0.31554	0.488014	1	56.1874	-1.11091	-0.151748	0.153303	0.310775	1	56.1874	-1.06599	-0.092194	0.378685	0.774927	1	60.1763	1.07768	0.107929	0.298588	0.629689	1	58.4819	1.03217	0.0456784	0.663262	0.999773	1	53.5915	-1.03261	-0.0462915	0.666138	0.77439	1	53.5915	1.00924	0.0132624	0.900213	0.953724	1	60.1763	1.15941	0.213386	0.0418922
DRAXIN	NC_000001.11	11686635..11725857	374946	0.18935	3.19885	1.67756	0.0158184	0.0506983	1	0.0552301	-2.16175	-1.1122	0.241808	0.426025	1	0.0552301	-1.04549	-0.0641822	0.935112	#N/A	1	0.0552301	-4.55228	-2.18659	0.0542501	0.259446	1	0.0552301	-1.32145	-0.402117	0.632253	#N/A	1	0.18935	-6.91512	-2.78975	0.00160743	0.00580009	1	0.18935	-3.34438	-1.74174	0.0138125	0.0448789	1	0.18935	-14.5621	-3.86414	0.00035291
AGTRAP	NC_000001.11	11736136..11750769	57085	116.709	1.63367	0.708113	3.28937e-12	5.8252e-11	1.09954e-07	75.3593	1.10822	0.148245	0.153795	0.31147	1	73.9525	1.07763	0.107868	0.296033	0.706759	1	81.6571	1.18103	0.240044	0.0195196	0.135705	1	72.1237	1.02783	0.0396077	0.703653	0.999773	1	116.709	-1.47413	-0.559868	4.35923e-08	3.38993e-07	0.00145716	116.709	-1.51597	-0.600245	3.36856e-09	4.15077e-08	0.000112601	116.709	-1.38326	-0.46807	3.63658e-06
LOC101060126	NC_000001.11	complement(11761379..11762321)	101060126	0	#N/A	#N/A	#N/A	#N/A	#N/A	0	#N/A	#N/A	#N/A	#N/A	#N/A	0	#N/A	#N/A	#N/A	#N/A	#N/A	0	#N/A	#N/A	#N/A	#N/A	#N/A	0	#N/A	#N/A	#N/A	#N/A	#N/A	0	#N/A	#N/A	#N/A	#N/A	#N/A	0	#N/A	#N/A	#N/A	#N/A	#N/A	0	#N/A	#N/A	#N/A
C1orf167	NC_000001.11	11762193..11789585	284498	0.330296	-3.11742	-1.64035	0.00275575	0.0114116	1	0.430373	1.31906	0.399505	0.355467	0.548895	1	0.393905	1.19797	0.260593	0.543797	#N/A	1	0.330296	-1.02266	-0.0323243	0.941378	0.980865	1	0.368673	1.10797	0.147921	0.736383	0.999773	1	0.430373	4.11205	2.03986	0.000182234	0.000807561	1	0.393905	3.73458	1.90095	0.000458651	0.00237183	1	0.322323	3.04835	1.60803	0.0035034
C1orf167-AS1	NC_000001.11	complement(11777077..11779619)	102724659	0	#N/A	#N/A	#N/A	#N/A	#N/A	0	#N/A	#N/A	#N/A	#N/A	#N/A	0	#N/A	#N/A	#N/A	#N/A	#N/A	0	#N/A	#N/A	#N/A	#N/A	#N/A	0	#N/A	#N/A	#N/A	#N/A	#N/A	0	#N/A	#N/A	#N/A	#N/A	#N/A	0	#N/A	#N/A	#N/A	#N/A	#N/A	0	#N/A	#N/A	#N/A
MTHFR	NC_000001.11	complement(11785723..11805964)	4524	10.6886	-1.55877	-0.640408	5.54206e-10	7.69058e-09	1.85254e-05	12.9598	1.24406	0.315057	0.00151868	0.00757491	1	11.826	1.12306	0.16743	0.0908892	0.421609	1	11.8646	1.11603	0.158375	0.109815	0.384496	1	10.7493	-1.00434	-0.00624401	0.950431	0.999773	1	12.9598	1.9392	0.955465	2.04966e-20	4.24901e-19	6.85139e-16	11.826	1.75059	0.807838	4.07098e-15	9.03028e-14	1.36081e-10	11.8646	1.73963	0.798783	8.25582e-15
CLCN6	NC_000001.11	11806191..11843130	1185	12.0621	1.05536	0.0777411	0.512228	0.67206	1	11.0531	-1.04488	-0.0633334	0.59828	0.75358	1	11.1584	1.02326	0.033171	0.779657	0.948217	1	11.0531	-1.03522	-0.0499353	0.674569	0.882224	1	11.054	-1.006	-0.00863125	0.942464	0.999773	1	12.0621	-1.10273	-0.141075	0.241304	0.381826	1	12.0621	-1.03138	-0.04457	0.70745	0.824305	1	12.0621	-1.09253	-0.127676	0.283801
NPPA-AS1	NC_000001.11	11840319..11847616	100379251	2.78671	4.91579	2.29742	4.45197e-05	0.000293956	1	0.557653	-1.06936	-0.09675	0.881855	0.935091	1	0.557653	1.01277	0.0183065	0.976811	#N/A	1	0.684243	1.21693	0.283246	0.645659	0.869219	1	0.557653	-1.41094	-0.496652	0.463045	0.999773	1	2.78671	-5.25676	-2.39417	4.84936e-05	0.000239067	1	2.78671	-4.85381	-2.27912	5.56628e-05	0.000355433	1	2.78671	-4.0395	-2.01418	0.00025116
NPPA	NC_000001.11	complement(11845709..11847783)	4878	0	-1.03531	-0.0500697	0.987969	#N/A	1	0	1.12643	0.171761	0.958822	#N/A	1	0	1.01952	0.0278903	0.993129	#N/A	1	0.0545685	3.65274	1.86898	0.471159	#N/A	1	0	1.01411	0.0202127	0.995206	#N/A	1	0	1.16621	0.221831	0.948124	#N/A	1	0	1.05552	0.07796	0.981287	#N/A	1	0.0545685	3.78174	1.91905	0.477072
NPPB	NC_000001.11	complement(11857464..11858945)	4879	0.0659498	3.69948	1.88732	0.468132	#N/A	1	0.0827797	4.03664	2.01315	0.439265	#N/A	1	0	1.04892	0.0688992	0.983026	#N/A	1	0.129626	6.24289	2.64221	0.284869	#N/A	1	0	-1.008	-0.0114926	0.997274	#N/A	1	0.0827797	1.09114	0.125834	0.942789	#N/A	1	0.0659498	-3.52695	-1.81842	0.485251	#N/A	1	0.129626	1.68751	0.754893	0.626384
SBF1P2	NC_000001.11	11877769..11880758	390997	0	#N/A	#N/A	#N/A	#N/A	#N/A	0	#N/A	#N/A	#N/A	#N/A	#N/A	0	#N/A	#N/A	#N/A	#N/A	#N/A	0	#N/A	#N/A	#N/A	#N/A	#N/A	0	#N/A	#N/A	#N/A	#N/A	#N/A	0	#N/A	#N/A	#N/A	#N/A	#N/A	0	#N/A	#N/A	#N/A	#N/A	#N/A	0	#N/A	#N/A	#N/A
RNU5E-1	NC_000001.11	11908154..11908272	26829	0	#N/A	#N/A	#N/A	#N/A	#N/A	0	#N/A	#N/A	#N/A	#N/A	#N/A	0	#N/A	#N/A	#N/A	#N/A	#N/A	0	#N/A	#N/A	#N/A	#N/A	#N/A	0	#N/A	#N/A	#N/A	#N/A	#N/A	0	#N/A	#N/A	#N/A	#N/A	#N/A	0	#N/A	#N/A	#N/A	#N/A	#N/A	0	#N/A	#N/A	#N/A
RNU5E-4P	NC_000001.11	complement(11909808..11909927)	100873829	0	#N/A	#N/A	#N/A	#N/A	#N/A	0	#N/A	#N/A	#N/A	#N/A	#N/A	0	#N/A	#N/A	#N/A	#N/A	#N/A	0	#N/A	#N/A	#N/A	#N/A	#N/A	0	#N/A	#N/A	#N/A	#N/A	#N/A	0	#N/A	#N/A	#N/A	#N/A	#N/A	0	#N/A	#N/A	#N/A	#N/A	#N/A	0	#N/A	#N/A	#N/A
LOC124903843	NC_000001.11	11911493..11913226	124903843	0.276833	2.53458	1.34175	0.377276	#N/A	1	0.087799	-3.3831	-1.75835	0.521451	#N/A	1	0.087799	-3.3586	-1.74786	0.507046	#N/A	1	0.087799	-3.45444	-1.78845	0.49737	#N/A	1	0.301325	2.67111	1.41744	0.351609	#N/A	1	0.276833	-8.57475	-3.10009	0.229469	#N/A	1	0.276833	-8.51266	-3.08961	0.209905	#N/A	1	0.276833	-8.75556	-3.1302	0.204165
KIAA2013	NC_000001.11	complement(11919591..11926427)	90231	69.1252	-1.05759	-0.0807811	0.31258	0.485261	1	69.1252	-1.04028	-0.0569784	0.47842	0.662214	1	69.1252	-1.08452	-0.117056	0.14314	0.522446	1	72.9749	1.06164	0.0862891	0.277728	0.610509	1	69.1252	-1.04898	-0.0689881	0.389992	0.999773	1	67.2583	1.01664	0.0238027	0.768379	0.854726	1	67.2583	-1.02546	-0.0362745	0.651829	0.78539	1	72.9749	1.12278	0.16707	0.0366358
PLOD1	NC_000001.11	11934717..11975537	5351	422.453	1.25682	0.329774	5.04319e-06	4.05315e-05	0.168579	326.658	1.01197	0.0171685	0.812788	0.898428	1	331.997	1.03099	0.0440303	0.54289	0.868984	1	424.018	1.30545	0.384551	1.01521e-07	6.3708e-06	0.00339355	326.658	-1.01431	-0.0205014	0.777284	0.999773	1	422.453	-1.24195	-0.312606	1.57997e-05	8.51916e-05	0.528137	422.453	-1.21904	-0.285744	7.71056e-05	0.00047716	1	424.018	1.0387	0.0547762	0.447709
MFN2	NC_000001.11	11980444..12013508	9927	82.8053	1.18443	0.244194	0.000642016	0.00318167	1	67.824	-1.08308	-0.115141	0.111585	0.247932	1	67.824	-1.04582	-0.064641	0.368553	0.767824	1	67.9818	1.00711	0.010215	0.886827	0.965448	1	68.834	1.00785	0.0112751	0.875635	0.999773	1	82.8053	-1.28283	-0.359335	6.4764e-07	4.28662e-06	0.0216487	82.8053	-1.23871	-0.308835	1.66576e-05	0.000118095	0.556815	82.8053	-1.17607	-0.233979	0.00108638
MIIP	NC_000001.11	12019498..12032045	60672	13.9178	-1.3314	-0.412947	0.00371469	0.0148358	1	13.9178	-1.24479	-0.315907	0.0273756	0.0857697	1	13.9178	-1.17327	-0.230531	0.0994072	0.439691	1	13.9178	-1.07592	-0.105574	0.446732	0.75472	1	14.4246	1.01989	0.0284143	0.838171	0.999773	1	10.8994	1.06958	0.0970399	0.511855	0.650557	1	11.7066	1.13478	0.182416	0.207627	0.368791	1	12.8592	1.23745	0.307373	0.0323681
MIR6729	NC_000001.11	12029158..12029222	102466982	0	#N/A	#N/A	#N/A	#N/A	#N/A	0	#N/A	#N/A	#N/A	#N/A	#N/A	0	#N/A	#N/A	#N/A	#N/A	#N/A	0	#N/A	#N/A	#N/A	#N/A	#N/A	0	#N/A	#N/A	#N/A	#N/A	#N/A	0	#N/A	#N/A	#N/A	#N/A	#N/A	0	#N/A	#N/A	#N/A	#N/A	#N/A	0	#N/A	#N/A	#N/A
RN7SL649P	NC_000001.11	complement(12036740..12037014)	106481100	0	#N/A	#N/A	#N/A	#N/A	#N/A	0	#N/A	#N/A	#N/A	#N/A	#N/A	0	#N/A	#N/A	#N/A	#N/A	#N/A	0	#N/A	#N/A	#N/A	#N/A	#N/A	0	#N/A	#N/A	#N/A	#N/A	#N/A	0	#N/A	#N/A	#N/A	#N/A	#N/A	0	#N/A	#N/A	#N/A	#N/A	#N/A	0	#N/A	#N/A	#N/A
TNFRSF8	NC_000001.11	12063303..12144207	943	0.211211	-1.40389	-0.489429	0.483095	0.647817	1	0.211211	-4.0115	-2.00414	0.0271048	0.0850987	1	0.211211	-1.68556	-0.753229	0.292399	#N/A	1	0.211211	-1.46897	-0.554802	0.426767	0.741443	1	0.261776	1.25516	0.327871	0.615319	0.999773	1	0.151659	-2.85742	-1.51471	0.105741	0.20756	1	0.151659	-1.20064	-0.2638	0.726073	0.836542	1	0.151659	-1.04636	-0.0653732	0.929264
RNU6-777P	NC_000001.11	complement(12077881..12077984)	106481426	0	#N/A	#N/A	#N/A	#N/A	#N/A	0	#N/A	#N/A	#N/A	#N/A	#N/A	0	#N/A	#N/A	#N/A	#N/A	#N/A	0	#N/A	#N/A	#N/A	#N/A	#N/A	0	#N/A	#N/A	#N/A	#N/A	#N/A	0	#N/A	#N/A	#N/A	#N/A	#N/A	0	#N/A	#N/A	#N/A	#N/A	#N/A	0	#N/A	#N/A	#N/A
RPL23AP89	NC_000001.11	complement(12080250..12080546)	106480336	0	#N/A	#N/A	#N/A	#N/A	#N/A	0	#N/A	#N/A	#N/A	#N/A	#N/A	0	#N/A	#N/A	#N/A	#N/A	#N/A	0	#N/A	#N/A	#N/A	#N/A	#N/A	0	#N/A	#N/A	#N/A	#N/A	#N/A	0	#N/A	#N/A	#N/A	#N/A	#N/A	0	#N/A	#N/A	#N/A	#N/A	#N/A	0	#N/A	#N/A	#N/A
MIR7846	NC_000001.11	12166943..12167038	102465836	0	#N/A	#N/A	#N/A	#N/A	#N/A	0	#N/A	#N/A	#N/A	#N/A	#N/A	0	#N/A	#N/A	#N/A	#N/A	#N/A	0	#N/A	#N/A	#N/A	#N/A	#N/A	0	#N/A	#N/A	#N/A	#N/A	#N/A	0	#N/A	#N/A	#N/A	#N/A	#N/A	0	#N/A	#N/A	#N/A	#N/A	#N/A	0	#N/A	#N/A	#N/A
TNFRSF1B	NC_000001.11	12166991..12209220	7133	4.17065	-1.98247	-0.987299	6.69325e-10	9.22876e-09	2.23735e-05	4.17065	-1.96858	-0.977154	1.90077e-09	3.16865e-08	6.35369e-05	4.17065	-1.217	-0.283332	0.059101	0.339611	1	4.17065	-1.34576	-0.428423	0.00471663	0.0516825	1	4.17065	-1.06819	-0.0951692	0.525675	0.999773	1	2.16959	1.00706	0.010145	0.953641	0.972581	1	3.37892	1.62898	0.703966	1.5397e-05	0.000109978	0.514674	3.08565	1.47312	0.558875	0.000666204
LOC124903844	NC_000001.11	12176179..12180309	124903844	0	#N/A	#N/A	#N/A	#N/A	#N/A	0	#N/A	#N/A	#N/A	#N/A	#N/A	0	#N/A	#N/A	#N/A	#N/A	#N/A	0	#N/A	#N/A	#N/A	#N/A	#N/A	0	#N/A	#N/A	#N/A	#N/A	#N/A	0	#N/A	#N/A	#N/A	#N/A	#N/A	0	#N/A	#N/A	#N/A	#N/A	#N/A	0	#N/A	#N/A	#N/A
MIR4632	NC_000001.11	12191713..12191773	100616438	0	#N/A	#N/A	#N/A	#N/A	#N/A	0	#N/A	#N/A	#N/A	#N/A	#N/A	0	#N/A	#N/A	#N/A	#N/A	#N/A	0	#N/A	#N/A	#N/A	#N/A	#N/A	0	#N/A	#N/A	#N/A	#N/A	#N/A	0	#N/A	#N/A	#N/A	#N/A	#N/A	0	#N/A	#N/A	#N/A	#N/A	#N/A	0	#N/A	#N/A	#N/A
RPL10P17	NC_000001.11	complement(12220727..12221109)	390998	0	#N/A	#N/A	#N/A	#N/A	#N/A	0	#N/A	#N/A	#N/A	#N/A	#N/A	0	#N/A	#N/A	#N/A	#N/A	#N/A	0	#N/A	#N/A	#N/A	#N/A	#N/A	0	#N/A	#N/A	#N/A	#N/A	#N/A	0	#N/A	#N/A	#N/A	#N/A	#N/A	0	#N/A	#N/A	#N/A	#N/A	#N/A	0	#N/A	#N/A	#N/A
LOC124900427	NC_000001.11	complement(12221148..12221271)	124900427	0	#N/A	#N/A	#N/A	#N/A	#N/A	0	#N/A	#N/A	#N/A	#N/A	#N/A	0	#N/A	#N/A	#N/A	#N/A	#N/A	0	#N/A	#N/A	#N/A	#N/A	#N/A	0	#N/A	#N/A	#N/A	#N/A	#N/A	0	#N/A	#N/A	#N/A	#N/A	#N/A	0	#N/A	#N/A	#N/A	#N/A	#N/A	0	#N/A	#N/A	#N/A
VPS13D	NC_000001.11	12230030..12512047	55187	9.17742	-1.30431	-0.383291	0.0115048	0.0388439	1	9.27196	1.02803	0.0398771	0.79203	0.887355	1	10.0217	1.10189	0.139975	0.353076	0.753845	1	9.84811	1.08142	0.112921	0.453848	0.759634	1	9.9111	1.07456	0.10374	0.492156	0.999773	1	9.27196	1.34087	0.423168	0.00539364	0.0170576	1	10.0217	1.4372	0.523266	0.000556234	0.0028124	1	9.84811	1.41051	0.496212	0.00106405
LOC124903845	NC_000001.11	complement(12356724..12368869)	124903845	0	#N/A	#N/A	#N/A	#N/A	#N/A	0	#N/A	#N/A	#N/A	#N/A	#N/A	0	#N/A	#N/A	#N/A	#N/A	#N/A	0	#N/A	#N/A	#N/A	#N/A	#N/A	0	#N/A	#N/A	#N/A	#N/A	#N/A	0	#N/A	#N/A	#N/A	#N/A	#N/A	0	#N/A	#N/A	#N/A	#N/A	#N/A	0	#N/A	#N/A	#N/A
LOC124904680	NC_000001.11	complement(12409168..12409251)	124904680	0	#N/A	#N/A	#N/A	#N/A	#N/A	0	#N/A	#N/A	#N/A	#N/A	#N/A	0	#N/A	#N/A	#N/A	#N/A	#N/A	0	#N/A	#N/A	#N/A	#N/A	#N/A	0	#N/A	#N/A	#N/A	#N/A	#N/A	0	#N/A	#N/A	#N/A	#N/A	#N/A	0	#N/A	#N/A	#N/A	#N/A	#N/A	0	#N/A	#N/A	#N/A
SNORA59A	NC_000001.11	12507246..12507397	677885	0.307187	3.68056	1.87992	0.46992	#N/A	1	0	1.02879	0.0409494	0.99018	#N/A	1	0	1.06068	0.0849867	0.979065	#N/A	1	0	1.02409	0.0343489	0.991539	#N/A	1	0	-1.03022	-0.0429466	0.989816	#N/A	1	0.307187	-3.57756	-1.83897	0.498085	#N/A	1	0.307187	-3.47	-1.79494	0.490982	#N/A	1	0.307187	-3.59396	-1.84557	0.478817
LINC02766	NC_000001.11	12525264..12535608	105376744	0.0103888	-1.64714	-0.719964	0.647299	#N/A	1	0.0103888	-1.43672	-0.522784	0.739899	#N/A	1	0.0103888	-5.86278	-2.55159	0.305393	#N/A	1	0.0271099	2.33745	1.22494	0.288141	#N/A	1	0.0103888	-1.52957	-0.613122	0.697953	#N/A	1	0.00700315	1.14646	0.19718	0.911449	#N/A	1	0.00546942	-3.55937	-1.83162	0.484401	#N/A	1	0.0271099	3.85011	1.9449	0.168413
DHRS3	NC_000001.11	complement(12567910..12618210)	9249	9.00517	-1.47408	-0.559818	2.20505e-07	2.21315e-06	0.0073708	17.9801	2.04288	1.03061	1.62278e-22	1.22414e-20	5.42446e-18	12.3671	1.39257	0.477754	6.46639e-06	0.000565734	0.216152	17.1572	1.93083	0.94922	2.12998e-19	1.08174e-16	7.11989e-15	9.53246	1.05193	0.0730378	0.49431	0.999773	1	17.9801	3.01138	1.59042	6.68525e-50	4.29247e-48	2.23468e-45	12.3671	2.05277	1.03757	4.55102e-22	1.60891e-20	1.52127e-17	17.1572	2.8462	1.50904	3.09484e-45
RNU6ATAC18P	NC_000001.11	complement(12569972..12570072)	106479551	0	#N/A	#N/A	#N/A	#N/A	#N/A	0	#N/A	#N/A	#N/A	#N/A	#N/A	0	#N/A	#N/A	#N/A	#N/A	#N/A	0	#N/A	#N/A	#N/A	#N/A	#N/A	0	#N/A	#N/A	#N/A	#N/A	#N/A	0	#N/A	#N/A	#N/A	#N/A	#N/A	0	#N/A	#N/A	#N/A	#N/A	#N/A	0	#N/A	#N/A	#N/A
MIR6730	NC_000001.11	complement(12578957..12579023)	102466722	0	#N/A	#N/A	#N/A	#N/A	#N/A	0	#N/A	#N/A	#N/A	#N/A	#N/A	0	#N/A	#N/A	#N/A	#N/A	#N/A	0	#N/A	#N/A	#N/A	#N/A	#N/A	0	#N/A	#N/A	#N/A	#N/A	#N/A	0	#N/A	#N/A	#N/A	#N/A	#N/A	0	#N/A	#N/A	#N/A	#N/A	#N/A	0	#N/A	#N/A	#N/A
AADACL4	NC_000001.11	12644085..12667076	343066	0.235258	-1.92519	-0.945004	0.226394	0.386522	1	0.297679	1.27327	0.348537	0.595414	0.751767	1	0.3756	1.60839	0.685614	0.268562	#N/A	1	0.241597	1.04106	0.0580598	0.93014	0.978344	1	0.387951	1.5941	0.672747	0.285834	0.999773	1	0.297679	2.45129	1.29354	0.0956298	0.192467	1	0.3756	3.09646	1.63062	0.0287661	0.0823501	1	0.241597	2.00425	1.00306	0.199226
LOC124903846	NC_000001.11	complement(12702894..12707849)	124903846	0	-1.02616	-0.0372595	0.991046	#N/A	1	0.0274211	4.23539	2.0825	0.423629	#N/A	1	0	1.02741	0.0390103	0.990389	#N/A	1	0.0603181	6.2818	2.65118	0.283242	#N/A	1	0.0375375	3.98108	1.99316	0.444262	#N/A	1	0.0274211	4.3462	2.11975	0.433694	#N/A	1	0	1.05429	0.0762698	0.981691	#N/A	1	0.0603181	6.44615	2.68844	0.297584
AADACL3	NC_000001.11	12716110..12728760	126767	0	#N/A	#N/A	#N/A	#N/A	#N/A	0	#N/A	#N/A	#N/A	#N/A	#N/A	0	#N/A	#N/A	#N/A	#N/A	#N/A	0	#N/A	#N/A	#N/A	#N/A	#N/A	0	#N/A	#N/A	#N/A	#N/A	#N/A	0	#N/A	#N/A	#N/A	#N/A	#N/A	0	#N/A	#N/A	#N/A	#N/A	#N/A	0	#N/A	#N/A	#N/A
LOC124904811	NC_000001.11	12739736..12739839	124904811	0	#N/A	#N/A	#N/A	#N/A	#N/A	0	#N/A	#N/A	#N/A	#N/A	#N/A	0	#N/A	#N/A	#N/A	#N/A	#N/A	0	#N/A	#N/A	#N/A	#N/A	#N/A	0	#N/A	#N/A	#N/A	#N/A	#N/A	0	#N/A	#N/A	#N/A	#N/A	#N/A	0	#N/A	#N/A	#N/A	#N/A	#N/A	0	#N/A	#N/A	#N/A
CFAP107	NC_000001.11	12746200..12763699	93190	0.177712	1.72359	0.785417	0.278369	0.448211	1	0.803997	7.72492	2.94952	3.86176e-06	3.51754e-05	0.129087	0.3947	3.86881	1.95189	0.0030934	#N/A	1	0.218149	2.16563	1.11478	0.110605	0.385883	1	0.344253	3.28728	1.71689	0.0111483	0.999773	1	0.803997	4.48188	2.1641	0.000118142	0.000542883	1	0.3947	2.24462	1.16647	0.0465892	0.121003	1	0.218149	1.25646	0.329366	0.600874
PRAMEF12	NC_000001.11	12773738..12777906	390999	0.0190374	1.03837	0.0543175	0.975878	0.988232	1	0.0153213	-3.23733	-1.69481	0.536511	0.707413	1	0.124333	6.23283	2.63989	0.0581387	#N/A	1	0.0630026	3.25247	1.70153	0.247756	#N/A	1	0.0548247	2.75862	1.46395	0.336346	#N/A	1	0.0190374	-3.36154	-1.74912	0.524749	0.660646	1	0.124333	6.00252	2.58557	0.0665978	0.160365	1	0.0630026	3.13229	1.64722	0.268054
PRAMEF1	NC_000001.11	12791397..12796628	65121	0.0903947	-14.0191	-3.80933	0.128252	0.259288	1	0.0903947	-13.4013	-3.7443	0.1362	0.28598	1	0.208812	2.25592	1.17372	0.149463	#N/A	1	0.0903947	-13.3195	-3.73547	0.118943	#N/A	1	0.0903947	-2.07102	-1.05034	0.370786	#N/A	1	0	1.0461	0.0650269	0.984843	0.990555	1	0.208812	31.6261	4.98304	0.0431017	0.113749	1	0	1.05252	0.0738544	0.982348
LINC01784	NC_000001.11	complement(12822686..12823223)	105376745	0	#N/A	#N/A	#N/A	#N/A	#N/A	0	#N/A	#N/A	#N/A	#N/A	#N/A	0	#N/A	#N/A	#N/A	#N/A	#N/A	0	#N/A	#N/A	#N/A	#N/A	#N/A	0	#N/A	#N/A	#N/A	#N/A	#N/A	0	#N/A	#N/A	#N/A	#N/A	#N/A	0	#N/A	#N/A	#N/A	#N/A	#N/A	0	#N/A	#N/A	#N/A
PRAMEF11	NC_000001.11	complement(12824605..12831410)	440560	0.0491588	1.84588	0.884305	0.567089	0.719406	1	0.0232109	-3.41604	-1.77233	0.512683	#N/A	1	0.123411	4.1404	2.04977	0.136033	#N/A	1	0.0236599	1.03343	0.0474468	0.978132	#N/A	1	0.0854845	2.72451	1.446	0.321747	#N/A	1	0.0491588	-6.30558	-2.65663	0.30548	0.453655	1	0.123411	2.24305	1.16546	0.303769	0.478933	1	0.0491588	-1.78616	-0.836858	0.588206
PRAMEF30P	NC_000001.11	complement(12838470..12841383)	441870	0	#N/A	#N/A	#N/A	#N/A	#N/A	0	#N/A	#N/A	#N/A	#N/A	#N/A	0	#N/A	#N/A	#N/A	#N/A	#N/A	0	#N/A	#N/A	#N/A	#N/A	#N/A	0	#N/A	#N/A	#N/A	#N/A	#N/A	0	#N/A	#N/A	#N/A	#N/A	#N/A	0	#N/A	#N/A	#N/A	#N/A	#N/A	0	#N/A	#N/A	#N/A
HNRNPCL1	NC_000001.11	complement(12847377..12848720)	343069	0.0771781	-6.0724	-2.60227	0.315425	#N/A	1	0.0771781	-5.83231	-2.54407	0.32784	#N/A	1	0.084298	1.07174	0.0999593	0.94059	#N/A	1	0.0771781	-1.65573	-0.72747	0.640217	#N/A	1	0.0771781	-6.11157	-2.61154	0.3241	#N/A	1	0	1.04117	0.058199	0.986412	#N/A	1	0.084298	6.50805	2.70223	0.297247	#N/A	1	0.0397879	3.6675	1.8748	0.488994
PRAMEF2	NC_000001.11	12857086..12861909	65122	0.0680698	-1.32604	-0.407123	0.75951	0.856206	1	0.0680698	-8.25102	-3.04457	0.240501	0.424486	1	0.240899	3.26142	1.7055	0.100666	#N/A	1	0.0680698	-2.35545	-1.236	0.423004	#N/A	1	0.0680698	-2.22364	-1.15292	0.461138	#N/A	1	0.0525265	-6.22231	-2.63745	0.318775	0.467103	1	0.240899	4.32477	2.11262	0.0692668	0.165185	1	0.0525265	-1.77631	-0.82888	0.610703
PRAMEF4	NC_000001.11	complement(12879212..12886201)	400735	0.0237826	-3.59402	-1.8456	0.494051	#N/A	1	0.0237826	-3.04104	-1.60457	0.553125	#N/A	1	0.0466437	1.74774	0.805488	0.600328	#N/A	1	0.0237826	-3.35897	-1.74802	0.501025	#N/A	1	0.0237826	-3.38802	-1.76044	0.522401	#N/A	1	0	1.18184	0.241033	0.943627	#N/A	1	0.0466437	6.28141	2.65109	0.304398	#N/A	1	0	1.06998	0.0975802	0.976579
PRAMEF10	NC_000001.11	complement(12892896..12898270)	343071	0	#N/A	#N/A	#N/A	#N/A	#N/A	0	#N/A	#N/A	#N/A	#N/A	#N/A	0	#N/A	#N/A	#N/A	#N/A	#N/A	0	#N/A	#N/A	#N/A	#N/A	#N/A	0	#N/A	#N/A	#N/A	#N/A	#N/A	0	#N/A	#N/A	#N/A	#N/A	#N/A	0	#N/A	#N/A	#N/A	#N/A	#N/A	0	#N/A	#N/A	#N/A
PRAMEF7	NC_000001.11	12916610..12920751	441871	0	-1.03423	-0.0485588	0.988331	#N/A	1	0	1.03022	0.0429528	0.989696	#N/A	1	0.150095	17.0491	4.09162	0.0827418	#N/A	1	0.0250032	3.60059	1.84823	0.476071	#N/A	1	0	-1.03443	-0.0488308	0.988418	#N/A	1	0	1.06549	0.0915116	0.978581	#N/A	1	0.150095	17.6327	4.14018	0.0941987	#N/A	1	0.0250032	3.72385	1.89679	0.482166
RNU6-1072P	NC_000001.11	12922554..12922659	106480037	0	#N/A	#N/A	#N/A	#N/A	#N/A	0	#N/A	#N/A	#N/A	#N/A	#N/A	0	#N/A	#N/A	#N/A	#N/A	#N/A	0	#N/A	#N/A	#N/A	#N/A	#N/A	0	#N/A	#N/A	#N/A	#N/A	#N/A	0	#N/A	#N/A	#N/A	#N/A	#N/A	0	#N/A	#N/A	#N/A	#N/A	#N/A	0	#N/A	#N/A	#N/A
PRAMEF29P	NC_000001.11	12926162..12928882	729356	0	#N/A	#N/A	#N/A	#N/A	#N/A	0	#N/A	#N/A	#N/A	#N/A	#N/A	0	#N/A	#N/A	#N/A	#N/A	#N/A	0	#N/A	#N/A	#N/A	#N/A	#N/A	0	#N/A	#N/A	#N/A	#N/A	#N/A	0	#N/A	#N/A	#N/A	#N/A	#N/A	0	#N/A	#N/A	#N/A	#N/A	#N/A	0	#N/A	#N/A	#N/A
PRAMEF6	NC_000001.11	complement(12938472..12947580)	440561	0.0258292	-3.55276	-1.82894	0.497965	#N/A	1	0.0258292	-3.07149	-1.61894	0.549626	#N/A	1	0.0267309	1.02774	0.0394813	0.98177	#N/A	1	0.0258292	-3.34833	-1.74344	0.502148	#N/A	1	0.0258292	-3.37729	-1.75587	0.523513	#N/A	1	0	1.15669	0.210001	0.950877	#N/A	1	0.0267309	3.65133	1.86842	0.488786	#N/A	1	0	1.06106	0.0854998	0.979478
PRAMEF28P	NC_000001.11	13029364..13032130	102724742	0	#N/A	#N/A	#N/A	#N/A	#N/A	0	#N/A	#N/A	#N/A	#N/A	#N/A	0	#N/A	#N/A	#N/A	#N/A	#N/A	0	#N/A	#N/A	#N/A	#N/A	#N/A	0	#N/A	#N/A	#N/A	#N/A	#N/A	0	#N/A	#N/A	#N/A	#N/A	#N/A	0	#N/A	#N/A	#N/A	#N/A	#N/A	0	#N/A	#N/A	#N/A
PRAMEF27	NC_000001.11	complement(13049476..13056575)	101929983	0.0239817	3.68056	1.87992	0.46992	#N/A	1	0	1.02879	0.0409494	0.99018	#N/A	1	0	1.06068	0.0849867	0.979065	#N/A	1	0	1.02409	0.0343489	0.991539	#N/A	1	0	-1.03022	-0.0429466	0.989816	#N/A	1	0.0239817	-3.57756	-1.83897	0.498085	#N/A	1	0.0239817	-3.47	-1.79494	0.490982	#N/A	1	0.0239817	-3.59396	-1.84557	0.478817
HNRNPCL3	NC_000001.11	13060769..13062878	649330	0	#N/A	#N/A	#N/A	#N/A	#N/A	0	#N/A	#N/A	#N/A	#N/A	#N/A	0	#N/A	#N/A	#N/A	#N/A	#N/A	0	#N/A	#N/A	#N/A	#N/A	#N/A	0	#N/A	#N/A	#N/A	#N/A	#N/A	0	#N/A	#N/A	#N/A	#N/A	#N/A	0	#N/A	#N/A	#N/A	#N/A	#N/A	0	#N/A	#N/A	#N/A
PRAMEF25	NC_000001.11	13070774..13077884	441873	0	-1.03544	-0.0502421	0.987927	#N/A	1	0	1.12326	0.167694	0.959797	#N/A	1	0.0223618	3.59512	1.84604	0.476648	#N/A	1	0	1.036	0.0510257	0.987431	#N/A	1	0	1.0125	0.0179167	0.995751	#N/A	1	0	1.16307	0.217936	0.949035	#N/A	1	0.0223618	3.72253	1.89628	0.482355	#N/A	1	0	1.07272	0.101268	0.975694
PRAMEF34P	NC_000001.11	complement(13094515..13099717)	649324	0.0197651	-3.55267	-1.8289	0.497941	#N/A	1	0.0197651	-3.0839	-1.62476	0.548092	#N/A	1	0.0996798	3.97723	1.99177	0.146318	#N/A	1	0.0197651	-3.35046	-1.74436	0.50191	#N/A	1	0.0211735	1.15841	0.212145	0.903249	#N/A	1	0	1.152	0.204146	0.952237	#N/A	1	0.0996798	14.1298	3.82067	0.124291	#N/A	1	0	1.06035	0.0845422	0.979707
PRAMEF35P	NC_000001.11	complement(13104375..13105689)	100419649	0	#N/A	#N/A	#N/A	#N/A	#N/A	0	#N/A	#N/A	#N/A	#N/A	#N/A	0	#N/A	#N/A	#N/A	#N/A	#N/A	0	#N/A	#N/A	#N/A	#N/A	#N/A	0	#N/A	#N/A	#N/A	#N/A	#N/A	0	#N/A	#N/A	#N/A	#N/A	#N/A	0	#N/A	#N/A	#N/A	#N/A	#N/A	0	#N/A	#N/A	#N/A
HNRNPCL2	NC_000001.11	complement(13115488..13116854)	440563	0	-1.02796	-0.0397843	0.99044	#N/A	1	0	1.02551	0.0363414	0.991285	#N/A	1	0.0413469	3.7401	1.90308	0.463138	#N/A	1	0	1.02316	0.0330285	0.991864	#N/A	1	0	-1.03268	-0.0463976	0.988997	#N/A	1	0	1.05418	0.0761257	0.982186	#N/A	1	0.0413469	3.84467	1.94286	0.471702	#N/A	1	0	1.05177	0.0728128	0.982523
PRAMEF36P	NC_000001.11	13127069..13132274	645354	0.0398312	-6.18779	-2.62942	0.30831	#N/A	1	0.0398312	-5.42903	-2.4407	0.345697	#N/A	1	0.0398312	-1.66181	-0.732752	0.633663	#N/A	1	0.0398312	-5.80793	-2.53802	0.305214	#N/A	1	0.0398312	-1.5188	-0.602928	0.698685	#N/A	1	0	1.13976	0.188728	0.955846	#N/A	1	0.0215885	3.72353	1.89667	0.482212	#N/A	1	0	1.0654	0.0913996	0.978062
PRAMEF26	NC_000001.11	complement(13148907..13156009)	645359	0	#N/A	#N/A	#N/A	#N/A	#N/A	0	#N/A	#N/A	#N/A	#N/A	#N/A	0	#N/A	#N/A	#N/A	#N/A	#N/A	0	#N/A	#N/A	#N/A	#N/A	#N/A	0	#N/A	#N/A	#N/A	#N/A	#N/A	0	#N/A	#N/A	#N/A	#N/A	#N/A	0	#N/A	#N/A	#N/A	#N/A	#N/A	0	#N/A	#N/A	#N/A
HNRNPCL4	NC_000001.11	complement(13163914..13165631)	101060301	0	#N/A	#N/A	#N/A	#N/A	#N/A	0	#N/A	#N/A	#N/A	#N/A	#N/A	0	#N/A	#N/A	#N/A	#N/A	#N/A	0	#N/A	#N/A	#N/A	#N/A	#N/A	0	#N/A	#N/A	#N/A	#N/A	#N/A	0	#N/A	#N/A	#N/A	#N/A	#N/A	0	#N/A	#N/A	#N/A	#N/A	#N/A	0	#N/A	#N/A	#N/A
PRAMEF9	NC_000001.11	13171848..13179459	343070	0	-1.03544	-0.0502421	0.987927	#N/A	1	0	1.12326	0.167694	0.959797	#N/A	1	0.0174086	3.59512	1.84604	0.476648	#N/A	1	0	1.036	0.0510257	0.987431	#N/A	1	0	1.0125	0.0179167	0.995751	#N/A	1	0	1.16307	0.217936	0.949035	#N/A	1	0.0174086	3.72253	1.89628	0.482355	#N/A	1	0	1.07272	0.101268	0.975694
PRAMEF13	NC_000001.11	complement(13196188..13201409)	400736	0.0191585	1.03686	0.0522202	0.976053	#N/A	1	0.0180889	-3.11015	-1.63698	0.545124	#N/A	1	0.0731265	3.21351	1.68415	0.23	#N/A	1	0.0180889	-3.3908	-1.76162	0.497708	#N/A	1	0.0180889	-3.46529	-1.79298	0.514731	#N/A	1	0.0191585	-3.22479	-1.6892	0.533557	#N/A	1	0.0731265	3.09927	1.63193	0.249799	#N/A	1	0.0191585	-3.51578	-1.81384	0.486408
PRAMEF18	NC_000001.11	complement(13222695..13226154)	391003	0	-1.03544	-0.0502421	0.987927	#N/A	1	0	1.12326	0.167694	0.959797	#N/A	1	0.020194	3.59512	1.84604	0.476648	#N/A	1	0	1.036	0.0510257	0.987431	#N/A	1	0	1.0125	0.0179167	0.995751	#N/A	1	0	1.16307	0.217936	0.949035	#N/A	1	0.020194	3.72253	1.89628	0.482355	#N/A	1	0	1.07272	0.101268	0.975694
PRAMEF31P	NC_000001.11	13245837..13248814	100129611	0	#N/A	#N/A	#N/A	#N/A	#N/A	0	#N/A	#N/A	#N/A	#N/A	#N/A	0	#N/A	#N/A	#N/A	#N/A	#N/A	0	#N/A	#N/A	#N/A	#N/A	#N/A	0	#N/A	#N/A	#N/A	#N/A	#N/A	0	#N/A	#N/A	#N/A	#N/A	#N/A	0	#N/A	#N/A	#N/A	#N/A	#N/A	0	#N/A	#N/A	#N/A
PRAMEF5	NC_000001.11	13254198..13263435	343068	0	#N/A	#N/A	#N/A	#N/A	#N/A	0	#N/A	#N/A	#N/A	#N/A	#N/A	0	#N/A	#N/A	#N/A	#N/A	#N/A	0	#N/A	#N/A	#N/A	#N/A	#N/A	0	#N/A	#N/A	#N/A	#N/A	#N/A	0	#N/A	#N/A	#N/A	#N/A	#N/A	0	#N/A	#N/A	#N/A	#N/A	#N/A	0	#N/A	#N/A	#N/A
PRAMEF32P	NC_000001.11	complement(13272907..13275627)	650236	0	#N/A	#N/A	#N/A	#N/A	#N/A	0	#N/A	#N/A	#N/A	#N/A	#N/A	0	#N/A	#N/A	#N/A	#N/A	#N/A	0	#N/A	#N/A	#N/A	#N/A	#N/A	0	#N/A	#N/A	#N/A	#N/A	#N/A	0	#N/A	#N/A	#N/A	#N/A	#N/A	0	#N/A	#N/A	#N/A	#N/A	#N/A	0	#N/A	#N/A	#N/A
RNU6-771P	NC_000001.11	complement(13279126..13279231)	106479907	0	#N/A	#N/A	#N/A	#N/A	#N/A	0	#N/A	#N/A	#N/A	#N/A	#N/A	0	#N/A	#N/A	#N/A	#N/A	#N/A	0	#N/A	#N/A	#N/A	#N/A	#N/A	0	#N/A	#N/A	#N/A	#N/A	#N/A	0	#N/A	#N/A	#N/A	#N/A	#N/A	0	#N/A	#N/A	#N/A	#N/A	#N/A	0	#N/A	#N/A	#N/A
PRAMEF8	NC_000001.11	complement(13281304..13285137)	391002	0.0295005	1.01938	0.027695	0.987513	#N/A	1	0.0277512	-3.0915	-1.62831	0.549956	#N/A	1	0.0277512	-3.48897	-1.8028	0.491056	#N/A	1	0.0277512	-3.41226	-1.77073	0.498777	#N/A	1	0.132404	3.62351	1.85739	0.197593	#N/A	1	0.0295005	-3.15142	-1.656	0.5444	#N/A	1	0.0295005	-3.55659	-1.83049	0.485818	#N/A	1	0.0295005	-3.4784	-1.79842	0.493475
PRAMEF33	NC_000001.11	13303539..13308907	645382	0	#N/A	#N/A	#N/A	#N/A	#N/A	0	#N/A	#N/A	#N/A	#N/A	#N/A	0	#N/A	#N/A	#N/A	#N/A	#N/A	0	#N/A	#N/A	#N/A	#N/A	#N/A	0	#N/A	#N/A	#N/A	#N/A	#N/A	0	#N/A	#N/A	#N/A	#N/A	#N/A	0	#N/A	#N/A	#N/A	#N/A	#N/A	0	#N/A	#N/A	#N/A
PRAMEF15	NC_000001.11	13315581..13322598	653619	0.094927	-3.07305	-1.61967	0.253531	0.418866	1	0.094927	-9.48773	-3.24606	0.196001	#N/A	1	0.094927	-11.0483	-3.46575	0.147755	#N/A	1	0.094927	-10.6721	-3.41577	0.153764	#N/A	1	0.166681	1.70981	0.773839	0.389771	#N/A	1	0.0252297	-3.0874	-1.62639	0.548856	0.678912	1	0.0252297	-3.59522	-1.84608	0.478674	0.648043	1	0.0252297	-3.47279	-1.7961	0.490733
PRAMEF14	NC_000001.11	complement(13341892..13347134)	729528	0	-1.04087	-0.0577893	0.986248	0.992733	1	0	-1.03153	-0.0447886	0.989363	#N/A	1	0.238446	31.0859	4.95819	0.0366476	#N/A	1	0.0419844	6.09816	2.60837	0.299519	#N/A	1	0.0433254	6.36075	2.6692	0.289374	#N/A	1	0	1.00905	0.0130007	0.996986	0.997826	1	0.238446	32.3564	5.01598	0.0437869	0.115148	1	0.0419844	6.34739	2.66616	0.309411
PRAMEF19	NC_000001.11	complement(13368431..13371947)	645414	0	-1.03309	-0.0469654	0.988715	#N/A	1	0	-1.00658	-0.00946541	0.99773	#N/A	1	0.0450278	6.49063	2.69836	0.274852	#N/A	1	0	1.01533	0.0219526	0.994592	#N/A	1	0	-1.0549	-0.077103	0.981716	#N/A	1	0	1.02633	0.0375	0.991223	#N/A	1	0.0450278	6.7054	2.74532	0.287609	#N/A	1	0	1.04893	0.068918	0.983458
PRAMEF17	NC_000001.11	13389632..13392629	391004	0	#N/A	#N/A	#N/A	#N/A	#N/A	0	#N/A	#N/A	#N/A	#N/A	#N/A	0	#N/A	#N/A	#N/A	#N/A	#N/A	0	#N/A	#N/A	#N/A	#N/A	#N/A	0	#N/A	#N/A	#N/A	#N/A	#N/A	0	#N/A	#N/A	#N/A	#N/A	#N/A	0	#N/A	#N/A	#N/A	#N/A	#N/A	0	#N/A	#N/A	#N/A
PRAMEF20	NC_000001.11	13410450..13421328	645425	0.0294636	1.0252	0.0359082	0.983536	#N/A	1	0.0278186	-3.03868	-1.60344	0.553448	#N/A	1	0.0278186	1.00656	0.00943529	0.995645	#N/A	1	0.0278186	-3.39409	-1.76302	0.49741	#N/A	1	0.0278186	-3.45194	-1.78741	0.516077	#N/A	1	0.0294636	-3.11526	-1.63935	0.545775	#N/A	1	0.0294636	-1.01852	-0.0264729	0.987866	#N/A	1	0.0294636	-3.47963	-1.79893	0.490046
LRRC38	NC_000001.11	complement(13474973..13514003)	126755	0.244335	3.67766	1.87879	0.044168	0.116537	1	0.0617979	-3.27662	-1.71221	0.257665	0.445097	1	0.233459	3.56197	1.83267	0.049497	#N/A	1	0.179343	2.79215	1.48138	0.11881	0.400444	1	0.126466	1.99881	0.999144	0.314314	#N/A	1	0.244335	-12.0503	-3.591	0.0113905	0.0329923	1	0.244335	-1.03248	-0.0461135	0.952333	0.984919	1	0.244335	-1.31714	-0.39741	0.615684
LOC102724856	NC_000001.11	13487571..13492872	102724856	0	#N/A	#N/A	#N/A	#N/A	#N/A	0	#N/A	#N/A	#N/A	#N/A	#N/A	0	#N/A	#N/A	#N/A	#N/A	#N/A	0	#N/A	#N/A	#N/A	#N/A	#N/A	0	#N/A	#N/A	#N/A	#N/A	#N/A	0	#N/A	#N/A	#N/A	#N/A	#N/A	0	#N/A	#N/A	#N/A	#N/A	#N/A	0	#N/A	#N/A	#N/A
LOC107984918	NC_000001.11	13513220..13516264	107984918	0	#N/A	#N/A	#N/A	#N/A	#N/A	0	#N/A	#N/A	#N/A	#N/A	#N/A	0	#N/A	#N/A	#N/A	#N/A	#N/A	0	#N/A	#N/A	#N/A	#N/A	#N/A	0	#N/A	#N/A	#N/A	#N/A	#N/A	0	#N/A	#N/A	#N/A	#N/A	#N/A	0	#N/A	#N/A	#N/A	#N/A	#N/A	0	#N/A	#N/A	#N/A
BRWD1P1	NC_000001.11	13554913..13555894	106481724	0.0450745	-3.61054	-1.85221	0.492518	#N/A	1	0.0450745	-3.41764	-1.773	0.512497	#N/A	1	0.0450745	-3.31141	-1.72745	0.506049	#N/A	1	0.0450745	-3.43159	-1.77888	0.493526	#N/A	1	0.0450745	-3.62276	-1.85709	0.499948	#N/A	1	0	1.05644	0.079215	0.981464	#N/A	1	0	1.09033	0.124768	0.970057	#N/A	1	0	1.05215	0.0733368	0.982397
PDPN	NC_000001.11	13583757..13617957	10630	17.4545	-1.80714	-0.85371	4.54173e-13	8.61804e-12	1.51816e-08	17.4545	-1.19581	-0.257991	0.0245541	0.0787791	1	18.3212	1.06375	0.0891538	0.424057	0.803969	1	17.4545	-1.07025	-0.0979454	0.383588	0.70648	1	18.3536	1.04394	0.0620347	0.581346	0.999773	1	14.3015	1.51123	0.595719	8.32194e-07	5.43144e-06	0.0278178	18.3212	1.92234	0.942864	1.23212e-15	2.83639e-14	4.11861e-11	16.217	1.68853	0.755765	1.91361e-10
RNA5SP41	NC_000001.11	complement(13623184..13623284)	100873280	0	#N/A	#N/A	#N/A	#N/A	#N/A	0	#N/A	#N/A	#N/A	#N/A	#N/A	0	#N/A	#N/A	#N/A	#N/A	#N/A	0	#N/A	#N/A	#N/A	#N/A	#N/A	0	#N/A	#N/A	#N/A	#N/A	#N/A	0	#N/A	#N/A	#N/A	#N/A	#N/A	0	#N/A	#N/A	#N/A	#N/A	#N/A	0	#N/A	#N/A	#N/A
LOC105378612	NC_000001.11	13670194..13674718	105378612	0	#N/A	#N/A	#N/A	#N/A	#N/A	0	#N/A	#N/A	#N/A	#N/A	#N/A	0	#N/A	#N/A	#N/A	#N/A	#N/A	0	#N/A	#N/A	#N/A	#N/A	#N/A	0	#N/A	#N/A	#N/A	#N/A	#N/A	0	#N/A	#N/A	#N/A	#N/A	#N/A	0	#N/A	#N/A	#N/A	#N/A	#N/A	0	#N/A	#N/A	#N/A
LOC105376756	NC_000001.11	complement(13687047..13691892)	105376756	0	#N/A	#N/A	#N/A	#N/A	#N/A	0	#N/A	#N/A	#N/A	#N/A	#N/A	0	#N/A	#N/A	#N/A	#N/A	#N/A	0	#N/A	#N/A	#N/A	#N/A	#N/A	0	#N/A	#N/A	#N/A	#N/A	#N/A	0	#N/A	#N/A	#N/A	#N/A	#N/A	0	#N/A	#N/A	#N/A	#N/A	#N/A	0	#N/A	#N/A	#N/A
LOC124900446	NC_000001.11	complement(13696070..13696199)	124900446	0	#N/A	#N/A	#N/A	#N/A	#N/A	0	#N/A	#N/A	#N/A	#N/A	#N/A	0	#N/A	#N/A	#N/A	#N/A	#N/A	0	#N/A	#N/A	#N/A	#N/A	#N/A	0	#N/A	#N/A	#N/A	#N/A	#N/A	0	#N/A	#N/A	#N/A	#N/A	#N/A	0	#N/A	#N/A	#N/A	#N/A	#N/A	0	#N/A	#N/A	#N/A
PRDM2	NC_000001.11	13700188..13825079	7799	10.4571	-1.16191	-0.216501	0.0438373	0.115948	1	11.7122	1.1445	0.194715	0.0684727	0.173332	1	10.9464	1.06091	0.0853036	0.42361	0.803542	1	10.7675	1.03398	0.0482052	0.651345	0.871135	1	10.7004	1.01491	0.0213456	0.842054	0.999773	1	11.7122	1.32981	0.411216	0.000133237	0.000604941	1	10.9464	1.23269	0.301805	0.00494054	0.0188399	1	10.7675	1.20139	0.264707	0.0137458
KAZN	NC_000001.11	13892824..15118043	23254	4.31133	-1.30202	-0.380747	0.000189861	0.00107916	1	4.40967	1.04607	0.0649861	0.51716	0.693081	1	4.31133	-1.03128	-0.0444337	0.655624	0.912312	1	4.31133	-1.0782	-0.108622	0.277213	0.610035	1	4.31133	-1.01611	-0.0230561	0.818523	0.999773	1	4.40967	1.36201	0.445733	1.57769e-05	8.50879e-05	0.527375	4.12268	1.26253	0.336313	0.00104171	0.00489572	1	3.97651	1.20759	0.272125	0.00816998
RNU6-1265P	NC_000001.11	complement(14124233..14124335)	106481579	0	#N/A	#N/A	#N/A	#N/A	#N/A	0	#N/A	#N/A	#N/A	#N/A	#N/A	0	#N/A	#N/A	#N/A	#N/A	#N/A	0	#N/A	#N/A	#N/A	#N/A	#N/A	0	#N/A	#N/A	#N/A	#N/A	#N/A	0	#N/A	#N/A	#N/A	#N/A	#N/A	0	#N/A	#N/A	#N/A	#N/A	#N/A	0	#N/A	#N/A	#N/A
LOC107985467	NC_000001.11	14201945..14255662	107985467	0.00509558	1.07923	0.109996	0.920602	0.962257	1	0.00435468	-1.43281	-0.518851	0.669585	0.808017	1	0.00435468	-1.47312	-0.558875	0.641092	#N/A	1	0.00435468	-1.54358	-0.626283	0.602954	#N/A	1	0.00435468	-1.10855	-0.148679	0.897205	#N/A	1	0.00509558	-1.54633	-0.628847	0.605614	0.725729	1	0.00509558	-1.58983	-0.668872	0.577614	0.728055	1	0.00509558	-1.66587	-0.736279	0.541571
LOC124903847	NC_000001.11	14283514..14311343	124903847	0.00160589	-3.58159	-1.8406	0.49519	0.658323	1	0.00796076	3.61969	1.85587	0.186624	#N/A	1	0.00495905	2.58216	1.36858	0.345765	#N/A	1	0.00327392	1.77258	0.825854	0.591102	#N/A	1	0.00170076	1.09702	0.133585	0.938993	#N/A	1	0.00796076	12.9642	3.69646	0.139967	0.257009	1	0.00495905	9.24823	3.20918	0.204825	0.365334	1	0.00327392	6.34866	2.66645	0.301551
KAZN-AS1	NC_000001.11	complement(14348955..14419973)	105376762	0	#N/A	#N/A	#N/A	#N/A	#N/A	0	#N/A	#N/A	#N/A	#N/A	#N/A	0	#N/A	#N/A	#N/A	#N/A	#N/A	0	#N/A	#N/A	#N/A	#N/A	#N/A	0	#N/A	#N/A	#N/A	#N/A	#N/A	0	#N/A	#N/A	#N/A	#N/A	#N/A	0	#N/A	#N/A	#N/A	#N/A	#N/A	0	#N/A	#N/A	#N/A
LOC124903850	NC_000001.11	14493049..14502155	124903850	0.0342951	-1.26433	-0.338369	0.720629	0.831437	1	0.0342951	-1.87286	-0.905242	0.395937	0.58738	1	0.0342951	-4.99937	-2.32175	0.100309	#N/A	1	0.0609796	1.74198	0.800728	0.329431	#N/A	1	0.0342951	-2.732	-1.44996	0.220717	#N/A	1	0.0295991	-1.48131	-0.566874	0.611255	0.730168	1	0.0295991	-3.95418	-1.98338	0.171468	0.321366	1	0.0609796	2.20243	1.1391	0.197528
TBCAP2	NC_000001.11	complement(14691937..14692400)	494541	0	#N/A	#N/A	#N/A	#N/A	#N/A	0	#N/A	#N/A	#N/A	#N/A	#N/A	0	#N/A	#N/A	#N/A	#N/A	#N/A	0	#N/A	#N/A	#N/A	#N/A	#N/A	0	#N/A	#N/A	#N/A	#N/A	#N/A	0	#N/A	#N/A	#N/A	#N/A	#N/A	0	#N/A	#N/A	#N/A	#N/A	#N/A	0	#N/A	#N/A	#N/A
LOC105376759	NC_000001.11	complement(14801407..14805206)	105376759	0	#N/A	#N/A	#N/A	#N/A	#N/A	0	#N/A	#N/A	#N/A	#N/A	#N/A	0	#N/A	#N/A	#N/A	#N/A	#N/A	0	#N/A	#N/A	#N/A	#N/A	#N/A	0	#N/A	#N/A	#N/A	#N/A	#N/A	0	#N/A	#N/A	#N/A	#N/A	#N/A	0	#N/A	#N/A	#N/A	#N/A	#N/A	0	#N/A	#N/A	#N/A
LOC124903848	NC_000001.11	complement(14823121..14833064)	124903848	0.0764411	-1.25258	-0.324899	0.715139	0.826903	1	0.0829092	1.07438	0.103506	0.905402	0.949564	1	0.0764411	-1.11242	-0.153696	0.860142	#N/A	1	0.0764411	-1.41432	-0.500106	0.578485	0.832752	1	0.0764411	-1.09122	-0.125939	0.886656	#N/A	1	0.0829092	1.34574	0.428405	0.635207	0.749899	1	0.066778	1.126	0.171202	0.849865	0.917944	1	0.0627807	-1.12913	-0.175207	0.850758
LOC107985469	NC_000001.11	complement(14888740..14911700)	107985469	0	#N/A	#N/A	#N/A	#N/A	#N/A	0	#N/A	#N/A	#N/A	#N/A	#N/A	0	#N/A	#N/A	#N/A	#N/A	#N/A	0	#N/A	#N/A	#N/A	#N/A	#N/A	0	#N/A	#N/A	#N/A	#N/A	#N/A	0	#N/A	#N/A	#N/A	#N/A	#N/A	0	#N/A	#N/A	#N/A	#N/A	#N/A	0	#N/A	#N/A	#N/A
LOC124903849	NC_000001.11	complement(14922372..14923891)	124903849	0	#N/A	#N/A	#N/A	#N/A	#N/A	0	#N/A	#N/A	#N/A	#N/A	#N/A	0	#N/A	#N/A	#N/A	#N/A	#N/A	0	#N/A	#N/A	#N/A	#N/A	#N/A	0	#N/A	#N/A	#N/A	#N/A	#N/A	0	#N/A	#N/A	#N/A	#N/A	#N/A	0	#N/A	#N/A	#N/A	#N/A	#N/A	0	#N/A	#N/A	#N/A
TMEM51-AS1	NC_000001.11	complement(15111815..15152464)	200197	0.0759619	-2.12372	-1.08659	0.213335	0.37176	1	0.0759619	-1.11155	-0.152572	0.843968	0.914756	1	0.0759619	-1.40231	-0.487809	0.535803	#N/A	1	0.0759619	-2.20817	-1.14285	0.189998	#N/A	1	0.0759619	-2.4569	-1.29684	0.161171	#N/A	1	0.0711097	1.9106	0.934022	0.302727	0.450789	1	0.0533073	1.51444	0.598785	0.513982	0.675443	1	0.0347974	-1.03976	-0.0562563	0.954709
TMEM51	NC_000001.11	15152566..15220478	55092	7.60112	-1.90454	-0.929441	1.06329e-06	9.5938e-06	0.0355425	7.60112	-1.25833	-0.331511	0.0717682	0.179361	1	7.60112	-1.19877	-0.26155	0.147227	0.52987	1	7.60112	-1.07031	-0.0980351	0.583329	0.835599	1	7.60112	-1.07484	-0.104118	0.564344	0.999773	1	5.7843	1.51354	0.59793	0.00239045	0.00827117	1	6.25809	1.58875	0.667891	0.000556413	0.00281249	1	7.06222	1.77942	0.831406	1.46865e-05
TMEM51-AS2	NC_000001.11	complement(15164192..15171624)	727684	0	#N/A	#N/A	#N/A	#N/A	#N/A	0	#N/A	#N/A	#N/A	#N/A	#N/A	0	#N/A	#N/A	#N/A	#N/A	#N/A	0	#N/A	#N/A	#N/A	#N/A	#N/A	0	#N/A	#N/A	#N/A	#N/A	#N/A	0	#N/A	#N/A	#N/A	#N/A	#N/A	0	#N/A	#N/A	#N/A	#N/A	#N/A	0	#N/A	#N/A	#N/A
MFFP1	NC_000001.11	complement(15191757..15193125)	100420251	0	#N/A	#N/A	#N/A	#N/A	#N/A	0	#N/A	#N/A	#N/A	#N/A	#N/A	0	#N/A	#N/A	#N/A	#N/A	#N/A	0	#N/A	#N/A	#N/A	#N/A	#N/A	0	#N/A	#N/A	#N/A	#N/A	#N/A	0	#N/A	#N/A	#N/A	#N/A	#N/A	0	#N/A	#N/A	#N/A	#N/A	#N/A	0	#N/A	#N/A	#N/A
ZBTB2P1	NC_000001.11	15226364..15227243	100421184	0	-1.03488	-0.0494606	0.988115	#N/A	1	0	1.12867	0.174623	0.958136	#N/A	1	0	1.01897	0.0271127	0.993321	#N/A	1	0	1.03704	0.0524761	0.987073	#N/A	1	0.0599957	3.98045	1.99293	0.444399	#N/A	1	0	1.16804	0.224084	0.947597	#N/A	1	0	1.05451	0.0765733	0.981619	#N/A	1	0	1.07321	0.101937	0.975534
FHAD1	NC_000001.11	15236521..15403010	114827	0.0206945	2.44421	1.28937	0.277975	0.44781	1	0.026442	3.13173	1.64696	0.157362	0.316692	1	0.0301924	3.70791	1.89061	0.0935385	#N/A	1	0.0224905	2.775	1.47249	0.205075	#N/A	1	0.0332806	4.03308	2.01188	0.0748951	#N/A	1	0.026442	1.28128	0.35759	0.702449	0.802747	1	0.0301924	1.51702	0.601237	0.498883	0.662861	1	0.0224905	1.13533	0.183116	0.844333
LOC124903853	NC_000001.11	complement(15287356..15291933)	124903853	0	-1.02673	-0.0380589	0.990855	#N/A	1	0	1.03212	0.0456119	0.989062	#N/A	1	0	1.0594	0.0832478	0.979493	#N/A	1	0	1.02481	0.0353576	0.99129	#N/A	1	0.0175114	3.81243	1.93071	0.458824	#N/A	1	0	1.05971	0.0836708	0.980421	#N/A	1	0	1.08772	0.121307	0.970887	#N/A	1	0	1.05221	0.0734165	0.982378
LOC124903852	NC_000001.11	complement(15316844..15323082)	124903852	0	#N/A	#N/A	#N/A	#N/A	#N/A	0	#N/A	#N/A	#N/A	#N/A	#N/A	0	#N/A	#N/A	#N/A	#N/A	#N/A	0	#N/A	#N/A	#N/A	#N/A	#N/A	0	#N/A	#N/A	#N/A	#N/A	#N/A	0	#N/A	#N/A	#N/A	#N/A	#N/A	0	#N/A	#N/A	#N/A	#N/A	#N/A	0	#N/A	#N/A	#N/A
FHAD1-AS1	NC_000001.11	complement(15326680..15343883)	101927417	0	#N/A	#N/A	#N/A	#N/A	#N/A	0	#N/A	#N/A	#N/A	#N/A	#N/A	0	#N/A	#N/A	#N/A	#N/A	#N/A	0	#N/A	#N/A	#N/A	#N/A	#N/A	0	#N/A	#N/A	#N/A	#N/A	#N/A	0	#N/A	#N/A	#N/A	#N/A	#N/A	0	#N/A	#N/A	#N/A	#N/A	#N/A	0	#N/A	#N/A	#N/A
LOC124903851	NC_000001.11	complement(15334524..15340926)	124903851	0	#N/A	#N/A	#N/A	#N/A	#N/A	0	#N/A	#N/A	#N/A	#N/A	#N/A	0	#N/A	#N/A	#N/A	#N/A	#N/A	0	#N/A	#N/A	#N/A	#N/A	#N/A	0	#N/A	#N/A	#N/A	#N/A	#N/A	0	#N/A	#N/A	#N/A	#N/A	#N/A	0	#N/A	#N/A	#N/A	#N/A	#N/A	0	#N/A	#N/A	#N/A
EFHD2-AS1	NC_000001.11	complement(15402979..15412368)	101927441	0.0759764	1.96319	0.973202	0.421569	0.592928	1	0.03662	1.21666	0.282926	0.836155	0.910338	1	0.0660994	1.89532	0.922442	0.4456	#N/A	1	0.0328827	1.0427	0.0603192	0.964691	#N/A	1	0.0754357	2.13497	1.09422	0.366443	#N/A	1	0.0759764	-1.61359	-0.690276	0.570592	0.697148	1	0.0759764	-1.03581	-0.0507596	0.960913	0.988082	1	0.0759764	-1.8828	-0.912882	0.450972
EFHD2	NC_000001.11	15409888..15430339	79180	39.8135	-1.02265	-0.0323125	0.762157	0.85809	1	39.5969	-1.04749	-0.0669411	0.533326	0.704903	1	39.5969	-1.0275	-0.0391431	0.713514	0.929435	1	39.5969	-1.05052	-0.0711065	0.505138	0.790413	1	42.2303	1.05871	0.0823101	0.440773	0.999773	1	39.8135	-1.02429	-0.0346286	0.748266	0.839308	1	39.8135	-1.00475	-0.00683064	0.949129	0.984176	1	39.8135	-1.02725	-0.038794	0.717294
CTRC	NC_000001.11	15438443..15449242	11330	0.0382297	-2.3142	-1.21051	0.44944	0.618546	1	0.0382297	-2.15535	-1.10792	0.490858	#N/A	1	0.0382297	-8.09101	-3.01632	0.228544	#N/A	1	0.0388738	1.03134	0.0445226	0.972275	#N/A	1	0.076958	1.79099	0.840758	0.480742	#N/A	1	0.0135133	1.0737	0.102592	0.956311	0.974148	1	0.0135133	-3.49625	-1.80581	0.500925	0.664423	1	0.0388738	2.38673	1.25504	0.433244
CELA2A	NC_000001.11	15456732..15472091	63036	0	#N/A	#N/A	#N/A	#N/A	#N/A	0	#N/A	#N/A	#N/A	#N/A	#N/A	0	#N/A	#N/A	#N/A	#N/A	#N/A	0	#N/A	#N/A	#N/A	#N/A	#N/A	0	#N/A	#N/A	#N/A	#N/A	#N/A	0	#N/A	#N/A	#N/A	#N/A	#N/A	0	#N/A	#N/A	#N/A	#N/A	#N/A	0	#N/A	#N/A	#N/A
LOC105376767	NC_000001.11	complement(15463515..15467505)	105376767	0.0395391	1.0534	0.0750514	0.965581	#N/A	1	0.0319384	-3.30608	-1.72512	0.523749	#N/A	1	0.0319384	-3.34842	-1.74348	0.502055	#N/A	1	0.0319384	-3.40401	-1.76724	0.496317	#N/A	1	0.0674021	1.93101	0.949355	0.538791	#N/A	1	0.0395391	-3.48262	-1.80017	0.50703	#N/A	1	0.0395391	-3.52722	-1.81853	0.485217	#N/A	1	0.0395391	-3.58578	-1.84229	0.479565
CELA2B	NC_000001.11	15476104..15491395	51032	0	#N/A	#N/A	#N/A	#N/A	#N/A	0	#N/A	#N/A	#N/A	#N/A	#N/A	0	#N/A	#N/A	#N/A	#N/A	#N/A	0	#N/A	#N/A	#N/A	#N/A	#N/A	0	#N/A	#N/A	#N/A	#N/A	#N/A	0	#N/A	#N/A	#N/A	#N/A	#N/A	0	#N/A	#N/A	#N/A	#N/A	#N/A	0	#N/A	#N/A	#N/A
CASP9	NC_000001.11	complement(15491401..15524912)	842	7.13225	-1.17629	-0.234245	0.12766	0.258441	1	7.13225	-1.22717	-0.295335	0.0586162	0.154216	1	7.13225	-1.01543	-0.0220897	0.884036	0.973853	1	7.13225	-1.05902	-0.0827279	0.586064	0.837479	1	7.5111	1.03855	0.054565	0.720066	0.999773	1	6.1871	-1.04325	-0.0610898	0.70089	0.801471	1	6.94473	1.15842	0.212155	0.169441	0.318818	1	6.70159	1.11074	0.151517	0.327889
DNAJC16	NC_000001.11	15526848..15571733	23341	9.36992	1.13805	0.186566	0.124006	0.25316	1	7.97209	-1.04869	-0.0685903	0.579528	0.739764	1	8.35541	1.05735	0.0804552	0.508045	0.849829	1	8.29357	1.04667	0.0658084	0.588379	0.839592	1	8.70967	1.08499	0.117677	0.335845	0.999773	1	9.36992	-1.19346	-0.255156	0.0387566	0.093183	1	9.36992	-1.07632	-0.10611	0.381358	0.559324	1	9.36992	-1.08731	-0.120757	0.319317
SCARNA21B	NC_000001.11	15542166..15542304	107397391	0	#N/A	#N/A	#N/A	#N/A	#N/A	0	#N/A	#N/A	#N/A	#N/A	#N/A	0	#N/A	#N/A	#N/A	#N/A	#N/A	0	#N/A	#N/A	#N/A	#N/A	#N/A	0	#N/A	#N/A	#N/A	#N/A	#N/A	0	#N/A	#N/A	#N/A	#N/A	#N/A	0	#N/A	#N/A	#N/A	#N/A	#N/A	0	#N/A	#N/A	#N/A
AGMAT	NC_000001.11	complement(15571699..15585051)	79814	1.4982	-1.72756	-0.788732	0.0207643	0.0637956	1	1.4982	-1.89833	-0.924733	0.0089455	0.0342673	1	1.4982	-1.26658	-0.340942	0.293556	0.705006	1	1.4982	-1.12225	-0.1664	0.602981	0.847809	1	1.4982	-1.17436	-0.23187	0.477575	0.999773	1	0.882061	-1.09886	-0.136001	0.718627	0.814991	1	1.15915	1.36395	0.44779	0.201253	0.360762	1	1.3319	1.53936	0.622331	0.0721095
LOC124903854	NC_000001.11	complement(15588222..15603543)	124903854	0.0580189	1.04876	0.068681	0.968501	#N/A	1	0.0539581	-3.39575	-1.76373	0.514481	#N/A	1	0.0589358	1.06143	0.0860136	0.960295	#N/A	1	0.111269	1.76505	0.81971	0.593862	#N/A	1	0.0539581	-3.60599	-1.8504	0.501378	#N/A	1	0.0580189	-3.56132	-1.83241	0.499435	#N/A	1	0.0589358	1.01209	0.0173326	0.992053	#N/A	1	0.111269	1.68299	0.751029	0.628171
CHCHD2P6	NC_000001.11	15604528..15605314	645317	0.687041	1.45171	0.53775	0.528705	0.686213	1	0.449494	-19.7209	-4.30165	0.0885044	0.21015	1	0.449494	-1.08575	-0.118693	0.896058	#N/A	1	0.521447	1.15696	0.210335	0.810159	#N/A	1	0.449494	-3.11816	-1.6407	0.171587	#N/A	1	0.687041	-28.6289	-4.8394	0.0541228	0.12234	1	0.687041	-1.57619	-0.656443	0.452147	0.625679	1	0.687041	-1.25476	-0.327415	0.696287
LOC124904764	NC_000001.11	complement(15607763..15607806)	124904764	0	#N/A	#N/A	#N/A	#N/A	#N/A	0	#N/A	#N/A	#N/A	#N/A	#N/A	0	#N/A	#N/A	#N/A	#N/A	#N/A	0	#N/A	#N/A	#N/A	#N/A	#N/A	0	#N/A	#N/A	#N/A	#N/A	#N/A	0	#N/A	#N/A	#N/A	#N/A	#N/A	0	#N/A	#N/A	#N/A	#N/A	#N/A	0	#N/A	#N/A	#N/A
RNU7-179P	NC_000001.11	complement(15608078..15608145)	106479092	0	#N/A	#N/A	#N/A	#N/A	#N/A	0	#N/A	#N/A	#N/A	#N/A	#N/A	0	#N/A	#N/A	#N/A	#N/A	#N/A	0	#N/A	#N/A	#N/A	#N/A	#N/A	0	#N/A	#N/A	#N/A	#N/A	#N/A	0	#N/A	#N/A	#N/A	#N/A	#N/A	0	#N/A	#N/A	#N/A	#N/A	#N/A	0	#N/A	#N/A	#N/A
CD24P1	NC_000001.11	complement(15609982..15614946)	935	0	#N/A	#N/A	#N/A	#N/A	#N/A	0	#N/A	#N/A	#N/A	#N/A	#N/A	0	#N/A	#N/A	#N/A	#N/A	#N/A	0	#N/A	#N/A	#N/A	#N/A	#N/A	0	#N/A	#N/A	#N/A	#N/A	#N/A	0	#N/A	#N/A	#N/A	#N/A	#N/A	0	#N/A	#N/A	#N/A	#N/A	#N/A	0	#N/A	#N/A	#N/A
DDI2	NC_000001.11	15617458..15669044	84301	4.74612	1.06856	0.0956703	0.471511	0.637546	1	4.36755	1.03943	0.0557896	0.677515	0.813381	1	4.9829	1.17747	0.23569	0.0739031	0.381638	1	4.80035	1.12631	0.171609	0.194178	0.515805	1	5.1409	1.19235	0.253803	0.0557385	0.999773	1	4.74612	-1.02803	-0.0398806	0.766485	0.853744	1	4.9829	1.10192	0.140019	0.288846	0.46419	1	4.80035	1.05405	0.0759383	0.566016
RSC1A1	NC_000001.11	15659713..15662033	6248	4.38571	1.80933	0.855459	0.109789	0.230942	1	2.26009	-1.66305	-0.733836	0.188031	0.358833	1	2.26009	-1.12825	-0.174085	0.748988	0.939881	1	2.44402	1.01951	0.0278718	0.958957	0.986244	1	2.26009	-1.31683	-0.397071	0.470288	0.999773	1	4.38571	-3.00902	-1.58929	0.00394752	0.0129033	1	4.38571	-2.04138	-1.02954	0.0556006	0.139248	1	4.38571	-1.77471	-0.827587	0.122148
PLEKHM2	NC_000001.11	15681506..15734769	23207	95.7702	1.16607	0.221649	0.00176832	0.00779552	1	85.7153	1.09931	0.136599	0.0551539	0.147603	1	80.0336	1.01969	0.0281353	0.69216	0.925262	1	81.4485	1.02915	0.0414602	0.559464	0.82213	1	80.178	1.00093	0.00133465	0.985073	0.999773	1	95.7702	-1.06072	-0.0850504	0.231678	0.371499	1	95.7702	-1.14355	-0.193514	0.00637472	0.0233386	1	95.7702	-1.13303	-0.180189	0.0110564
SLC25A34	NC_000001.11	15736258..15741392	284723	0.258783	-1.09479	-0.13066	0.831422	0.907838	1	0.352912	1.42877	0.514772	0.377899	0.571242	1	0.304032	1.21488	0.28082	0.630746	#N/A	1	0.436443	1.67887	0.747492	0.183229	0.500795	1	0.302935	1.1521	0.204265	0.732943	0.999773	1	0.352912	1.56421	0.645432	0.28286	0.429386	1	0.304032	1.33005	0.411479	0.493914	0.659234	1	0.436443	1.83802	0.878152	0.12973
SLC25A34-AS1	NC_000001.11	complement(15740051..15749890)	110806303	0	-1.01087	-0.0156041	0.99625	#N/A	1	0.0925877	4.35645	2.12315	0.414674	#N/A	1	0.0677919	3.60661	1.85064	0.475513	#N/A	1	0	1.04991	0.0702627	0.982692	#N/A	1	0	1.04238	0.0598879	0.985797	#N/A	1	0.0925877	4.40382	2.13876	0.429621	#N/A	1	0.0677919	3.64583	1.86625	0.489291	#N/A	1	0	1.06133	0.0858668	0.97939
TMEM82	NC_000001.11	15742499..15747982	388595	0	#N/A	#N/A	#N/A	#N/A	#N/A	0	#N/A	#N/A	#N/A	#N/A	#N/A	0	#N/A	#N/A	#N/A	#N/A	#N/A	0	#N/A	#N/A	#N/A	#N/A	#N/A	0	#N/A	#N/A	#N/A	#N/A	#N/A	0	#N/A	#N/A	#N/A	#N/A	#N/A	0	#N/A	#N/A	#N/A	#N/A	#N/A	0	#N/A	#N/A	#N/A
FBLIM1	NC_000001.11	15756638..15786589	54751	50.2282	-1.28562	-0.362464	2.17432e-06	1.85877e-05	0.0726809	71.4253	1.45313	0.53916	7.29361e-13	2.00619e-11	2.43804e-08	55.1385	1.11372	0.155383	0.0392701	0.273582	1	65.806	1.31687	0.397118	1.19604e-07	7.45646e-06	0.00399799	51.5133	1.01803	0.0257783	0.734246	0.999773	1	71.4253	1.86817	0.901624	2.44427e-32	8.83842e-31	8.17045e-28	55.1385	1.43182	0.517847	1.19933e-11	1.90968e-10	4.00899e-07	65.806	1.693	0.759582	1.63659e-23
RPL12P14	NC_000001.11	15792727..15793339	729500	0.0724736	-3.66892	-1.87535	0.487143	#N/A	1	0.0724736	-3.06708	-1.61686	0.550167	#N/A	1	0.0724736	-3.48019	-1.79917	0.488566	#N/A	1	0.076111	1.03887	0.0550167	0.974604	#N/A	1	0.0724736	-3.45599	-1.7891	0.515686	#N/A	1	0	1.19623	0.25849	0.939559	#N/A	1	0	1.05423	0.0761871	0.981712	#N/A	1	0.076111	3.81153	1.93037	0.474497
UQCRHL	NC_000001.11	complement(15807374..15807649)	440567	0.482895	-8.98472	-3.16747	0.223144	#N/A	1	0.482895	-7.83609	-2.97013	0.254185	#N/A	1	0.482895	-1.37738	-0.461927	0.73323	#N/A	1	0.482895	-2.36582	-1.24234	0.427945	#N/A	1	0.482895	-8.67314	-3.11656	0.24034	#N/A	1	0	1.14658	0.197339	0.954515	#N/A	1	0.346355	6.52305	2.70555	0.307204	#N/A	1	0.169044	3.79772	1.92513	0.486112
RPS16P1	NC_000001.11	15828212..15828733	441876	0.0847953	-3.63939	-1.8637	0.48986	#N/A	1	0.0847953	-3.59921	-1.84768	0.494738	#N/A	1	0.18313	1.86007	0.895354	0.560498	#N/A	1	0.0847953	-3.47474	-1.79691	0.489196	#N/A	1	0.0847953	-3.75047	-1.90707	0.48843	#N/A	1	0	1.01116	0.0160174	0.996251	#N/A	1	0.18313	6.76951	2.75905	0.285205	#N/A	1	0	1.04738	0.0667894	0.983969
SPEN-AS1	NC_000001.11	complement(15834215..15848147)	729614	4.60281	2.04495	1.03207	0.000100966	0.000611431	1	2.73917	1.29421	0.372068	0.17956	0.347607	1	2.19577	-1.08371	-0.115977	0.68105	0.921623	1	2.58373	1.17871	0.237206	0.389062	0.711205	1	2.22311	-1.00407	-0.00585455	0.983528	0.999773	1	4.60281	-1.58008	-0.659998	0.0124356	0.0355429	1	4.60281	-2.21613	-1.14804	2.00548e-05	0.000140047	0.670371	4.60281	-1.73491	-0.794861	0.00242645
SPEN	NC_000001.11	15847707..15940456	23013	10.4691	-1.03011	-0.0428032	0.764724	0.860165	1	10.3543	-1.02717	-0.0386742	0.787372	0.885083	1	11.7627	1.14645	0.197172	0.166463	0.558939	1	10.7216	1.04823	0.0679544	0.633939	0.863202	1	11.5125	1.10769	0.147554	0.301733	0.999773	1	10.4691	1.00287	0.00412892	0.977075	0.985747	1	11.7627	1.18097	0.239975	0.0928612	0.20587	1	10.7216	1.0798	0.110758	0.43863
LOC124904815	NC_000001.11	15910897..15910997	124904815	0	#N/A	#N/A	#N/A	#N/A	#N/A	0	#N/A	#N/A	#N/A	#N/A	#N/A	0	#N/A	#N/A	#N/A	#N/A	#N/A	0	#N/A	#N/A	#N/A	#N/A	#N/A	0	#N/A	#N/A	#N/A	#N/A	#N/A	0	#N/A	#N/A	#N/A	#N/A	#N/A	0	#N/A	#N/A	#N/A	#N/A	#N/A	0	#N/A	#N/A	#N/A
ZBTB17	NC_000001.11	complement(15941869..15976101)	7709	28.4757	1.41571	0.501528	1.03048e-05	7.72028e-05	0.344457	19.5713	-1.04181	-0.0590905	0.614979	0.765458	1	19.5713	-1.02345	-0.0334357	0.773051	0.945798	1	19.7245	1.01392	0.0199461	0.863052	0.957346	1	20.4861	1.03586	0.0508261	0.662477	0.999773	1	28.4757	-1.4749	-0.560618	1.28904e-06	8.25215e-06	0.0430888	28.4757	-1.44891	-0.534963	2.82657e-06	2.28404e-05	0.0944838	28.4757	-1.39627	-0.481582	2.36606e-05
LOC124903855	NC_000001.11	15949931..15967643	124903855	0.0446782	-3.41901	-1.77358	0.0359528	0.0991216	1	0.0446782	-3.17987	-1.66897	0.0491175	0.135715	1	0.0446782	-1.48654	-0.571962	0.386845	#N/A	1	0.0446782	-2.45678	-1.29677	0.0840617	#N/A	1	0.0446782	-1.36013	-0.443748	0.503567	#N/A	1	0.0138822	1.0752	0.104609	0.919432	0.954697	1	0.029046	2.29997	1.20162	0.175845	0.327188	1	0.0173415	1.39167	0.476813	0.617981
SRARP	NC_000001.11	16004236..16008807	149563	0	#N/A	#N/A	#N/A	#N/A	#N/A	0	#N/A	#N/A	#N/A	#N/A	#N/A	0	#N/A	#N/A	#N/A	#N/A	#N/A	0	#N/A	#N/A	#N/A	#N/A	#N/A	0	#N/A	#N/A	#N/A	#N/A	#N/A	0	#N/A	#N/A	#N/A	#N/A	#N/A	0	#N/A	#N/A	#N/A	#N/A	#N/A	0	#N/A	#N/A	#N/A
HSPB7	NC_000001.11	complement(16014029..16019594)	27129	48.109	1.14694	0.197787	0.0352499	0.0977054	1	40.8583	-1.1786	-0.237075	0.0137592	0.0488952	1	41.4703	1.02933	0.0417001	0.658123	0.912613	1	43.7845	1.07945	0.110297	0.240753	0.571189	1	43.0225	1.04642	0.0654598	0.48973	0.999773	1	48.109	-1.35178	-0.434862	5.9173e-06	3.42955e-05	0.197798	48.109	-1.11426	-0.156086	0.09684	0.212529	1	48.109	-1.06252	-0.0874894	0.350919
CLCNKA	NC_000001.11	16022036..16034050	1187	0.371991	-3.10624	-1.63517	0.0428166	0.113952	1	0.371991	-3.26253	-1.70599	0.0432985	0.123121	1	0.371991	-1.0611	-0.0855663	0.896327	#N/A	1	0.371991	-1.53139	-0.614843	0.374247	0.698856	1	0.371991	-1.18715	-0.2475	0.715005	0.999773	1	0.116091	-1.05032	-0.0708238	0.941883	0.966454	1	0.349382	2.92736	1.5496	0.0569025	0.141728	1	0.240035	2.02838	1.02033	0.225894
FAM131C2P	NC_000001.11	complement(16034510..16040031)	440568	0.0640327	-1.198	-0.260626	0.775565	0.867389	1	0.0640327	-4.99865	-2.32154	0.10439	0.23642	1	0.0640327	-1.25951	-0.332867	0.715966	#N/A	1	0.0831559	1.3027	0.381504	0.650459	#N/A	1	0.0640327	-1.31355	-0.39347	0.677943	#N/A	1	0.0538081	-4.1725	-2.06091	0.157064	0.280028	1	0.0538081	-1.05135	-0.0722407	0.939781	0.97957	1	0.0831559	1.56063	0.642129	0.468943
CLCNKB	NC_000001.11	16043782..16057326	1188	0.705567	-1.79092	-0.8407	0.0922948	0.203835	1	0.705567	-1.19445	-0.256352	0.59145	0.748521	1	0.822591	1.18697	0.247279	0.582275	#N/A	1	0.822514	1.17035	0.226945	0.61418	0.854735	1	0.705567	-1.6808	-0.749146	0.134574	0.999773	1	0.601695	1.49936	0.584349	0.260736	0.404381	1	0.822591	2.12576	1.08798	0.0276525	0.0796775	1	0.822514	2.09601	1.06765	0.0308756
FAM131C	NC_000001.11	complement(16057769..16073651)	348487	2.9768	-1.68434	-0.752184	0.0296028	0.0850598	1	2.9768	-3.49851	-1.80674	7.8322e-06	6.69656e-05	0.261807	2.9768	-1.17959	-0.238286	0.470091	0.8293	1	2.9768	-1.45861	-0.544597	0.106747	0.378726	1	2.9768	-1.08267	-0.114594	0.72923	0.999773	1	1.7957	-2.07708	-1.05456	0.0125092	0.0357104	1	2.48175	1.4279	0.513898	0.144042	0.284346	1	2.02153	1.15476	0.207587	0.563144
EPHA2	NC_000001.11	complement(16124337..16156069)	1969	22.8159	2.35961	1.23855	1.18055e-37	8.4892e-36	3.94623e-33	9.38183	-2.03299	-1.0236	6.43213e-20	3.79782e-18	2.15007e-15	9.38183	-1.18085	-0.239824	0.0195711	0.183951	1	9.64186	1.03351	0.0475456	0.637727	0.864585	1	10.0967	1.07039	0.0981426	0.334497	0.999773	1	22.8159	-4.79705	-2.26215	3.67885e-97	6.33323e-95	1.22973e-92	22.8159	-2.78634	-1.47837	6.20139e-51	8.46704e-49	2.07294e-46	22.8159	-2.28311	-1.191	6.77612e-35
EPHA2-AS1	NC_000001.11	16155215..16185420	101927479	0.123225	-1.04958	-0.0698154	0.89987	0.951885	1	0.123225	-1.94633	-0.960759	0.124014	0.26726	1	0.123225	-1.39881	-0.484195	0.398754	#N/A	1	0.123225	-1.13882	-0.18754	0.736635	0.911713	1	0.123225	-1.25325	-0.325672	0.570868	0.999773	1	0.119076	-1.85439	-0.890943	0.15871	0.282327	1	0.119076	-1.33273	-0.41438	0.476464	0.646783	1	0.119076	-1.08502	-0.117725	0.835246
ARHGEF19	NC_000001.11	complement(16197854..16212652)	128272	2.71694	-2.13641	-1.09519	9.86089e-05	0.000599144	1	2.71694	-1.335	-0.416837	0.121129	0.263095	1	2.71694	-1.18461	-0.244406	0.349711	0.750869	1	2.75073	1.01709	0.0244528	0.924282	0.977534	1	2.71694	-1.33217	-0.413774	0.122074	0.999773	1	1.99427	1.60031	0.678353	0.0203289	0.0542644	1	2.24964	1.80348	0.850784	0.00287684	0.0118737	1	2.75073	2.17293	1.11964	7.0555e-05
ANO7L1	NC_000001.11	complement(16215907..16226931)	101927546	1.0028	-1.1041	-0.142868	0.653593	0.784774	1	1.0028	-1.28784	-0.36495	0.26718	0.455993	1	1.11061	1.12197	0.166028	0.59308	0.889626	1	1.0028	-1.0634	-0.0886801	0.778821	0.927005	1	1.07193	1.06459	0.0902971	0.774827	0.999773	1	0.934062	-1.16642	-0.222082	0.506539	0.646946	1	1.11061	1.23876	0.308896	0.328982	0.505375	1	0.937029	1.03827	0.054188	0.866112
CPLANE2	NC_000001.11	complement(16231692..16237183)	79363	2.08904	1.01497	0.0214381	0.954258	0.977238	1	2.30095	1.20472	0.268694	0.469782	0.655334	1	2.33464	1.17257	0.229671	0.531159	0.862749	1	2.51577	1.26215	0.335888	0.35634	0.683275	1	2.00533	-1.14976	-0.201333	0.60054	0.999773	1	2.30095	1.18695	0.247256	0.509081	0.648902	1	2.33464	1.15527	0.208233	0.573109	0.724189	1	2.51577	1.24354	0.31445	0.391516
MT1XP1	NC_000001.11	complement(16241080..16241440)	645652	0	#N/A	#N/A	#N/A	#N/A	#N/A	0	#N/A	#N/A	#N/A	#N/A	#N/A	0	#N/A	#N/A	#N/A	#N/A	#N/A	0	#N/A	#N/A	#N/A	#N/A	#N/A	0	#N/A	#N/A	#N/A	#N/A	#N/A	0	#N/A	#N/A	#N/A	#N/A	#N/A	0	#N/A	#N/A	#N/A	#N/A	#N/A	0	#N/A	#N/A	#N/A
FBXO42	NC_000001.11	complement(16246840..16352480)	54455	5.6286	1.13422	0.181697	0.171739	0.319274	1	5.38568	1.14085	0.190114	0.156717	0.31566	1	5.44621	1.14225	0.191875	0.147495	0.530255	1	5.4843	1.1362	0.184211	0.164497	0.472677	1	4.84883	-1.02309	-0.032936	0.808058	0.999773	1	5.6286	1.00585	0.00841733	0.949844	0.970849	1	5.6286	1.00708	0.0101782	0.938556	0.979148	1	5.6286	1.00174	0.00251449	0.984811
SZRD1	NC_000001.11	16367242..16398145	26099	0.304767	42.8017	5.4196	0.0284452	0.0824046	1	0	1.10817	0.148174	0.965353	0.983157	1	0	1.01014	0.0145553	0.99651	#N/A	1	0.309707	73.1621	6.19303	0.0118922	#N/A	1	0	-1.0199	-0.0284249	0.993425	#N/A	1	0.304767	-38.624	-5.27142	0.0415922	0.0988501	1	0.304767	-42.3721	-5.40504	0.0293826	0.0837906	1	0.309707	1.70932	0.773426	0.450622
RPL22P3	NC_000001.11	complement(16369093..16369551)	729662	0	#N/A	#N/A	#N/A	#N/A	#N/A	0	#N/A	#N/A	#N/A	#N/A	#N/A	0	#N/A	#N/A	#N/A	#N/A	#N/A	0	#N/A	#N/A	#N/A	#N/A	#N/A	0	#N/A	#N/A	#N/A	#N/A	#N/A	0	#N/A	#N/A	#N/A	#N/A	#N/A	0	#N/A	#N/A	#N/A	#N/A	#N/A	0	#N/A	#N/A	#N/A
SPATA21	NC_000001.11	complement(16395677..16437842)	374955	0.00976188	-3.63808	-1.86318	0.489968	#N/A	1	0.00976188	-3.12124	-1.64212	0.544039	#N/A	1	0.00976188	-3.44466	-1.78436	0.492139	#N/A	1	0.00976188	-3.38982	-1.76121	0.497817	#N/A	1	0.00976188	-3.46649	-1.79348	0.514687	#N/A	1	0	1.16559	0.221059	0.948305	#N/A	1	0	1.05615	0.0788189	0.981081	#N/A	1	0	1.07324	0.101971	0.975526
NECAP2	NC_000001.11	16440724..16460078	55707	43.8785	1.15593	0.209057	0.0478834	0.124052	1	36.9538	-1.00797	-0.0114523	0.914941	0.954866	1	36.9538	-1.02381	-0.0339419	0.749585	0.939881	1	39.2298	1.06723	0.0938682	0.375214	0.699703	1	37.3891	1.00166	0.00238914	0.982169	0.999773	1	43.8785	-1.16514	-0.220509	0.0391788	0.0940584	1	43.8785	-1.18345	-0.242999	0.0219285	0.065802	1	43.8785	-1.08312	-0.115188	0.275155
LINC01772	NC_000001.11	16460948..16468481	107984921	0.203672	-1.67155	-0.741183	0.286673	0.457049	1	0.203672	-1.22148	-0.288626	0.662543	0.802178	1	0.267846	1.32299	0.403797	0.490269	#N/A	1	0.282634	1.39007	0.475154	0.413154	0.731436	1	0.203672	-1.25584	-0.328654	0.618937	0.999773	1	0.156757	1.36846	0.452558	0.541872	0.673569	1	0.267846	2.21143	1.14498	0.0898712	0.201024	1	0.282634	2.32356	1.21634	0.069858
CROCCP3	NC_000001.11	complement(16467436..16492701)	114819	0.420996	2.19369	1.13336	0.222074	0.381848	1	0.678682	4.53669	2.18164	0.0173293	0.0591679	1	0.199852	-1.72253	-0.784525	0.426694	#N/A	1	0.207395	-1.33166	-0.413221	0.6696	0.880417	1	0.39049	1.56702	0.648025	0.490406	0.999773	1	0.678682	2.06806	1.04828	0.240222	0.380657	1	0.420996	-3.77869	-1.91789	0.0468646	0.121559	1	0.420996	-2.92124	-1.54658	0.102009
RNU1-1	NC_000001.11	complement(16514122..16514285)	26871	0	#N/A	#N/A	#N/A	#N/A	#N/A	0	#N/A	#N/A	#N/A	#N/A	#N/A	0	#N/A	#N/A	#N/A	#N/A	#N/A	0	#N/A	#N/A	#N/A	#N/A	#N/A	0	#N/A	#N/A	#N/A	#N/A	#N/A	0	#N/A	#N/A	#N/A	#N/A	#N/A	0	#N/A	#N/A	#N/A	#N/A	#N/A	0	#N/A	#N/A	#N/A
TRN-GTT5-1	NC_000001.11	complement(16520585..16520658)	107985757	0	#N/A	#N/A	#N/A	#N/A	#N/A	0	#N/A	#N/A	#N/A	#N/A	#N/A	0	#N/A	#N/A	#N/A	#N/A	#N/A	0	#N/A	#N/A	#N/A	#N/A	#N/A	0	#N/A	#N/A	#N/A	#N/A	#N/A	0	#N/A	#N/A	#N/A	#N/A	#N/A	0	#N/A	#N/A	#N/A	#N/A	#N/A	0	#N/A	#N/A	#N/A
LINC01783	NC_000001.11	complement(16533891..16535652)	100132147	0	#N/A	#N/A	#N/A	#N/A	#N/A	0	#N/A	#N/A	#N/A	#N/A	#N/A	0	#N/A	#N/A	#N/A	#N/A	#N/A	0	#N/A	#N/A	#N/A	#N/A	#N/A	0	#N/A	#N/A	#N/A	#N/A	#N/A	0	#N/A	#N/A	#N/A	#N/A	#N/A	0	#N/A	#N/A	#N/A	#N/A	#N/A	0	#N/A	#N/A	#N/A
RNU1-6P	NC_000001.11	complement(16534081..16534224)	106480152	0	#N/A	#N/A	#N/A	#N/A	#N/A	0	#N/A	#N/A	#N/A	#N/A	#N/A	0	#N/A	#N/A	#N/A	#N/A	#N/A	0	#N/A	#N/A	#N/A	#N/A	#N/A	0	#N/A	#N/A	#N/A	#N/A	#N/A	0	#N/A	#N/A	#N/A	#N/A	#N/A	0	#N/A	#N/A	#N/A	#N/A	#N/A	0	#N/A	#N/A	#N/A
TRE-TTC4-1	NC_000001.11	complement(16535279..16535350)	107985758	0	#N/A	#N/A	#N/A	#N/A	#N/A	0	#N/A	#N/A	#N/A	#N/A	#N/A	0	#N/A	#N/A	#N/A	#N/A	#N/A	0	#N/A	#N/A	#N/A	#N/A	#N/A	0	#N/A	#N/A	#N/A	#N/A	#N/A	0	#N/A	#N/A	#N/A	#N/A	#N/A	0	#N/A	#N/A	#N/A	#N/A	#N/A	0	#N/A	#N/A	#N/A
LOC124903856	NC_000001.11	16538986..16539663	124903856	0	#N/A	#N/A	#N/A	#N/A	#N/A	0	#N/A	#N/A	#N/A	#N/A	#N/A	0	#N/A	#N/A	#N/A	#N/A	#N/A	0	#N/A	#N/A	#N/A	#N/A	#N/A	0	#N/A	#N/A	#N/A	#N/A	#N/A	0	#N/A	#N/A	#N/A	#N/A	#N/A	0	#N/A	#N/A	#N/A	#N/A	#N/A	0	#N/A	#N/A	#N/A
TRG-CCC1-1	NC_000001.11	complement(16545939..16546009)	7195	0	#N/A	#N/A	#N/A	#N/A	#N/A	0	#N/A	#N/A	#N/A	#N/A	#N/A	0	#N/A	#N/A	#N/A	#N/A	#N/A	0	#N/A	#N/A	#N/A	#N/A	#N/A	0	#N/A	#N/A	#N/A	#N/A	#N/A	0	#N/A	#N/A	#N/A	#N/A	#N/A	0	#N/A	#N/A	#N/A	#N/A	#N/A	0	#N/A	#N/A	#N/A
TRV-CAC11-1	NC_000001.11	complement(16547665..16547737)	100189486	0	#N/A	#N/A	#N/A	#N/A	#N/A	0	#N/A	#N/A	#N/A	#N/A	#N/A	0	#N/A	#N/A	#N/A	#N/A	#N/A	0	#N/A	#N/A	#N/A	#N/A	#N/A	0	#N/A	#N/A	#N/A	#N/A	#N/A	0	#N/A	#N/A	#N/A	#N/A	#N/A	0	#N/A	#N/A	#N/A	#N/A	#N/A	0	#N/A	#N/A	#N/A
PDE4DIPP8	NC_000001.11	complement(16548651..16551230)	100421267	0	1.00839	0.0120535	0.997104	#N/A	1	0	1.1277	0.173386	0.958432	#N/A	1	0	1.03927	0.0555752	0.986309	#N/A	1	0.0177266	3.71819	1.8946	0.465114	#N/A	1	0	1.04713	0.0664341	0.984246	#N/A	1	0	1.11832	0.161333	0.962254	#N/A	1	0	1.03063	0.0435217	0.989553	#N/A	1	0.0177266	3.68725	1.88255	0.485483
LOC101056699	NC_000001.11	16553462..16553533	101056699	0	#N/A	#N/A	#N/A	#N/A	#N/A	0	#N/A	#N/A	#N/A	#N/A	#N/A	0	#N/A	#N/A	#N/A	#N/A	#N/A	0	#N/A	#N/A	#N/A	#N/A	#N/A	0	#N/A	#N/A	#N/A	#N/A	#N/A	0	#N/A	#N/A	#N/A	#N/A	#N/A	0	#N/A	#N/A	#N/A	#N/A	#N/A	0	#N/A	#N/A	#N/A
NBPF1	NC_000001.11	complement(16562423..16613564)	55672	2.54114	-1.6496	-0.722113	0.000116348	0.000695993	1	2.67318	1.06205	0.0868525	0.626959	0.774143	1	2.54114	-1.09702	-0.133588	0.454293	0.821196	1	2.54114	-1.18826	-0.248857	0.166403	0.476076	1	2.79908	1.09398	0.129586	0.465546	0.999773	1	2.67318	1.75196	0.808966	1.96248e-05	0.000103825	0.655997	2.28345	1.50371	0.588526	0.00188091	0.00817057	1	2.12897	1.38824	0.473257	0.0130076
LOC124900584	NC_000001.11	complement(16618256..16631286)	124900584	6.15044	1.18353	0.243099	0.248829	0.413584	1	5.03039	1.02967	0.0421869	0.84538	0.915433	1	5.14188	1.0347	0.0492173	0.816938	0.957083	1	5.73169	1.14341	0.193343	0.358746	0.685751	1	6.00399	1.17641	0.234391	0.270036	0.999773	1	6.15044	-1.14942	-0.200912	0.349463	0.496267	1	6.15044	-1.14384	-0.193881	0.358165	0.536198	1	6.15044	-1.03509	-0.0497551	0.811865
CROCCP2	NC_000001.11	complement(16632279..16646683)	84809	2.09144	1.06093	0.0853311	0.838627	0.913263	1	1.91674	-1.3879	-0.472899	0.293169	0.48505	1	1.91674	-1.03525	-0.0499733	0.905661	#N/A	1	1.95054	1.02012	0.028744	0.945291	0.981992	1	1.91674	-1.20652	-0.270846	0.535731	0.999773	1	2.09144	-1.47246	-0.55823	0.215786	0.352842	1	2.09144	-1.09832	-0.135304	0.749007	0.852162	1	2.09144	-1.04	-0.0565871	0.892848
MST1P2	NC_000001.11	16645574..16650420	11209	1.12354	-1.14728	-0.198222	0.650663	0.782827	1	1.12354	-1.24021	-0.310587	0.487471	0.669442	1	1.12354	-1.12444	-0.169209	0.69738	0.927303	1	1.32267	1.18585	0.245917	0.562356	0.823512	1	1.12354	-1.24267	-0.313439	0.481507	0.999773	1	0.991593	-1.081	-0.112366	0.805297	0.883058	1	0.991593	1.02031	0.0290129	0.947891	0.983451	1	1.32267	1.3605	0.444138	0.305546
RNU1-3	NC_000001.11	complement(16666785..16666948)	26869	0	#N/A	#N/A	#N/A	#N/A	#N/A	0	#N/A	#N/A	#N/A	#N/A	#N/A	0	#N/A	#N/A	#N/A	#N/A	#N/A	0	#N/A	#N/A	#N/A	#N/A	#N/A	0	#N/A	#N/A	#N/A	#N/A	#N/A	0	#N/A	#N/A	#N/A	#N/A	#N/A	0	#N/A	#N/A	#N/A	#N/A	#N/A	0	#N/A	#N/A	#N/A
LOC124903857	NC_000001.11	16672506..16673512	124903857	0	#N/A	#N/A	#N/A	#N/A	#N/A	0	#N/A	#N/A	#N/A	#N/A	#N/A	0	#N/A	#N/A	#N/A	#N/A	#N/A	0	#N/A	#N/A	#N/A	#N/A	#N/A	0	#N/A	#N/A	#N/A	#N/A	#N/A	0	#N/A	#N/A	#N/A	#N/A	#N/A	0	#N/A	#N/A	#N/A	#N/A	#N/A	0	#N/A	#N/A	#N/A
TRG-CCC4-1	NC_000001.11	complement(16678271..16678341)	107985759	0	#N/A	#N/A	#N/A	#N/A	#N/A	0	#N/A	#N/A	#N/A	#N/A	#N/A	0	#N/A	#N/A	#N/A	#N/A	#N/A	0	#N/A	#N/A	#N/A	#N/A	#N/A	0	#N/A	#N/A	#N/A	#N/A	#N/A	0	#N/A	#N/A	#N/A	#N/A	#N/A	0	#N/A	#N/A	#N/A	#N/A	#N/A	0	#N/A	#N/A	#N/A
EIF1AXP1	NC_000001.11	complement(16683091..16686249)	280661	0.181516	-1.65457	-0.726455	0.556445	0.710189	1	0.394022	2.14369	1.1001	0.329674	0.523647	1	0.181516	1.00992	0.0142431	0.990293	#N/A	1	0.461141	2.43256	1.28247	0.24867	0.580575	1	0.224614	4.58427	2.19669	0.0442822	0.999773	1	0.394022	3.54688	1.82655	0.127503	0.240117	1	0.176957	1.67098	0.740698	0.549635	0.706035	1	0.461141	4.02484	2.00893	0.0895252
ESPNP	NC_000001.11	complement(16691218..16720157)	284729	0	#N/A	#N/A	#N/A	#N/A	#N/A	0	#N/A	#N/A	#N/A	#N/A	#N/A	0	#N/A	#N/A	#N/A	#N/A	#N/A	0	#N/A	#N/A	#N/A	#N/A	#N/A	0	#N/A	#N/A	#N/A	#N/A	#N/A	0	#N/A	#N/A	#N/A	#N/A	#N/A	0	#N/A	#N/A	#N/A	#N/A	#N/A	0	#N/A	#N/A	#N/A
LOC124903858	NC_000001.11	16699997..16705455	124903858	0	#N/A	#N/A	#N/A	#N/A	#N/A	0	#N/A	#N/A	#N/A	#N/A	#N/A	0	#N/A	#N/A	#N/A	#N/A	#N/A	0	#N/A	#N/A	#N/A	#N/A	#N/A	0	#N/A	#N/A	#N/A	#N/A	#N/A	0	#N/A	#N/A	#N/A	#N/A	#N/A	0	#N/A	#N/A	#N/A	#N/A	#N/A	0	#N/A	#N/A	#N/A
TRV-CAC13-1	NC_000001.11	16725566..16725638	100189500	0	#N/A	#N/A	#N/A	#N/A	#N/A	0	#N/A	#N/A	#N/A	#N/A	#N/A	0	#N/A	#N/A	#N/A	#N/A	#N/A	0	#N/A	#N/A	#N/A	#N/A	#N/A	0	#N/A	#N/A	#N/A	#N/A	#N/A	0	#N/A	#N/A	#N/A	#N/A	#N/A	0	#N/A	#N/A	#N/A	#N/A	#N/A	0	#N/A	#N/A	#N/A
TRG-CCC5-1	NC_000001.11	16727285..16727355	100189045	0	#N/A	#N/A	#N/A	#N/A	#N/A	0	#N/A	#N/A	#N/A	#N/A	#N/A	0	#N/A	#N/A	#N/A	#N/A	#N/A	0	#N/A	#N/A	#N/A	#N/A	#N/A	0	#N/A	#N/A	#N/A	#N/A	#N/A	0	#N/A	#N/A	#N/A	#N/A	#N/A	0	#N/A	#N/A	#N/A	#N/A	#N/A	0	#N/A	#N/A	#N/A
LOC124903859	NC_000001.11	complement(16737350..16740485)	124903859	0.450762	-1.149	-0.200383	0.736106	0.841522	1	0.450762	-3.86561	-1.9507	0.0147509	0.0517992	1	0.450762	-2.59904	-1.37798	0.0451941	#N/A	1	0.48506	1.08558	0.118464	0.836574	0.948976	1	0.450762	-2.58424	-1.36974	0.0529138	0.999773	1	0.393289	-3.36432	-1.75031	0.0312569	0.0780585	1	0.393289	-2.26199	-1.17759	0.0938033	0.207475	1	0.48506	1.24733	0.318846	0.590092
RNU1-4	NC_000001.11	16740516..16740679	6060	0	#N/A	#N/A	#N/A	#N/A	#N/A	0	#N/A	#N/A	#N/A	#N/A	#N/A	0	#N/A	#N/A	#N/A	#N/A	#N/A	0	#N/A	#N/A	#N/A	#N/A	#N/A	0	#N/A	#N/A	#N/A	#N/A	#N/A	0	#N/A	#N/A	#N/A	#N/A	#N/A	0	#N/A	#N/A	#N/A	#N/A	#N/A	0	#N/A	#N/A	#N/A
CROCCP4	NC_000001.11	16750235..16750964	100421113	0.0644566	1.03647	0.0516828	0.976297	#N/A	1	0.0606345	-3.29488	-1.72023	0.525033	#N/A	1	0.0606345	-3.37806	-1.7562	0.498979	#N/A	1	0.0606345	-3.42428	-1.7758	0.494247	#N/A	1	0.0606345	-3.57581	-1.83827	0.504221	#N/A	1	0.0644566	-3.41506	-1.77191	0.51386	#N/A	1	0.0644566	-3.50127	-1.80788	0.487803	#N/A	1	0.0644566	-3.54917	-1.82748	0.483125
MST1L	NC_000001.11	complement(16757120..16764480)	11223	0.0504115	6.7666	2.75843	0.264865	#N/A	1	0	1.1583	0.212007	0.949175	#N/A	1	0.0210711	3.66173	1.87253	0.470361	#N/A	1	0	1.06947	0.0968945	0.976135	#N/A	1	0	1.08047	0.111659	0.973523	#N/A	1	0.0504115	-5.84185	-2.54643	0.325683	#N/A	1	0.0504115	-1.84792	-0.885906	0.565952	#N/A	1	0.0504115	-6.32707	-2.66154	0.282917
PDE4DIPP9	NC_000001.11	16856711..16859284	100421279	0	#N/A	#N/A	#N/A	#N/A	#N/A	0	#N/A	#N/A	#N/A	#N/A	#N/A	0	#N/A	#N/A	#N/A	#N/A	#N/A	0	#N/A	#N/A	#N/A	#N/A	#N/A	0	#N/A	#N/A	#N/A	#N/A	#N/A	0	#N/A	#N/A	#N/A	#N/A	#N/A	0	#N/A	#N/A	#N/A	#N/A	#N/A	0	#N/A	#N/A	#N/A
MIR3675	NC_000001.11	complement(16858949..16859021)	100500876	0	#N/A	#N/A	#N/A	#N/A	#N/A	0	#N/A	#N/A	#N/A	#N/A	#N/A	0	#N/A	#N/A	#N/A	#N/A	#N/A	0	#N/A	#N/A	#N/A	#N/A	#N/A	0	#N/A	#N/A	#N/A	#N/A	#N/A	0	#N/A	#N/A	#N/A	#N/A	#N/A	0	#N/A	#N/A	#N/A	#N/A	#N/A	0	#N/A	#N/A	#N/A
TRV-CAC11-2	NC_000001.11	16860198..16860270	100189479	0	#N/A	#N/A	#N/A	#N/A	#N/A	0	#N/A	#N/A	#N/A	#N/A	#N/A	0	#N/A	#N/A	#N/A	#N/A	#N/A	0	#N/A	#N/A	#N/A	#N/A	#N/A	0	#N/A	#N/A	#N/A	#N/A	#N/A	0	#N/A	#N/A	#N/A	#N/A	#N/A	0	#N/A	#N/A	#N/A	#N/A	#N/A	0	#N/A	#N/A	#N/A
TRG-CCC1-2	NC_000001.11	16861921..16861991	100189298	0	#N/A	#N/A	#N/A	#N/A	#N/A	0	#N/A	#N/A	#N/A	#N/A	#N/A	0	#N/A	#N/A	#N/A	#N/A	#N/A	0	#N/A	#N/A	#N/A	#N/A	#N/A	0	#N/A	#N/A	#N/A	#N/A	#N/A	0	#N/A	#N/A	#N/A	#N/A	#N/A	0	#N/A	#N/A	#N/A	#N/A	#N/A	0	#N/A	#N/A	#N/A
LOC124903860	NC_000001.11	complement(16867228..16873330)	124903860	0.108429	-4.20869	-2.07337	0.0424345	0.113167	1	0.108429	-3.77668	-1.91712	0.0611047	0.159387	1	0.108429	-2.72983	-1.44881	0.107516	#N/A	1	0.108429	-4.34394	-2.119	0.0374874	#N/A	1	0.108429	-3.92335	-1.97209	0.0541197	#N/A	1	0.0293884	1.11439	0.156253	0.899542	0.944716	1	0.0385622	1.54174	0.624558	0.58309	0.732907	1	0.0230113	-1.03214	-0.0456345	0.97049
LOC112267871	NC_000001.11	16872226..16874096	112267871	0.03387	-3.48569	-1.80144	0.504477	#N/A	1	0.03387	-3.11887	-1.64102	0.544304	#N/A	1	0.03387	-3.37908	-1.75663	0.498873	#N/A	1	0.03387	-3.33072	-1.73583	0.504041	#N/A	1	0.03387	-3.35857	-1.74785	0.525495	#N/A	1	0	1.11761	0.160419	0.962467	#N/A	1	0	1.03155	0.0448133	0.989243	#N/A	1	0	1.04653	0.0656107	0.984251
TRE-TTC3-1	NC_000001.11	16872583..16872654	7193	0	#N/A	#N/A	#N/A	#N/A	#N/A	0	#N/A	#N/A	#N/A	#N/A	#N/A	0	#N/A	#N/A	#N/A	#N/A	#N/A	0	#N/A	#N/A	#N/A	#N/A	#N/A	0	#N/A	#N/A	#N/A	#N/A	#N/A	0	#N/A	#N/A	#N/A	#N/A	#N/A	0	#N/A	#N/A	#N/A	#N/A	#N/A	0	#N/A	#N/A	#N/A
RNU1-5P	NC_000001.11	16873708..16873851	107105261	0	#N/A	#N/A	#N/A	#N/A	#N/A	0	#N/A	#N/A	#N/A	#N/A	#N/A	0	#N/A	#N/A	#N/A	#N/A	#N/A	0	#N/A	#N/A	#N/A	#N/A	#N/A	0	#N/A	#N/A	#N/A	#N/A	#N/A	0	#N/A	#N/A	#N/A	#N/A	#N/A	0	#N/A	#N/A	#N/A	#N/A	#N/A	0	#N/A	#N/A	#N/A
LOC107985101	NC_000001.11	16887335..16889613	107985101	0	#N/A	#N/A	#N/A	#N/A	#N/A	0	#N/A	#N/A	#N/A	#N/A	#N/A	0	#N/A	#N/A	#N/A	#N/A	#N/A	0	#N/A	#N/A	#N/A	#N/A	#N/A	0	#N/A	#N/A	#N/A	#N/A	#N/A	0	#N/A	#N/A	#N/A	#N/A	#N/A	0	#N/A	#N/A	#N/A	#N/A	#N/A	0	#N/A	#N/A	#N/A
LOC105376805	NC_000001.11	complement(16888538..16889666)	105376805	1.21835	-1.03277	-0.0465128	0.949349	0.975675	1	1.18801	-1.36917	-0.453299	0.559474	0.724061	1	1.35925	1.17279	0.229948	0.746991	#N/A	1	1.38563	1.17476	0.232372	0.744312	0.915056	1	1.21846	1.05854	0.0820805	0.91064	0.999773	1	1.21835	-1.32573	-0.406786	0.604894	0.725195	1	1.35925	1.21122	0.276461	0.702249	0.820778	1	1.38563	1.21326	0.278885	0.69964
TRN-GTT4-1	NC_000001.11	16889677..16889750	791226	0	#N/A	#N/A	#N/A	#N/A	#N/A	0	#N/A	#N/A	#N/A	#N/A	#N/A	0	#N/A	#N/A	#N/A	#N/A	#N/A	0	#N/A	#N/A	#N/A	#N/A	#N/A	0	#N/A	#N/A	#N/A	#N/A	#N/A	0	#N/A	#N/A	#N/A	#N/A	#N/A	0	#N/A	#N/A	#N/A	#N/A	#N/A	0	#N/A	#N/A	#N/A
RNU1-2	NC_000001.11	16895980..16896143	26870	0	#N/A	#N/A	#N/A	#N/A	#N/A	0	#N/A	#N/A	#N/A	#N/A	#N/A	0	#N/A	#N/A	#N/A	#N/A	#N/A	0	#N/A	#N/A	#N/A	#N/A	#N/A	0	#N/A	#N/A	#N/A	#N/A	#N/A	0	#N/A	#N/A	#N/A	#N/A	#N/A	0	#N/A	#N/A	#N/A	#N/A	#N/A	0	#N/A	#N/A	#N/A
CROCC	NC_000001.11	16914085..16972964	9696	1.84119	-1.23351	-0.302772	0.36682	0.540873	1	1.8496	1.00543	0.00780579	0.981373	0.990684	1	1.84119	-1.16752	-0.223452	0.503617	0.848079	1	2.27733	1.22883	0.297282	0.367781	0.693501	1	2.56842	1.36672	0.450721	0.172377	0.999773	1	1.8496	1.2402	0.310578	0.358275	0.505706	1	1.57686	1.05652	0.0793201	0.81439	0.894887	1	2.27733	1.51577	0.600054	0.0723078
MFAP2	NC_000001.11	complement(16974502..16981583)	4237	60.2193	-1.7286	-0.789604	2.34817e-15	5.3899e-14	7.84923e-11	74.7667	1.27005	0.34488	0.00030166	0.0018	1	63.4675	1.06863	0.0957674	0.315834	0.726935	1	62.6721	1.0467	0.0658532	0.490739	0.781753	1	60.2193	-1.03545	-0.0502579	0.60297	0.999773	1	74.7667	2.1954	1.13448	4.33093e-30	1.40177e-28	1.4477e-25	63.4675	1.84724	0.885372	6.0784e-19	1.74824e-17	2.03183e-14	62.6721	1.80933	0.855458	9.21654e-18
LOC105376806	NC_000001.11	16975861..16977795	105376806	0	-1.01692	-0.0242091	0.994267	#N/A	1	0	1.17196	0.228928	0.945886	#N/A	1	0.110922	6.12731	2.61525	0.302398	#N/A	1	0.16884	9.00716	3.17107	0.201792	#N/A	1	0	1.04953	0.0697437	0.983689	#N/A	1	0	1.1918	0.253137	0.941592	#N/A	1	0.110922	6.23099	2.63946	0.318167	#N/A	1	0.16884	9.15958	3.19528	0.218145
ATP13A2	NC_000001.11	complement(16985958..17011928)	23400	7.72109	-1.32165	-0.402336	0.00268549	0.0111479	1	7.72109	-1.74329	-0.801816	1.49432e-08	2.18152e-07	0.000499507	7.72109	-1.06366	-0.0890434	0.494604	0.843045	1	7.72109	-1.04018	-0.0568315	0.662149	0.876412	1	7.85353	1.01081	0.0155056	0.905775	0.999773	1	6.00687	-1.31903	-0.39948	0.00626394	0.0194653	1	7.16287	1.24254	0.313293	0.020564	0.0623297	1	7.38205	1.2706	0.345504	0.0104782
SDHB	NC_000001.11	complement(17018722..17054032)	6390	0	1.05056	0.0711635	0.983066	#N/A	1	0.461935	27.77	4.79545	0.0446845	#N/A	1	0	1.03777	0.0534892	0.986959	#N/A	1	0	1.08186	0.113516	0.972329	#N/A	1	0	1.11113	0.152024	0.964291	#N/A	1	0.461935	26.4334	4.72429	0.0589218	#N/A	1	0	-1.01233	-0.0176743	0.995798	#N/A	1	0	1.02979	0.0423522	0.989931
PADI2	NC_000001.11	complement(17066761..17119451)	11240	0.0567965	-1.38481	-0.469691	0.647826	0.781157	1	0.0567965	-2.30026	-1.2018	0.321232	0.515101	1	0.0979012	1.69543	0.761652	0.387015	#N/A	1	0.0567965	-1.15418	-0.206872	0.8331	#N/A	1	0.0779707	1.30115	0.379786	0.682742	#N/A	1	0.0401997	-1.66106	-0.732105	0.565555	0.692702	1	0.0979012	2.34785	1.23134	0.202096	0.361699	1	0.0488313	1.19982	0.262819	0.803837
LOC124903861	NC_000001.11	17111776..17113845	124903861	0	#N/A	#N/A	#N/A	#N/A	#N/A	0	#N/A	#N/A	#N/A	#N/A	#N/A	0	#N/A	#N/A	#N/A	#N/A	#N/A	0	#N/A	#N/A	#N/A	#N/A	#N/A	0	#N/A	#N/A	#N/A	#N/A	#N/A	0	#N/A	#N/A	#N/A	#N/A	#N/A	0	#N/A	#N/A	#N/A	#N/A	#N/A	0	#N/A	#N/A	#N/A
LOC105376808	NC_000001.11	17135665..17138955	105376808	0	#N/A	#N/A	#N/A	#N/A	#N/A	0	#N/A	#N/A	#N/A	#N/A	#N/A	0	#N/A	#N/A	#N/A	#N/A	#N/A	0	#N/A	#N/A	#N/A	#N/A	#N/A	0	#N/A	#N/A	#N/A	#N/A	#N/A	0	#N/A	#N/A	#N/A	#N/A	#N/A	0	#N/A	#N/A	#N/A	#N/A	#N/A	0	#N/A	#N/A	#N/A
LINC02783	NC_000001.11	17189789..17196387	400743	0.159503	6.25144	2.64419	0.285096	#N/A	1	0	1.108	0.14796	0.964518	#N/A	1	0.0810118	3.59262	1.84503	0.476868	#N/A	1	0.0790781	3.62275	1.85709	0.47399	#N/A	1	0	-1.00459	-0.00661274	0.998432	#N/A	1	0.159503	-5.64208	-2.49623	0.335413	#N/A	1	0.159503	-1.74008	-0.799153	0.604423	#N/A	1	0.159503	-1.7256	-0.787102	0.609876
PADI1	NC_000001.11	17205128..17246007	29943	0.0709299	6.52259	2.70545	0.043136	0.114539	1	0.0078798	1.19833	0.261029	0.881677	#N/A	1	0.00815488	1.03827	0.0541749	0.975178	#N/A	1	0.0161146	1.79521	0.844149	0.586514	#N/A	1	0.00831467	1.13895	0.187699	0.914987	#N/A	1	0.0709299	-5.44306	-2.44442	0.0711485	0.152442	1	0.0709299	-6.28221	-2.65127	0.047632	0.12316	1	0.0709299	-3.63334	-1.8613	0.0851238
PADI3	NC_000001.11	17249098..17284233	51702	0.113502	33.7169	5.0754	0.0291559	0.0839966	1	0	1.10173	0.139773	0.966488	#N/A	1	0	1.0355	0.0503232	0.987608	#N/A	1	0	1.03938	0.0557263	0.986279	#N/A	1	0.0112279	3.97333	1.99035	0.445185	#N/A	1	0.113502	-30.6035	-4.93563	0.0440079	0.103525	1	0.113502	-32.5611	-5.02508	0.0311314	0.0876497	1	0.113502	-32.4393	-5.01967	0.0313415
MIR3972	NC_000001.11	17277889..17277975	100616188	0	#N/A	#N/A	#N/A	#N/A	#N/A	0	#N/A	#N/A	#N/A	#N/A	#N/A	0	#N/A	#N/A	#N/A	#N/A	#N/A	0	#N/A	#N/A	#N/A	#N/A	#N/A	0	#N/A	#N/A	#N/A	#N/A	#N/A	0	#N/A	#N/A	#N/A	#N/A	#N/A	0	#N/A	#N/A	#N/A	#N/A	#N/A	0	#N/A	#N/A	#N/A
PADI4	NC_000001.11	17308197..17364004	23569	0	#N/A	#N/A	#N/A	#N/A	#N/A	0	#N/A	#N/A	#N/A	#N/A	#N/A	0	#N/A	#N/A	#N/A	#N/A	#N/A	0	#N/A	#N/A	#N/A	#N/A	#N/A	0	#N/A	#N/A	#N/A	#N/A	#N/A	0	#N/A	#N/A	#N/A	#N/A	#N/A	0	#N/A	#N/A	#N/A	#N/A	#N/A	0	#N/A	#N/A	#N/A
PADI6	NC_000001.11	17372196..17401699	353238	0	#N/A	#N/A	#N/A	#N/A	#N/A	0	#N/A	#N/A	#N/A	#N/A	#N/A	0	#N/A	#N/A	#N/A	#N/A	#N/A	0	#N/A	#N/A	#N/A	#N/A	#N/A	0	#N/A	#N/A	#N/A	#N/A	#N/A	0	#N/A	#N/A	#N/A	#N/A	#N/A	0	#N/A	#N/A	#N/A	#N/A	#N/A	0	#N/A	#N/A	#N/A
RCC2	NC_000001.11	complement(17406760..17439677)	55920	15.8027	-1.35083	-0.433843	7.68951e-05	0.000479611	1	15.8027	-1.01432	-0.0205084	0.849782	0.917742	1	15.8027	1.00731	0.0105023	0.921711	0.982003	1	16.7937	1.06841	0.0954717	0.369807	0.695196	1	16.9336	1.06476	0.0905327	0.399001	0.999773	1	15.2396	1.33176	0.413334	0.000205607	0.000900784	1	15.7241	1.3607	0.444345	5.33337e-05	0.000342076	1	16.7937	1.44324	0.529314	1.36065e-06
RCC2-AS1	NC_000001.11	17406761..17407382	114515514	0	-1.03531	-0.0500697	0.987969	#N/A	1	0	1.12643	0.171761	0.958822	#N/A	1	0	1.01952	0.0278903	0.993129	#N/A	1	0.150503	3.65274	1.86898	0.471159	#N/A	1	0	1.01411	0.0202127	0.995206	#N/A	1	0	1.16621	0.221831	0.948124	#N/A	1	0	1.05552	0.07796	0.981287	#N/A	1	0.150503	3.78174	1.91905	0.477072
LOC124903862	NC_000001.11	complement(17440136..17441543)	124903862	0.0547798	3.81726	1.93254	0.457576	#N/A	1	0	1.09506	0.131004	0.968583	#N/A	1	0.0476065	3.70604	1.88988	0.466203	#N/A	1	0	1.0505	0.0710761	0.982492	#N/A	1	0.0578391	4.04238	2.01521	0.439342	#N/A	1	0.0547798	-3.4859	-1.80153	0.506698	#N/A	1	0.0547798	-1.03001	-0.0426591	0.980446	#N/A	1	0.0547798	-3.63375	-1.86146	0.47503
LOC124904837	NC_000001.11	17449763..17449863	124904837	0	#N/A	#N/A	#N/A	#N/A	#N/A	0	#N/A	#N/A	#N/A	#N/A	#N/A	0	#N/A	#N/A	#N/A	#N/A	#N/A	0	#N/A	#N/A	#N/A	#N/A	#N/A	0	#N/A	#N/A	#N/A	#N/A	#N/A	0	#N/A	#N/A	#N/A	#N/A	#N/A	0	#N/A	#N/A	#N/A	#N/A	#N/A	0	#N/A	#N/A	#N/A
ARHGEF10L	NC_000001.11	17513435..17697875	55160	8.27481	-1.02507	-0.0357227	0.706758	0.821053	1	8.29822	1.02875	0.0408934	0.668252	0.806962	1	8.2471	-1.03774	-0.0534397	0.572862	0.882898	1	8.2471	-1.01248	-0.0178896	0.850025	0.951921	1	8.2471	-1.08229	-0.11409	0.234085	0.999773	1	8.29822	1.05454	0.0766161	0.425234	0.573685	1	8.27481	-1.01236	-0.017717	0.85274	0.920007	1	8.27481	1.01244	0.0178331	0.85153
LINC02810	NC_000001.11	17717196..17722347	107984028	0	#N/A	#N/A	#N/A	#N/A	#N/A	0	#N/A	#N/A	#N/A	#N/A	#N/A	0	#N/A	#N/A	#N/A	#N/A	#N/A	0	#N/A	#N/A	#N/A	#N/A	#N/A	0	#N/A	#N/A	#N/A	#N/A	#N/A	0	#N/A	#N/A	#N/A	#N/A	#N/A	0	#N/A	#N/A	#N/A	#N/A	#N/A	0	#N/A	#N/A	#N/A
ACTL8	NC_000001.11	17755333..17827063	81569	0.0880672	-1.19074	-0.251859	0.814625	0.896004	1	0.168993	1.79015	0.84008	0.365784	0.559174	1	0.0880672	-1.76162	-0.816901	0.490499	#N/A	1	0.0880672	-1.74572	-0.803824	0.497363	#N/A	1	0.186873	1.99512	0.996479	0.2706	#N/A	1	0.168993	2.1316	1.09194	0.276831	0.422995	1	0.0745901	-1.47943	-0.565042	0.649884	0.784118	1	0.0745901	-1.46608	-0.551965	0.657367
LOC105376809	NC_000001.11	complement(18000470..18010489)	105376809	0	#N/A	#N/A	#N/A	#N/A	#N/A	0	#N/A	#N/A	#N/A	#N/A	#N/A	0	#N/A	#N/A	#N/A	#N/A	#N/A	0	#N/A	#N/A	#N/A	#N/A	#N/A	0	#N/A	#N/A	#N/A	#N/A	#N/A	0	#N/A	#N/A	#N/A	#N/A	#N/A	0	#N/A	#N/A	#N/A	#N/A	#N/A	0	#N/A	#N/A	#N/A
LOC105376812	NC_000001.11	18043754..18052375	105376812	0	#N/A	#N/A	#N/A	#N/A	#N/A	0	#N/A	#N/A	#N/A	#N/A	#N/A	0	#N/A	#N/A	#N/A	#N/A	#N/A	0	#N/A	#N/A	#N/A	#N/A	#N/A	0	#N/A	#N/A	#N/A	#N/A	#N/A	0	#N/A	#N/A	#N/A	#N/A	#N/A	0	#N/A	#N/A	#N/A	#N/A	#N/A	0	#N/A	#N/A	#N/A
LINC01654	NC_000001.11	18065657..18074412	101927876	0	#N/A	#N/A	#N/A	#N/A	#N/A	0	#N/A	#N/A	#N/A	#N/A	#N/A	0	#N/A	#N/A	#N/A	#N/A	#N/A	0	#N/A	#N/A	#N/A	#N/A	#N/A	0	#N/A	#N/A	#N/A	#N/A	#N/A	0	#N/A	#N/A	#N/A	#N/A	#N/A	0	#N/A	#N/A	#N/A	#N/A	#N/A	0	#N/A	#N/A	#N/A
IGSF21	NC_000001.11	18107798..18378483	84966	0.0399033	-1.62257	-0.698281	0.65249	#N/A	1	0.0399033	-5.51827	-2.46422	0.341127	#N/A	1	0.0399033	-5.79598	-2.53505	0.3057	#N/A	1	0.0399033	-5.80321	-2.53685	0.305438	#N/A	1	0.0399033	-5.9691	-2.57751	0.328378	#N/A	1	0.0211278	-3.40094	-1.76594	0.515171	#N/A	1	0.0211278	-3.5721	-1.83677	0.480857	#N/A	1	0.0211278	-3.57655	-1.83857	0.480455
IGSF21-AS1	NC_000001.11	complement(18160053..18176036)	105376814	0	#N/A	#N/A	#N/A	#N/A	#N/A	0	#N/A	#N/A	#N/A	#N/A	#N/A	0	#N/A	#N/A	#N/A	#N/A	#N/A	0	#N/A	#N/A	#N/A	#N/A	#N/A	0	#N/A	#N/A	#N/A	#N/A	#N/A	0	#N/A	#N/A	#N/A	#N/A	#N/A	0	#N/A	#N/A	#N/A	#N/A	#N/A	0	#N/A	#N/A	#N/A
LOC124903864	NC_000001.11	complement(18262567..18263470)	124903864	0	#N/A	#N/A	#N/A	#N/A	#N/A	0	#N/A	#N/A	#N/A	#N/A	#N/A	0	#N/A	#N/A	#N/A	#N/A	#N/A	0	#N/A	#N/A	#N/A	#N/A	#N/A	0	#N/A	#N/A	#N/A	#N/A	#N/A	0	#N/A	#N/A	#N/A	#N/A	#N/A	0	#N/A	#N/A	#N/A	#N/A	#N/A	0	#N/A	#N/A	#N/A
LOC124903863	NC_000001.11	complement(18289108..18298331)	124903863	0	#N/A	#N/A	#N/A	#N/A	#N/A	0	#N/A	#N/A	#N/A	#N/A	#N/A	0	#N/A	#N/A	#N/A	#N/A	#N/A	0	#N/A	#N/A	#N/A	#N/A	#N/A	0	#N/A	#N/A	#N/A	#N/A	#N/A	0	#N/A	#N/A	#N/A	#N/A	#N/A	0	#N/A	#N/A	#N/A	#N/A	#N/A	0	#N/A	#N/A	#N/A
LOC124903865	NC_000001.11	18385743..18389040	124903865	0	-1.00738	-0.0106038	0.997452	#N/A	1	0	1.16807	0.224124	0.946268	#N/A	1	0.038905	3.58924	1.84368	0.477172	#N/A	1	0.0422992	3.7161	1.89379	0.46528	#N/A	1	0.105295	7.21663	2.85133	0.249322	#N/A	1	0	1.17668	0.234727	0.945095	#N/A	1	0.038905	3.61572	1.85428	0.492064	#N/A	1	0.0422992	3.74351	1.90439	0.480427
KLHDC7A	NC_000001.11	18480930..18485974	127707	0.0350947	-1.75125	-0.808382	0.535325	0.692347	1	0.0350947	-10.961	-3.45431	0.181155	#N/A	1	0.0350947	-2.94741	-1.55945	0.303962	#N/A	1	0.0350947	-1.26896	-0.343647	0.773839	#N/A	1	0.0350947	-1.69868	-0.764413	0.559931	#N/A	1	0.0201569	-6.25899	-2.64593	0.320146	0.468447	1	0.0201569	-1.68304	-0.751067	0.648584	0.783165	1	0.0274394	1.38006	0.464735	0.732223
DYNLL1P3	NC_000001.11	18513008..18513395	391012	0	#N/A	#N/A	#N/A	#N/A	#N/A	0	#N/A	#N/A	#N/A	#N/A	#N/A	0	#N/A	#N/A	#N/A	#N/A	#N/A	0	#N/A	#N/A	#N/A	#N/A	#N/A	0	#N/A	#N/A	#N/A	#N/A	#N/A	0	#N/A	#N/A	#N/A	#N/A	#N/A	0	#N/A	#N/A	#N/A	#N/A	#N/A	0	#N/A	#N/A	#N/A
PAX7	NC_000001.11	18630846..18748866	5081	0.00676039	-3.47744	-1.79802	0.505249	#N/A	1	0.00676039	-3.24733	-1.69925	0.529987	#N/A	1	0.00710292	1.06014	0.084255	0.96111	#N/A	1	0.00706546	1.0519	0.0730043	0.966301	#N/A	1	0.0144842	1.995	0.996386	0.51897	#N/A	1	0	1.07086	0.0987721	0.976881	#N/A	1	0.00710292	3.68657	1.88228	0.485589	#N/A	1	0.00706546	3.65793	1.87103	0.488148
TAS1R2	NC_000001.11	complement(18839599..18859660)	80834	0	-1.03488	-0.0494606	0.988115	#N/A	1	0	1.12867	0.174623	0.958136	#N/A	1	0	1.01897	0.0271127	0.993321	#N/A	1	0	1.03704	0.0524761	0.987073	#N/A	1	0.0209509	3.98045	1.99293	0.444399	#N/A	1	0	1.16804	0.224084	0.947597	#N/A	1	0	1.05451	0.0765733	0.981619	#N/A	1	0	1.07321	0.101937	0.975534
ALDH4A1	NC_000001.11	complement(18871430..18902555)	8659	20.3452	-1.28393	-0.360566	0.00083442	0.00401607	1	20.3452	-1.38122	-0.46594	2.20538e-05	0.000170234	0.737191	20.3452	-1.17188	-0.228823	0.0321923	0.246879	1	20.3452	-1.08622	-0.119321	0.261432	0.594722	1	20.3452	-1.03499	-0.049616	0.642296	0.999773	1	16.2466	-1.07577	-0.105374	0.347807	0.49496	1	17.1278	1.09562	0.131743	0.228157	0.392862	1	18.6273	1.18201	0.241245	0.0265387
MIR4695	NC_000001.11	complement(18883202..18883275)	100616120	0	#N/A	#N/A	#N/A	#N/A	#N/A	0	#N/A	#N/A	#N/A	#N/A	#N/A	0	#N/A	#N/A	#N/A	#N/A	#N/A	0	#N/A	#N/A	#N/A	#N/A	#N/A	0	#N/A	#N/A	#N/A	#N/A	#N/A	0	#N/A	#N/A	#N/A	#N/A	#N/A	0	#N/A	#N/A	#N/A	#N/A	#N/A	0	#N/A	#N/A	#N/A
MIR1290	NC_000001.11	complement(18897071..18897148)	100302276	0	#N/A	#N/A	#N/A	#N/A	#N/A	0	#N/A	#N/A	#N/A	#N/A	#N/A	0	#N/A	#N/A	#N/A	#N/A	#N/A	0	#N/A	#N/A	#N/A	#N/A	#N/A	0	#N/A	#N/A	#N/A	#N/A	#N/A	0	#N/A	#N/A	#N/A	#N/A	#N/A	0	#N/A	#N/A	#N/A	#N/A	#N/A	0	#N/A	#N/A	#N/A
LOC124903866	NC_000001.11	18902113..18903371	124903866	0.0632853	-3.63919	-1.86362	0.48981	#N/A	1	0.0632853	-3.2759	-1.71189	0.526879	#N/A	1	0.0680868	1.04173	0.0589777	0.972769	#N/A	1	0.129422	1.77015	0.823869	0.591948	#N/A	1	0.217195	2.74246	1.45547	0.317314	#N/A	1	0	1.1109	0.151723	0.964495	#N/A	1	0.0680868	3.79104	1.92259	0.476241	#N/A	1	0.129422	6.44189	2.68749	0.297743
IFFO2	NC_000001.11	complement(18904280..18956676)	126917	6.39675	-1.04243	-0.0599487	0.60496	0.748076	1	6.87384	1.10105	0.138874	0.230134	0.412712	1	6.39675	-1.02879	-0.0409518	0.722455	0.932856	1	6.39675	-1.02617	-0.0372727	0.746394	0.915779	1	6.39675	-1.02057	-0.0293685	0.801119	0.999773	1	6.87384	1.14776	0.198822	0.0894375	0.182823	1	6.33684	1.01325	0.0189969	0.87063	0.932574	1	6.33684	1.01584	0.022676	0.845802
LOC105376815	NC_000001.11	complement(18968194..19051428)	105376815	0.0106673	3.64197	1.86472	0.473488	#N/A	1	0	1.06718	0.0938032	0.977504	#N/A	1	0	1.03962	0.0560595	0.98619	#N/A	1	0.0102289	3.61648	1.85459	0.474564	#N/A	1	0	-1.01719	-0.0245835	0.994169	#N/A	1	0.0106673	-3.4127	-1.77092	0.514095	#N/A	1	0.0106673	-3.50316	-1.80866	0.487616	#N/A	1	0.0106673	-1.00705	-0.0101316	0.995354
UBR4	NC_000001.11	complement(19074510..19210266)	23352	14.5209	-1.0267	-0.0380187	0.778878	0.869785	1	15.0883	1.07048	0.0982602	0.468208	0.654048	1	15.6136	1.105	0.144043	0.286526	0.699064	1	17.4406	1.23202	0.301024	0.0257634	0.162422	1	16.1927	1.12648	0.171821	0.204111	0.999773	1	15.0883	1.09907	0.136279	0.314992	0.463331	1	15.6136	1.1345	0.182062	0.178505	0.330739	1	17.4406	1.26492	0.339043	0.0121349
EMC1-AS1	NC_000001.11	19210386..19240704	101927895	2.72765	1.03612	0.051197	0.901753	0.952978	1	3.57964	1.457	0.543004	0.180016	0.348222	1	2.53897	-1.08177	-0.113395	0.7864	0.949358	1	3.31949	1.30571	0.384838	0.339494	0.667959	1	2.53897	-1.28695	-0.363951	0.403516	0.999773	1	3.57964	1.40621	0.491807	0.227367	0.366887	1	2.72765	-1.12085	-0.164592	0.695675	0.816075	1	3.31949	1.26019	0.333641	0.410416
EMC1	NC_000001.11	complement(19215660..19251524)	23065	51.151	1.40295	0.488468	1.12745e-11	1.89158e-10	3.76872e-07	35.4322	-1.05317	-0.0747362	0.308246	0.501485	1	35.4322	-1.03908	-0.0553098	0.447324	0.817745	1	40.149	1.13863	0.187298	0.00960919	0.084121	1	37.2282	1.04242	0.0599396	0.411003	0.999773	1	51.151	-1.47755	-0.563204	9.81815e-15	1.4345e-13	3.28191e-10	51.151	-1.45778	-0.543777	4.95148e-14	9.95198e-13	1.65513e-09	51.151	-1.23214	-0.301169	2.6784e-05
MRTO4	NC_000001.11	19251805..19260128	51154	44.1674	1.05173	0.0727661	0.484471	0.649009	1	40.9095	-1.26465	-0.338733	0.00145236	0.00727792	1	40.9095	-1.13805	-0.18656	0.0749412	0.384423	1	40.9095	-1.10535	-0.144503	0.167145	0.477269	1	40.9095	-1.03032	-0.0430897	0.68121	0.999773	1	44.1674	-1.33007	-0.411499	0.00011231	0.000519296	1	44.1674	-1.19692	-0.259327	0.0134498	0.0439088	1	44.1674	-1.16253	-0.217269	0.0380892
AKR7L	NC_000001.11	complement(19265982..19274122)	246181	0.298338	-1.10693	-0.146569	0.836087	0.911185	1	0.298338	-1.17683	-0.234903	0.747378	0.860407	1	0.298338	-1.37118	-0.455421	0.532091	#N/A	1	0.30876	1.05295	0.0744362	0.913877	0.975801	1	0.298338	-1.11081	-0.151606	0.832717	0.999773	1	0.266587	-1.06314	-0.0883342	0.905939	0.948164	1	0.264631	-1.23872	-0.308852	0.67936	0.805811	1	0.30876	1.16555	0.221005	0.754789
AKR7A3	NC_000001.11	complement(19274229..19288770)	22977	0.602307	1.34472	0.42731	0.48169	0.646703	1	0.435127	-2.51274	-1.32926	0.10076	0.230843	1	0.562815	1.29547	0.373477	0.538441	#N/A	1	0.435127	-1.17451	-0.232064	0.720832	0.905136	1	0.503773	1.16767	0.22363	0.721701	0.999773	1	0.602307	-3.37894	-1.75657	0.027084	0.0692013	1	0.602307	-1.03802	-0.0538325	0.9269	0.971529	1	0.602307	-1.5794	-0.659374	0.295561
LOC124903867	NC_000001.11	19288060..19305348	124903867	0	-1.04429	-0.0625285	0.984975	#N/A	1	0	1.14582	0.19638	0.952919	#N/A	1	0	1.00917	0.0131633	0.996757	#N/A	1	0.0668904	6.26271	2.64679	0.284097	#N/A	1	0	1.01681	0.0240486	0.994296	#N/A	1	0	1.19657	0.258909	0.939461	#N/A	1	0	1.05387	0.0756919	0.981831	#N/A	1	0.0668904	6.54011	2.70932	0.293909
LOC100506730	NC_000001.11	complement(19293247..19295736)	100506730	1.41943	-1.62247	-0.698189	0.0704033	0.166558	1	1.47315	1.06819	0.0951646	0.794073	0.888409	1	1.71288	1.22494	0.292714	0.40814	0.795144	1	1.67709	1.1887	0.249388	0.482045	0.776883	1	1.76704	1.2528	0.325158	0.362447	0.999773	1	1.47315	1.7331	0.793353	0.0423947	0.100356	1	1.71288	1.98743	0.990903	0.00928674	0.0320257	1	1.67709	1.92863	0.947577	0.0130516
AKR7A2	NC_000001.11	complement(19302708..19312146)	8574	39.5723	-1.02006	-0.0286515	0.769441	0.863549	1	48.3479	1.26263	0.336435	0.000533221	0.00298951	1	39.6942	1.02404	0.0342693	0.724807	0.93341	1	44.5001	1.13928	0.188128	0.0521024	0.252146	1	40.7048	1.02836	0.0403426	0.680353	0.999773	1	48.3479	1.28796	0.365087	0.000184796	0.000817542	1	39.6942	1.04458	0.0629208	0.520206	0.680423	1	44.5001	1.16214	0.216779	0.0259869
RNU6-1099P	NC_000001.11	complement(19305077..19305181)	106481526	0	#N/A	#N/A	#N/A	#N/A	#N/A	0	#N/A	#N/A	#N/A	#N/A	#N/A	0	#N/A	#N/A	#N/A	#N/A	#N/A	0	#N/A	#N/A	#N/A	#N/A	#N/A	0	#N/A	#N/A	#N/A	#N/A	#N/A	0	#N/A	#N/A	#N/A	#N/A	#N/A	0	#N/A	#N/A	#N/A	#N/A	#N/A	0	#N/A	#N/A	#N/A
SLC66A1	NC_000001.11	19312326..19334463	54896	5.82921	-1.05433	-0.0763218	0.479499	0.644714	1	5.82921	-1.60563	-0.683138	2.66708e-09	4.3718e-08	8.91524e-05	5.82921	-1.06718	-0.0937981	0.383641	0.778617	1	5.82921	-1.09724	-0.133877	0.214754	0.540789	1	6.18213	1.05152	0.0724736	0.50106	0.999773	1	5.7027	-1.52289	-0.606816	1.67558e-07	1.2103e-06	0.00560095	5.7027	-1.01219	-0.0174763	0.872536	0.933731	1	5.7027	-1.0407	-0.0575554	0.598056
CAPZB	NC_000001.11	complement(19338775..19485539)	832	169.48	1.08861	0.122482	0.107386	0.227681	1	177.7	1.19981	0.262801	0.000553441	0.00308371	1	153.725	1.0296	0.0420862	0.580172	0.885364	1	180.683	1.20101	0.264253	0.000503655	0.00914198	1	153.672	1.00751	0.0107891	0.887435	0.999773	1	177.7	1.10215	0.140319	0.0651969	0.142112	1	169.48	-1.05731	-0.0803962	0.290683	0.466007	1	180.683	1.10326	0.141771	0.0619931
LOC124903868	NC_000001.11	19408690..19416406	124903868	0	#N/A	#N/A	#N/A	#N/A	#N/A	0	#N/A	#N/A	#N/A	#N/A	#N/A	0	#N/A	#N/A	#N/A	#N/A	#N/A	0	#N/A	#N/A	#N/A	#N/A	#N/A	0	#N/A	#N/A	#N/A	#N/A	#N/A	0	#N/A	#N/A	#N/A	#N/A	#N/A	0	#N/A	#N/A	#N/A	#N/A	#N/A	0	#N/A	#N/A	#N/A
RN7SL277P	NC_000001.11	19424384..19424599	106479323	0	#N/A	#N/A	#N/A	#N/A	#N/A	0	#N/A	#N/A	#N/A	#N/A	#N/A	0	#N/A	#N/A	#N/A	#N/A	#N/A	0	#N/A	#N/A	#N/A	#N/A	#N/A	0	#N/A	#N/A	#N/A	#N/A	#N/A	0	#N/A	#N/A	#N/A	#N/A	#N/A	0	#N/A	#N/A	#N/A	#N/A	#N/A	0	#N/A	#N/A	#N/A
LOC124903869	NC_000001.11	19439898..19446536	124903869	0	#N/A	#N/A	#N/A	#N/A	#N/A	0	#N/A	#N/A	#N/A	#N/A	#N/A	0	#N/A	#N/A	#N/A	#N/A	#N/A	0	#N/A	#N/A	#N/A	#N/A	#N/A	0	#N/A	#N/A	#N/A	#N/A	#N/A	0	#N/A	#N/A	#N/A	#N/A	#N/A	0	#N/A	#N/A	#N/A	#N/A	#N/A	0	#N/A	#N/A	#N/A
LOC105376819	NC_000001.11	19484520..19531787	105376819	0.171696	1.08244	0.114285	0.915249	0.960045	1	0.209057	1.45397	0.539994	0.601627	0.756266	1	0.204905	1.29285	0.370554	0.719001	#N/A	1	0.376368	2.22612	1.15453	0.222972	#N/A	1	0.161215	-1.61065	-0.687642	0.582868	#N/A	1	0.209057	1.34323	0.425709	0.681141	0.786253	1	0.204905	1.19439	0.256269	0.803842	0.888103	1	0.376368	2.05658	1.04025	0.27315
LOC105376818	NC_000001.11	complement(19509890..19512483)	105376818	0	#N/A	#N/A	#N/A	#N/A	#N/A	0	#N/A	#N/A	#N/A	#N/A	#N/A	0	#N/A	#N/A	#N/A	#N/A	#N/A	0	#N/A	#N/A	#N/A	#N/A	#N/A	0	#N/A	#N/A	#N/A	#N/A	#N/A	0	#N/A	#N/A	#N/A	#N/A	#N/A	0	#N/A	#N/A	#N/A	#N/A	#N/A	0	#N/A	#N/A	#N/A
RNU4-28P	NC_000001.11	19510593..19510733	106479570	0	#N/A	#N/A	#N/A	#N/A	#N/A	0	#N/A	#N/A	#N/A	#N/A	#N/A	0	#N/A	#N/A	#N/A	#N/A	#N/A	0	#N/A	#N/A	#N/A	#N/A	#N/A	0	#N/A	#N/A	#N/A	#N/A	#N/A	0	#N/A	#N/A	#N/A	#N/A	#N/A	0	#N/A	#N/A	#N/A	#N/A	#N/A	0	#N/A	#N/A	#N/A
LOC105376817	NC_000001.11	complement(19512540..19529845)	105376817	0	#N/A	#N/A	#N/A	#N/A	#N/A	0	#N/A	#N/A	#N/A	#N/A	#N/A	0	#N/A	#N/A	#N/A	#N/A	#N/A	0	#N/A	#N/A	#N/A	#N/A	#N/A	0	#N/A	#N/A	#N/A	#N/A	#N/A	0	#N/A	#N/A	#N/A	#N/A	#N/A	0	#N/A	#N/A	#N/A	#N/A	#N/A	0	#N/A	#N/A	#N/A
LOC124904816	NC_000001.11	complement(19532170..19532274)	124904816	0	#N/A	#N/A	#N/A	#N/A	#N/A	0	#N/A	#N/A	#N/A	#N/A	#N/A	0	#N/A	#N/A	#N/A	#N/A	#N/A	0	#N/A	#N/A	#N/A	#N/A	#N/A	0	#N/A	#N/A	#N/A	#N/A	#N/A	0	#N/A	#N/A	#N/A	#N/A	#N/A	0	#N/A	#N/A	#N/A	#N/A	#N/A	0	#N/A	#N/A	#N/A
MICOS10-DT	NC_000001.11	complement(19591802..19596832)	105378614	0	#N/A	#N/A	#N/A	#N/A	#N/A	0	#N/A	#N/A	#N/A	#N/A	#N/A	0	#N/A	#N/A	#N/A	#N/A	#N/A	0	#N/A	#N/A	#N/A	#N/A	#N/A	0	#N/A	#N/A	#N/A	#N/A	#N/A	0	#N/A	#N/A	#N/A	#N/A	#N/A	0	#N/A	#N/A	#N/A	#N/A	#N/A	0	#N/A	#N/A	#N/A
MICOS10	NC_000001.11	19596979..19629820	440574	38.1773	1.3191	0.399553	0.000946933	0.00449746	1	28.4288	1.03439	0.048784	0.689348	0.82143	1	28.1508	-1.06635	-0.0926831	0.446622	0.817386	1	32.4568	1.16726	0.223123	0.0653659	0.289862	1	28.1508	-1.0644	-0.0900343	0.461413	0.999773	1	38.1773	-1.27524	-0.350769	0.00388641	0.0127217	1	38.1773	-1.40662	-0.492236	4.90039e-05	0.000316355	1	38.1773	-1.13008	-0.17643	0.143243
MICOS10-NBL1	NC_000001.11	19596979..19658452	100532736	8.78538	4.19444	2.06848	5.38828e-05	0.000348419	1	4.10621	2.06214	1.04414	0.0443559	0.125495	1	5.01724	2.58715	1.37136	0.00777008	0.1025	1	6.80374	3.56875	1.83542	0.000345871	0.00691437	1	3.29984	1.60162	0.679531	0.193006	0.999773	1	8.78538	-2.03402	-1.02434	0.0421346	0.0998695	1	8.78538	-1.62126	-0.697116	0.163089	0.310507	1	8.78538	-1.17532	-0.233057	0.639456
RPS14P3	NC_000001.11	19607807..19608644	644068	0.253043	1.09028	0.124696	0.907257	0.956285	1	0.210079	-2.60907	-1.38353	0.351184	0.54492	1	0.324049	1.51398	0.598344	0.548712	#N/A	1	0.33112	1.53022	0.613739	0.538123	#N/A	1	0.210079	-1.56815	-0.649063	0.602876	#N/A	1	0.253043	-2.84461	-1.50823	0.309735	0.458152	1	0.324049	1.38862	0.473647	0.635404	0.773609	1	0.33112	1.40351	0.489042	0.62412
NBL1	NC_000001.11	19643229..19658452	4681	213.411	1.32665	0.407783	5.99811e-06	4.74042e-05	0.200499	213.995	1.39846	0.483839	8.01204e-08	1.02328e-06	0.00267819	161.371	1.04567	0.0644316	0.475398	0.833315	1	171.376	1.10391	0.142624	0.113904	0.39181	1	156.441	-1.07207	-0.100398	0.267541	0.999773	1	213.995	1.05413	0.076056	0.397904	0.547049	1	213.411	-1.2687	-0.343351	0.000138295	0.000812032	1	213.411	-1.20177	-0.265159	0.003228
HTR6	NC_000001.11	19664875..19680966	3362	0.12755	-1.09633	-0.132677	0.881474	0.941092	1	0.12755	-25.3701	-4.66505	0.0650557	0.167065	1	0.12755	-2.02849	-1.02041	0.298399	#N/A	1	0.12755	-1.03899	-0.0551752	0.94991	#N/A	1	0.12755	-2.17312	-1.11977	0.274439	#N/A	1	0.112963	-23.141	-4.53238	0.0738887	0.157165	1	0.112963	-1.85026	-0.88773	0.374501	0.552327	1	0.12092	1.05519	0.077502	0.931276
TMCO4	NC_000001.11	complement(19682240..19799916)	255104	8.69	-1.15797	-0.211601	0.0638992	0.154963	1	9.69689	1.14095	0.190241	0.0917162	0.216025	1	9.47042	1.10522	0.144328	0.196652	0.602129	1	8.94244	1.03504	0.0496926	0.658015	0.87477	1	8.69	-1.02709	-0.0385603	0.734792	0.999773	1	9.69689	1.32119	0.401841	0.000464487	0.00189765	1	9.47042	1.27981	0.355929	0.00176061	0.00771854	1	8.94244	1.19855	0.261293	0.0222054
RNF186	NC_000001.11	complement(19814029..19815283)	54546	0	#N/A	#N/A	#N/A	#N/A	#N/A	0	#N/A	#N/A	#N/A	#N/A	#N/A	0	#N/A	#N/A	#N/A	#N/A	#N/A	0	#N/A	#N/A	#N/A	#N/A	#N/A	0	#N/A	#N/A	#N/A	#N/A	#N/A	0	#N/A	#N/A	#N/A	#N/A	#N/A	0	#N/A	#N/A	#N/A	#N/A	#N/A	0	#N/A	#N/A	#N/A
LOC105376823	NC_000001.11	complement(19860211..19889164)	105376823	0	#N/A	#N/A	#N/A	#N/A	#N/A	0	#N/A	#N/A	#N/A	#N/A	#N/A	0	#N/A	#N/A	#N/A	#N/A	#N/A	0	#N/A	#N/A	#N/A	#N/A	#N/A	0	#N/A	#N/A	#N/A	#N/A	#N/A	0	#N/A	#N/A	#N/A	#N/A	#N/A	0	#N/A	#N/A	#N/A	#N/A	#N/A	0	#N/A	#N/A	#N/A
OTUD3	NC_000001.11	19882395..19912945	23252	1.8897	-1.03634	-0.0514917	0.751299	0.851475	1	1.8897	-1.40133	-0.486794	0.00393794	0.0172652	1	1.8897	-1.10032	-0.137926	0.396634	0.787512	1	1.8897	-1.15844	-0.212184	0.193971	0.515661	1	1.96571	1.03527	0.0500073	0.75844	0.999773	1	1.88423	-1.35219	-0.435302	0.0105289	0.030801	1	1.88423	-1.06174	-0.0864348	0.598391	0.746128	1	1.88423	-1.11782	-0.160693	0.329322
PLA2G2E	NC_000001.11	complement(19920009..19923617)	30814	0	#N/A	#N/A	#N/A	#N/A	#N/A	0	#N/A	#N/A	#N/A	#N/A	#N/A	0	#N/A	#N/A	#N/A	#N/A	#N/A	0	#N/A	#N/A	#N/A	#N/A	#N/A	0	#N/A	#N/A	#N/A	#N/A	#N/A	0	#N/A	#N/A	#N/A	#N/A	#N/A	0	#N/A	#N/A	#N/A	#N/A	#N/A	0	#N/A	#N/A	#N/A
RN7SL304P	NC_000001.11	19970969..19971269	106479333	0	#N/A	#N/A	#N/A	#N/A	#N/A	0	#N/A	#N/A	#N/A	#N/A	#N/A	0	#N/A	#N/A	#N/A	#N/A	#N/A	0	#N/A	#N/A	#N/A	#N/A	#N/A	0	#N/A	#N/A	#N/A	#N/A	#N/A	0	#N/A	#N/A	#N/A	#N/A	#N/A	0	#N/A	#N/A	#N/A	#N/A	#N/A	0	#N/A	#N/A	#N/A
PLA2G2A	NC_000001.11	complement(19975431..19980434)	5320	1.00746	-19.1231	-4.25724	0.0012802	0.00586572	1	1.00746	-1.51364	-0.598026	0.31427	0.507544	1	1.19932	1.19183	0.253175	0.633092	#N/A	1	1.00746	-1.88563	-0.915046	0.127992	0.415442	1	1.00746	-1.38736	-0.472339	0.415837	0.999773	1	0.684737	12.6338	3.65922	0.00653789	0.0202161	1	1.19932	22.7914	4.51042	0.000624519	0.00311565	1	0.524936	10.1415	3.3422	0.0132026
PLA2G5	NC_000001.11	20028408..20091911	5322	0.242179	-3.3928	-1.76248	0.0600381	0.147729	1	0.242179	-1.26306	-0.336925	0.663532	0.802982	1	0.242179	-3.58231	-1.84089	0.0497012	#N/A	1	0.242179	-4.56818	-2.19162	0.0296956	#N/A	1	0.242179	-3.12265	-1.64277	0.0797328	#N/A	1	0.185992	2.68617	1.42555	0.143836	0.261989	1	0.0644718	-1.05586	-0.0784147	0.943635	0.981478	1	0.0643282	-1.34643	-0.429143	0.713552
LOC100419911	NC_000001.11	20038930..20039444	100419911	0	#N/A	#N/A	#N/A	#N/A	#N/A	0	#N/A	#N/A	#N/A	#N/A	#N/A	0	#N/A	#N/A	#N/A	#N/A	#N/A	0	#N/A	#N/A	#N/A	#N/A	#N/A	0	#N/A	#N/A	#N/A	#N/A	#N/A	0	#N/A	#N/A	#N/A	#N/A	#N/A	0	#N/A	#N/A	#N/A	#N/A	#N/A	0	#N/A	#N/A	#N/A
PLA2G2D	NC_000001.11	complement(20111939..20119536)	26279	0	#N/A	#N/A	#N/A	#N/A	#N/A	0	#N/A	#N/A	#N/A	#N/A	#N/A	0	#N/A	#N/A	#N/A	#N/A	#N/A	0	#N/A	#N/A	#N/A	#N/A	#N/A	0	#N/A	#N/A	#N/A	#N/A	#N/A	0	#N/A	#N/A	#N/A	#N/A	#N/A	0	#N/A	#N/A	#N/A	#N/A	#N/A	0	#N/A	#N/A	#N/A
PLA2G2F	NC_000001.11	20139323..20150381	64600	0	#N/A	#N/A	#N/A	#N/A	#N/A	0	#N/A	#N/A	#N/A	#N/A	#N/A	0	#N/A	#N/A	#N/A	#N/A	#N/A	0	#N/A	#N/A	#N/A	#N/A	#N/A	0	#N/A	#N/A	#N/A	#N/A	#N/A	0	#N/A	#N/A	#N/A	#N/A	#N/A	0	#N/A	#N/A	#N/A	#N/A	#N/A	0	#N/A	#N/A	#N/A
LOC117779438	NC_000001.11	20154214..20160568	117779438	0	#N/A	#N/A	#N/A	#N/A	#N/A	0	#N/A	#N/A	#N/A	#N/A	#N/A	0	#N/A	#N/A	#N/A	#N/A	#N/A	0	#N/A	#N/A	#N/A	#N/A	#N/A	0	#N/A	#N/A	#N/A	#N/A	#N/A	0	#N/A	#N/A	#N/A	#N/A	#N/A	0	#N/A	#N/A	#N/A	#N/A	#N/A	0	#N/A	#N/A	#N/A
PLA2G2C	NC_000001.11	complement(20163055..20186518)	391013	0	#N/A	#N/A	#N/A	#N/A	#N/A	0	#N/A	#N/A	#N/A	#N/A	#N/A	0	#N/A	#N/A	#N/A	#N/A	#N/A	0	#N/A	#N/A	#N/A	#N/A	#N/A	0	#N/A	#N/A	#N/A	#N/A	#N/A	0	#N/A	#N/A	#N/A	#N/A	#N/A	0	#N/A	#N/A	#N/A	#N/A	#N/A	0	#N/A	#N/A	#N/A
UBXN10	NC_000001.11	20183331..20196050	127733	0.0437799	-1.45325	-0.53928	0.582294	0.730658	1	0.0437799	-2.85603	-1.51401	0.208756	0.385761	1	0.0437799	1.02884	0.0410252	0.96387	#N/A	1	0.0437799	-1.83028	-0.872061	0.393525	#N/A	1	0.0612783	1.31596	0.396114	0.656112	#N/A	1	0.0309639	-1.96527	-0.97473	0.440168	0.586949	1	0.0436532	1.49517	0.580305	0.554553	0.709833	1	0.0309639	-1.25944	-0.33278	0.760158
LOC105376825	NC_000001.11	20197306..20202827	105376825	0	#N/A	#N/A	#N/A	#N/A	#N/A	0	#N/A	#N/A	#N/A	#N/A	#N/A	0	#N/A	#N/A	#N/A	#N/A	#N/A	0	#N/A	#N/A	#N/A	#N/A	#N/A	0	#N/A	#N/A	#N/A	#N/A	#N/A	0	#N/A	#N/A	#N/A	#N/A	#N/A	0	#N/A	#N/A	#N/A	#N/A	#N/A	0	#N/A	#N/A	#N/A
LOC105376826	NC_000001.11	complement(20210715..20213349)	105376826	0	#N/A	#N/A	#N/A	#N/A	#N/A	0	#N/A	#N/A	#N/A	#N/A	#N/A	0	#N/A	#N/A	#N/A	#N/A	#N/A	0	#N/A	#N/A	#N/A	#N/A	#N/A	0	#N/A	#N/A	#N/A	#N/A	#N/A	0	#N/A	#N/A	#N/A	#N/A	#N/A	0	#N/A	#N/A	#N/A	#N/A	#N/A	0	#N/A	#N/A	#N/A
LINC01757	NC_000001.11	20243095..20244655	105376827	0	#N/A	#N/A	#N/A	#N/A	#N/A	0	#N/A	#N/A	#N/A	#N/A	#N/A	0	#N/A	#N/A	#N/A	#N/A	#N/A	0	#N/A	#N/A	#N/A	#N/A	#N/A	0	#N/A	#N/A	#N/A	#N/A	#N/A	0	#N/A	#N/A	#N/A	#N/A	#N/A	0	#N/A	#N/A	#N/A	#N/A	#N/A	0	#N/A	#N/A	#N/A
LOC105376828	NC_000001.11	20271604..20274507	105376828	0	#N/A	#N/A	#N/A	#N/A	#N/A	0	#N/A	#N/A	#N/A	#N/A	#N/A	0	#N/A	#N/A	#N/A	#N/A	#N/A	0	#N/A	#N/A	#N/A	#N/A	#N/A	0	#N/A	#N/A	#N/A	#N/A	#N/A	0	#N/A	#N/A	#N/A	#N/A	#N/A	0	#N/A	#N/A	#N/A	#N/A	#N/A	0	#N/A	#N/A	#N/A
VWA5B1	NC_000001.11	20290875..20359518	127731	0.0228719	-1.76976	-0.823552	0.444947	0.614427	1	0.0228719	1.02449	0.0349127	0.971119	0.986069	1	0.0233689	1.03593	0.0509244	0.956392	#N/A	1	0.0228719	-1.39928	-0.48469	0.630362	#N/A	1	0.0228719	-1.26052	-0.334021	0.741015	#N/A	1	0.0228407	1.81311	0.858464	0.438251	0.585471	1	0.0233689	1.83334	0.874476	0.417625	0.594209	1	0.0157889	1.26476	0.338862	0.767262
LOC124903870	NC_000001.11	20339509..20340787	124903870	0	#N/A	#N/A	#N/A	#N/A	#N/A	0	#N/A	#N/A	#N/A	#N/A	#N/A	0	#N/A	#N/A	#N/A	#N/A	#N/A	0	#N/A	#N/A	#N/A	#N/A	#N/A	0	#N/A	#N/A	#N/A	#N/A	#N/A	0	#N/A	#N/A	#N/A	#N/A	#N/A	0	#N/A	#N/A	#N/A	#N/A	#N/A	0	#N/A	#N/A	#N/A
LINC01141	NC_000001.11	complement(20359801..20428794)	339505	0.0269765	6.49835	2.70007	0.275053	#N/A	1	0	1.14602	0.196634	0.952857	#N/A	1	0	1.02476	0.0352797	0.991308	#N/A	1	0	1.05022	0.0706855	0.982588	#N/A	1	0	1.0426	0.0601817	0.985727	#N/A	1	0.0269765	-5.67036	-2.50344	0.333973	#N/A	1	0.0269765	-6.34137	-2.66479	0.282219	#N/A	1	0.0269765	-6.18764	-2.62939	0.288706
LOC124903871	NC_000001.11	20476222..20478793	124903871	0	#N/A	#N/A	#N/A	#N/A	#N/A	0	#N/A	#N/A	#N/A	#N/A	#N/A	0	#N/A	#N/A	#N/A	#N/A	#N/A	0	#N/A	#N/A	#N/A	#N/A	#N/A	0	#N/A	#N/A	#N/A	#N/A	#N/A	0	#N/A	#N/A	#N/A	#N/A	#N/A	0	#N/A	#N/A	#N/A	#N/A	#N/A	0	#N/A	#N/A	#N/A
CAMK2N1	NC_000001.11	complement(20482391..20486210)	55450	234.391	-1.05121	-0.0720461	0.358482	0.532652	1	381.947	1.6677	0.737856	3.1763e-21	2.17095e-19	1.06174e-16	287.359	1.24274	0.313522	6.00322e-05	0.00327306	1	296.593	1.27237	0.347521	8.62106e-06	0.000313862	0.288176	251.795	1.06645	0.0928188	0.23657	0.999773	1	381.947	1.75309	0.809902	3.7966e-25	1.00441e-23	1.26909e-20	287.359	1.30637	0.385568	8.44004e-07	7.41654e-06	0.0282125	296.593	1.33753	0.419567	8.28685e-08
MUL1	NC_000001.11	complement(20499448..20508151)	79594	50.9128	1.12875	0.174726	0.0486335	0.125596	1	43.8146	-1.26786	-0.34239	0.000170939	0.00108515	1	43.8146	-1.10587	-0.145185	0.104458	0.450167	1	43.8146	-1.05284	-0.07428	0.40488	0.724716	1	43.8146	-1.07931	-0.110115	0.220676	0.999773	1	50.9128	-1.43109	-0.517116	1.3023e-08	1.07876e-07	0.000435321	50.9128	-1.24825	-0.319912	0.000338878	0.00181037	1	50.9128	-1.18839	-0.249006	0.00515837
RPS4XP4	NC_000001.11	20525952..20526814	441878	0	#N/A	#N/A	#N/A	#N/A	#N/A	0	#N/A	#N/A	#N/A	#N/A	#N/A	0	#N/A	#N/A	#N/A	#N/A	#N/A	0	#N/A	#N/A	#N/A	#N/A	#N/A	0	#N/A	#N/A	#N/A	#N/A	#N/A	0	#N/A	#N/A	#N/A	#N/A	#N/A	0	#N/A	#N/A	#N/A	#N/A	#N/A	0	#N/A	#N/A	#N/A
FAM43B	NC_000001.11	20552573..20555020	163933	0.270526	-1.93614	-0.953186	0.194992	0.349012	1	0.270526	-5.39474	-2.43155	0.0229276	0.0744397	1	0.270526	-1.02599	-0.0370121	0.953462	#N/A	1	0.270526	-1.57583	-0.656109	0.343252	0.671543	1	0.270526	-1.27693	-0.352677	0.602986	#N/A	1	0.14045	-2.78633	-1.47837	0.193194	0.325904	1	0.258403	1.8871	0.916174	0.216967	0.37974	1	0.169522	1.22865	0.297077	0.707651
CDA	NC_000001.11	20589097..20618903	978	12.9968	-1.54279	-0.625541	0.0081217	0.0289739	1	12.9968	-1.02379	-0.0339242	0.881935	0.935091	1	13.7736	1.07722	0.107307	0.630163	0.904863	1	15.0652	1.16615	0.221754	0.316455	0.645848	1	13.4967	1.03022	0.0429518	0.849427	0.999773	1	12.2563	1.50694	0.591617	0.0141127	0.0397293	1	13.7736	1.66192	0.732849	0.00188331	0.00817947	1	15.0652	1.79912	0.847295	0.000300123
PINK1	NC_000001.11	20633458..20651511	65018	119.216	1.16485	0.220139	0.0172533	0.0546587	1	111.272	1.14414	0.194258	0.0361542	0.106777	1	101.567	1.0343	0.0486492	0.599288	0.893427	1	111.339	1.1278	0.173509	0.0604854	0.277108	1	99.5403	-1.05642	-0.0791871	0.394676	0.999773	1	119.216	-1.0181	-0.0258808	0.779856	0.863893	1	119.216	-1.12622	-0.17149	0.0636583	0.154777	1	119.216	-1.03285	-0.0466295	0.613446
MIR6084	NC_000001.11	20633679..20633788	102464833	0	#N/A	#N/A	#N/A	#N/A	#N/A	0	#N/A	#N/A	#N/A	#N/A	#N/A	0	#N/A	#N/A	#N/A	#N/A	#N/A	0	#N/A	#N/A	#N/A	#N/A	#N/A	0	#N/A	#N/A	#N/A	#N/A	#N/A	0	#N/A	#N/A	#N/A	#N/A	#N/A	0	#N/A	#N/A	#N/A	#N/A	#N/A	0	#N/A	#N/A	#N/A
PINK1-AS	NC_000001.11	complement(20642657..20652193)	100861548	6.34893	-1.11574	-0.157997	0.325111	0.497948	1	6.67119	1.07447	0.103623	0.516894	0.692848	1	6.73034	1.07378	0.102702	0.515964	0.853634	1	7.78189	1.22966	0.298262	0.0571664	0.268347	1	6.7368	1.05658	0.0794061	0.618767	0.999773	1	6.67119	1.19882	0.26162	0.106425	0.208494	1	6.73034	1.19806	0.260698	0.103883	0.224155	1	7.78189	1.37198	0.456259	0.00411614
DDOST	NC_000001.11	complement(20651777..20661369)	1650	523.15	1.13941	0.188293	0.0147982	0.0479751	1	446.459	-1.013	-0.0186293	0.809936	0.897255	1	446.459	-1.02653	-0.0377795	0.62519	0.902298	1	458.381	1.03311	0.0469963	0.543168	0.813345	1	446.459	-1.04816	-0.0678649	0.380897	0.999773	1	523.15	-1.15422	-0.206923	0.00753008	0.0229437	1	523.15	-1.16965	-0.226073	0.00345159	0.01387	1	523.15	-1.1029	-0.141297	0.0674317
KIF17	NC_000001.11	complement(20661630..20718007)	57576	1.98015	1.1164	0.15886	0.521752	0.680339	1	1.72239	-1.04207	-0.0594532	0.815414	0.899774	1	1.7294	1.01883	0.0269152	0.913953	0.98137	1	1.72239	-1.26496	-0.339095	0.184413	0.50179	1	1.72239	-1.20269	-0.26627	0.301261	0.999773	1	1.98015	-1.16337	-0.218313	0.390296	0.539255	1	1.98015	-1.09577	-0.131945	0.595494	0.743561	1	1.98015	-1.41221	-0.497955	0.0507857
SH2D5	NC_000001.11	complement(20719731..20732703)	400745	12.6459	3.56306	1.83312	2.47232e-33	1.47205e-31	8.26422e-29	3.44309	-1.72234	-0.784372	1.46418e-05	0.0001174	0.489431	3.44309	-1.23367	-0.302959	0.072294	0.37726	1	3.44309	-1.0786	-0.109164	0.510719	0.794235	1	3.61725	1.04561	0.0643487	0.698295	0.999773	1	12.6459	-6.13681	-2.61749	3.68021e-53	2.50518e-51	1.23018e-48	12.6459	-4.39565	-2.13608	5.42082e-42	4.76972e-40	1.81202e-37	12.6459	-3.84313	-1.94228	3.14602e-36
HP1BP3	NC_000001.11	complement(20740266..20787307)	50809	58.0226	-1.01162	-0.0166709	0.854572	0.924418	1	61.3989	1.10071	0.138429	0.128116	0.273694	1	56.9587	1.00644	0.00925941	0.918854	0.982003	1	56.9587	-1.04548	-0.0641693	0.480439	0.775869	1	56.9587	-1.03405	-0.0483117	0.595826	0.999773	1	61.3989	1.1135	0.1551	0.0886068	0.181421	1	58.0226	1.01814	0.0259303	0.775674	0.869477	1	58.0226	-1.03347	-0.0474984	0.601903
EIF4G3	NC_000001.11	complement(20806292..21176897)	8672	61.7615	1.16033	0.214534	0.0322042	0.091015	1	51.4852	1.00242	0.00349214	0.97229	0.986594	1	52.1178	1.02421	0.034515	0.730677	0.935286	1	52.8502	1.03076	0.0437015	0.662911	0.876818	1	53.5876	1.0322	0.0457179	0.648925	0.999773	1	61.7615	-1.15752	-0.211042	0.0356519	0.0869591	1	61.7615	-1.1329	-0.180019	0.0723702	0.170733	1	61.7615	-1.12571	-0.170833	0.0881386
RNU7-200P	NC_000001.11	20841241..20841302	106480835	0	#N/A	#N/A	#N/A	#N/A	#N/A	0	#N/A	#N/A	#N/A	#N/A	#N/A	0	#N/A	#N/A	#N/A	#N/A	#N/A	0	#N/A	#N/A	#N/A	#N/A	#N/A	0	#N/A	#N/A	#N/A	#N/A	#N/A	0	#N/A	#N/A	#N/A	#N/A	#N/A	0	#N/A	#N/A	#N/A	#N/A	#N/A	0	#N/A	#N/A	#N/A
LOC105376830	NC_000001.11	20903705..20919273	105376830	0	#N/A	#N/A	#N/A	#N/A	#N/A	0	#N/A	#N/A	#N/A	#N/A	#N/A	0	#N/A	#N/A	#N/A	#N/A	#N/A	0	#N/A	#N/A	#N/A	#N/A	#N/A	0	#N/A	#N/A	#N/A	#N/A	#N/A	0	#N/A	#N/A	#N/A	#N/A	#N/A	0	#N/A	#N/A	#N/A	#N/A	#N/A	0	#N/A	#N/A	#N/A
LOC105376829	NC_000001.11	20919271..20932636	105376829	0	#N/A	#N/A	#N/A	#N/A	#N/A	0	#N/A	#N/A	#N/A	#N/A	#N/A	0	#N/A	#N/A	#N/A	#N/A	#N/A	0	#N/A	#N/A	#N/A	#N/A	#N/A	0	#N/A	#N/A	#N/A	#N/A	#N/A	0	#N/A	#N/A	#N/A	#N/A	#N/A	0	#N/A	#N/A	#N/A	#N/A	#N/A	0	#N/A	#N/A	#N/A
MIR1256	NC_000001.11	complement(20988314..20988432)	100302155	0	#N/A	#N/A	#N/A	#N/A	#N/A	0	#N/A	#N/A	#N/A	#N/A	#N/A	0	#N/A	#N/A	#N/A	#N/A	#N/A	0	#N/A	#N/A	#N/A	#N/A	#N/A	0	#N/A	#N/A	#N/A	#N/A	#N/A	0	#N/A	#N/A	#N/A	#N/A	#N/A	0	#N/A	#N/A	#N/A	#N/A	#N/A	0	#N/A	#N/A	#N/A
RPS15AP6	NC_000001.11	complement(21003511..21003964)	100271141	0	#N/A	#N/A	#N/A	#N/A	#N/A	0	#N/A	#N/A	#N/A	#N/A	#N/A	0	#N/A	#N/A	#N/A	#N/A	#N/A	0	#N/A	#N/A	#N/A	#N/A	#N/A	0	#N/A	#N/A	#N/A	#N/A	#N/A	0	#N/A	#N/A	#N/A	#N/A	#N/A	0	#N/A	#N/A	#N/A	#N/A	#N/A	0	#N/A	#N/A	#N/A
HSPE1P27	NC_000001.11	21161475..21162081	106480261	0	#N/A	#N/A	#N/A	#N/A	#N/A	0	#N/A	#N/A	#N/A	#N/A	#N/A	0	#N/A	#N/A	#N/A	#N/A	#N/A	0	#N/A	#N/A	#N/A	#N/A	#N/A	0	#N/A	#N/A	#N/A	#N/A	#N/A	0	#N/A	#N/A	#N/A	#N/A	#N/A	0	#N/A	#N/A	#N/A	#N/A	#N/A	0	#N/A	#N/A	#N/A
ECE1	NC_000001.11	complement(21217250..21345504)	1889	108.207	1.01053	0.0151074	0.843274	0.916704	1	129.631	1.2778	0.353657	3.59352e-06	3.28811e-05	0.120121	115.498	1.13016	0.176526	0.0206791	0.190208	1	123.999	1.20333	0.267037	0.000461186	0.0085751	1	107.106	1.02686	0.0382425	0.61701	0.999773	1	129.631	1.26448	0.338549	9.33071e-06	5.23794e-05	0.311898	115.498	1.11839	0.161419	0.0345081	0.0953223	1	123.999	1.1908	0.25193	0.000961493
LOC124903872	NC_000001.11	21262083..21267251	124903872	0.0329736	3.65309	1.86912	0.472484	#N/A	1	0	1.12569	0.170805	0.959051	#N/A	1	0	1.02001	0.0285853	0.992958	#N/A	1	0	1.03664	0.0519092	0.987213	#N/A	1	0	1.01413	0.0202457	0.995198	#N/A	1	0.0329736	-3.24521	-1.69831	0.531536	#N/A	1	0.0329736	-3.58142	-1.84053	0.479997	#N/A	1	0.0329736	-3.52399	-1.81721	0.485608
ECE1-AS1	NC_000001.11	21293290..21299869	100506801	0.237323	3.10139	1.63292	0.060678	0.148903	1	0.0784992	1.22288	0.290284	0.778848	0.880398	1	0.0684574	-3.01382	-1.59159	0.26997	#N/A	1	0.0684574	-1.23062	-0.299384	0.784864	#N/A	1	0.0684574	-1.09965	-0.13704	0.900943	#N/A	1	0.237323	-2.53614	-1.34263	0.123935	0.234691	1	0.237323	-9.34703	-3.22451	0.015531	0.0495196	1	0.237323	-3.81663	-1.9323	0.0412423
PPP1R11P1	NC_000001.11	21397800..21398562	94297	0	#N/A	#N/A	#N/A	#N/A	#N/A	0	#N/A	#N/A	#N/A	#N/A	#N/A	0	#N/A	#N/A	#N/A	#N/A	#N/A	0	#N/A	#N/A	#N/A	#N/A	#N/A	0	#N/A	#N/A	#N/A	#N/A	#N/A	0	#N/A	#N/A	#N/A	#N/A	#N/A	0	#N/A	#N/A	#N/A	#N/A	#N/A	0	#N/A	#N/A	#N/A
PDE4DIPP10	NC_000001.11	complement(21411456..21411990)	100421269	0	#N/A	#N/A	#N/A	#N/A	#N/A	0	#N/A	#N/A	#N/A	#N/A	#N/A	0	#N/A	#N/A	#N/A	#N/A	#N/A	0	#N/A	#N/A	#N/A	#N/A	#N/A	0	#N/A	#N/A	#N/A	#N/A	#N/A	0	#N/A	#N/A	#N/A	#N/A	#N/A	0	#N/A	#N/A	#N/A	#N/A	#N/A	0	#N/A	#N/A	#N/A
LOC105376832	NC_000001.11	complement(21412667..21416543)	105376832	0	#N/A	#N/A	#N/A	#N/A	#N/A	0	#N/A	#N/A	#N/A	#N/A	#N/A	0	#N/A	#N/A	#N/A	#N/A	#N/A	0	#N/A	#N/A	#N/A	#N/A	#N/A	0	#N/A	#N/A	#N/A	#N/A	#N/A	0	#N/A	#N/A	#N/A	#N/A	#N/A	0	#N/A	#N/A	#N/A	#N/A	#N/A	0	#N/A	#N/A	#N/A
NBPF2P	NC_000001.11	complement(21423108..21427960)	343381	3.55719	-1.26404	-0.338045	0.0553933	0.138713	1	5.43048	1.55115	0.633335	0.000155734	0.00099761	1	4.31226	1.23329	0.302512	0.072267	0.37726	1	4.58699	1.29523	0.373211	0.0260009	0.163262	1	4.68048	1.30193	0.380651	0.0245053	0.999773	1	5.43048	1.96072	0.97138	2.09326e-08	1.69091e-07	0.000699714	4.31226	1.55893	0.640557	0.000234744	0.00130269	1	4.58699	1.63723	0.711256	4.14259e-05
HS6ST1P1	NC_000001.11	21428068..21432220	388605	0.042269	-11.2419	-3.49082	0.171522	0.319061	1	0.0426202	-1.04034	-0.0570591	0.960756	#N/A	1	0.042269	-1.78168	-0.833237	0.510071	#N/A	1	0.042269	-1.74862	-0.806215	0.523361	#N/A	1	0.042269	-1.09956	-0.136931	0.906148	#N/A	1	0.0426202	10.806	3.43376	0.183418	0.313237	1	0.0206657	6.30974	2.65758	0.312233	0.487303	1	0.0220986	6.42904	2.6846	0.307214
CROCCP5	NC_000001.11	21434320..21436826	100421114	0	#N/A	#N/A	#N/A	#N/A	#N/A	0	#N/A	#N/A	#N/A	#N/A	#N/A	0	#N/A	#N/A	#N/A	#N/A	#N/A	0	#N/A	#N/A	#N/A	#N/A	#N/A	0	#N/A	#N/A	#N/A	#N/A	#N/A	0	#N/A	#N/A	#N/A	#N/A	#N/A	0	#N/A	#N/A	#N/A	#N/A	#N/A	0	#N/A	#N/A	#N/A
NBPF3	NC_000001.11	21436789..21484900	84224	25.4857	-1.60922	-0.686363	1.3634e-12	2.51477e-11	4.55744e-08	35.2045	1.40898	0.494649	1.33421e-07	1.63817e-06	0.00445988	28.299	1.12474	0.169585	0.0711524	0.373979	1	27.6864	1.09126	0.125996	0.180455	0.497398	1	25.4857	-1.04417	-0.0623531	0.511797	0.999773	1	35.2045	2.26736	1.18101	1.68789e-34	6.69434e-33	5.6421e-30	28.299	1.80995	0.855948	7.93489e-19	2.27119e-17	2.65239e-14	27.6864	1.75608	0.812358	4.39433e-17
PFN1P10	NC_000001.11	complement(21459424..21460202)	767853	0	#N/A	#N/A	#N/A	#N/A	#N/A	0	#N/A	#N/A	#N/A	#N/A	#N/A	0	#N/A	#N/A	#N/A	#N/A	#N/A	0	#N/A	#N/A	#N/A	#N/A	#N/A	0	#N/A	#N/A	#N/A	#N/A	#N/A	0	#N/A	#N/A	#N/A	#N/A	#N/A	0	#N/A	#N/A	#N/A	#N/A	#N/A	0	#N/A	#N/A	#N/A
ALPL	NC_000001.11	21508984..21578410	249	33.6425	-8.43979	-3.07721	3.21899e-114	3.1864e-111	1.07601e-109	49.0722	1.48983	0.575152	1.38013e-08	2.02794e-07	0.000461336	40.005	1.20529	0.269377	0.00797731	0.103396	1	35.0464	1.04701	0.0662695	0.516471	0.797026	1	35.093	1.03278	0.0465266	0.650941	0.999773	1	49.0722	12.5739	3.65236	1.50851e-161	7.96391e-159	5.04249e-157	40.005	10.1724	3.34658	1.17735e-135	1.86468e-132	3.93552e-131	35.0464	8.83651	3.14348	3.95757e-119
LINC02596	NC_000001.11	21586448..21591187	105376834	0	#N/A	#N/A	#N/A	#N/A	#N/A	0	#N/A	#N/A	#N/A	#N/A	#N/A	0	#N/A	#N/A	#N/A	#N/A	#N/A	0	#N/A	#N/A	#N/A	#N/A	#N/A	0	#N/A	#N/A	#N/A	#N/A	#N/A	0	#N/A	#N/A	#N/A	#N/A	#N/A	0	#N/A	#N/A	#N/A	#N/A	#N/A	0	#N/A	#N/A	#N/A
RAP1GAP	NC_000001.11	complement(21596221..21669357)	5909	1.95087	-2.28924	-1.19487	4.27213e-06	3.47101e-05	0.142805	1.95087	-4.64557	-2.21586	3.16024e-13	9.06859e-12	1.05637e-08	1.95087	-1.04005	-0.0566578	0.81171	0.95576	1	1.95087	-1.2757	-0.351287	0.14631	0.444688	1	1.95087	-1.05459	-0.0766862	0.749759	0.999773	1	0.881847	-2.02931	-1.02099	0.00155364	0.00562649	1	1.84861	2.20108	1.13821	1.31516e-05	9.50829e-05	0.439618	1.52243	1.7945	0.843583	0.0014453
USP48	NC_000001.11	complement(21678298..21783149)	84196	36.8738	-1.10664	-0.14618	0.0683086	0.162687	1	41.3873	1.14438	0.194572	0.0147685	0.0518367	1	38.4134	1.05589	0.0784618	0.323901	0.732179	1	38.4129	1.04604	0.0649396	0.414372	0.732613	1	38.1513	1.02816	0.040069	0.616562	0.999773	1	41.3873	1.26642	0.340752	2.26757e-05	0.000118263	0.757979	38.4134	1.16849	0.224642	0.00507204	0.0192579	1	38.4129	1.15759	0.21112	0.00846379
LOC124904736	NC_000001.11	21741140..21741195	124904736	0	#N/A	#N/A	#N/A	#N/A	#N/A	0	#N/A	#N/A	#N/A	#N/A	#N/A	0	#N/A	#N/A	#N/A	#N/A	#N/A	0	#N/A	#N/A	#N/A	#N/A	#N/A	0	#N/A	#N/A	#N/A	#N/A	#N/A	0	#N/A	#N/A	#N/A	#N/A	#N/A	0	#N/A	#N/A	#N/A	#N/A	#N/A	0	#N/A	#N/A	#N/A
LDLRAD2	NC_000001.11	21812265..21825225	401944	0.132379	-4.53067	-2.17972	0.0771494	0.178361	1	0.193978	1.85293	0.889808	0.324778	0.518868	1	0.132379	-1.52429	-0.60814	0.54012	#N/A	1	1.8092	8.56977	3.09926	0.000235789	0.0051288	1	0.134135	1.20101	0.264245	0.777614	0.999773	1	0.193978	8.39501	3.06953	0.0110715	0.0322375	1	0.10807	2.97231	1.57158	0.217403	0.38016	1	1.8092	38.8268	5.27898	5.99324e-06
HSPG2	NC_000001.11	complement(21822244..21937310)	3339	74.0079	-1.01192	-0.0170897	0.877243	0.938554	1	104.744	1.48125	0.566818	2.93058e-07	3.36554e-06	0.00979606	95.6104	1.34473	0.427314	0.000110385	0.00514264	1	116.798	1.63561	0.709833	1.30952e-10	1.5912e-08	4.37734e-06	90.1248	1.24508	0.316239	0.00423898	0.999773	1	104.744	1.4989	0.583908	1.28718e-07	9.45275e-07	0.00430267	95.6104	1.36075	0.444404	5.82437e-05	0.000370567	1	116.798	1.6551	0.726923	4.75138e-11
RPL21P29	NC_000001.11	21908058..21908614	440575	0.0838285	1.03964	0.0560833	0.974288	#N/A	1	0.0794671	1.0606	0.0848845	0.961146	#N/A	1	0.0794671	-3.25643	-1.70329	0.512032	#N/A	1	0.0794671	-3.46986	-1.79488	0.48968	#N/A	1	0.0794671	-3.73614	-1.90155	0.489692	#N/A	1	0.0838285	1.02016	0.0288012	0.9869	#N/A	1	0.0838285	-3.38551	-1.75938	0.499601	#N/A	1	0.0838285	-3.60741	-1.85096	0.477575
CELA3B	NC_000001.11	21977022..21998642	23436	0	#N/A	#N/A	#N/A	#N/A	#N/A	0	#N/A	#N/A	#N/A	#N/A	#N/A	0	#N/A	#N/A	#N/A	#N/A	#N/A	0	#N/A	#N/A	#N/A	#N/A	#N/A	0	#N/A	#N/A	#N/A	#N/A	#N/A	0	#N/A	#N/A	#N/A	#N/A	#N/A	0	#N/A	#N/A	#N/A	#N/A	#N/A	0	#N/A	#N/A	#N/A
RN7SL386P	NC_000001.11	21987481..21987777	106479364	0	#N/A	#N/A	#N/A	#N/A	#N/A	0	#N/A	#N/A	#N/A	#N/A	#N/A	0	#N/A	#N/A	#N/A	#N/A	#N/A	0	#N/A	#N/A	#N/A	#N/A	#N/A	0	#N/A	#N/A	#N/A	#N/A	#N/A	0	#N/A	#N/A	#N/A	#N/A	#N/A	0	#N/A	#N/A	#N/A	#N/A	#N/A	0	#N/A	#N/A	#N/A
RNU6-1022P	NC_000001.11	21987816..21987919	106480016	0	#N/A	#N/A	#N/A	#N/A	#N/A	0	#N/A	#N/A	#N/A	#N/A	#N/A	0	#N/A	#N/A	#N/A	#N/A	#N/A	0	#N/A	#N/A	#N/A	#N/A	#N/A	0	#N/A	#N/A	#N/A	#N/A	#N/A	0	#N/A	#N/A	#N/A	#N/A	#N/A	0	#N/A	#N/A	#N/A	#N/A	#N/A	0	#N/A	#N/A	#N/A
CELA3A	NC_000001.11	22001657..22012542	10136	0	#N/A	#N/A	#N/A	#N/A	#N/A	0	#N/A	#N/A	#N/A	#N/A	#N/A	0	#N/A	#N/A	#N/A	#N/A	#N/A	0	#N/A	#N/A	#N/A	#N/A	#N/A	0	#N/A	#N/A	#N/A	#N/A	#N/A	0	#N/A	#N/A	#N/A	#N/A	#N/A	0	#N/A	#N/A	#N/A	#N/A	#N/A	0	#N/A	#N/A	#N/A
RN7SL186P	NC_000001.11	22010650..22010946	106480972	0	#N/A	#N/A	#N/A	#N/A	#N/A	0	#N/A	#N/A	#N/A	#N/A	#N/A	0	#N/A	#N/A	#N/A	#N/A	#N/A	0	#N/A	#N/A	#N/A	#N/A	#N/A	0	#N/A	#N/A	#N/A	#N/A	#N/A	0	#N/A	#N/A	#N/A	#N/A	#N/A	0	#N/A	#N/A	#N/A	#N/A	#N/A	0	#N/A	#N/A	#N/A
RNU6-776P	NC_000001.11	22010985..22011088	106480608	0	#N/A	#N/A	#N/A	#N/A	#N/A	0	#N/A	#N/A	#N/A	#N/A	#N/A	0	#N/A	#N/A	#N/A	#N/A	#N/A	0	#N/A	#N/A	#N/A	#N/A	#N/A	0	#N/A	#N/A	#N/A	#N/A	#N/A	0	#N/A	#N/A	#N/A	#N/A	#N/A	0	#N/A	#N/A	#N/A	#N/A	#N/A	0	#N/A	#N/A	#N/A
LINC01635	NC_000001.11	complement(22023994..22026048)	101928043	0.189035	-1.33765	-0.419696	0.743489	0.846581	1	0.189035	-1.16419	-0.219332	0.864179	0.925384	1	0.576088	2.85283	1.51239	0.12723	#N/A	1	0.189035	-1.36101	-0.444675	0.727635	#N/A	1	0.189035	-2.15138	-1.10526	0.467354	#N/A	1	0.14569	1.14899	0.200365	0.884883	0.937067	1	0.576088	3.81607	1.93209	0.084589	0.192323	1	0.14569	-1.01746	-0.024979	0.985547
LINC00339	NC_000001.11	22025191..22031224	29092	26.0159	1.08841	0.122223	0.343199	0.517182	1	29.9224	1.3138	0.393748	0.00213877	0.010188	1	24.553	1.06824	0.0952384	0.459348	0.824066	1	23.2723	1.00085	0.00122723	0.992434	0.99677	1	23.2723	-1.07074	-0.098613	0.454374	0.999773	1	29.9224	1.20708	0.271525	0.0342406	0.0841389	1	26.0159	-1.01888	-0.0269851	0.833943	0.907101	1	26.0159	-1.08749	-0.120996	0.349813
CDC42	NC_000001.11	22052709..22101360	998	58.9494	1.0603	0.0844735	0.239396	0.402245	1	57.7752	1.09256	0.127711	0.0757327	0.187133	1	55.1166	1.03378	0.0479271	0.504356	0.848088	1	54.024	-1.00089	-0.00128948	0.985675	0.99477	1	54.1107	-1.00622	-0.00894449	0.901092	0.999773	1	58.9494	1.03042	0.0432375	0.547813	0.678216	1	58.9494	-1.02566	-0.0365464	0.610815	0.755908	1	58.9494	-1.06125	-0.085763	0.232603
LOC124903873	NC_000001.11	complement(22066113..22068827)	124903873	0	#N/A	#N/A	#N/A	#N/A	#N/A	0	#N/A	#N/A	#N/A	#N/A	#N/A	0	#N/A	#N/A	#N/A	#N/A	#N/A	0	#N/A	#N/A	#N/A	#N/A	#N/A	0	#N/A	#N/A	#N/A	#N/A	#N/A	0	#N/A	#N/A	#N/A	#N/A	#N/A	0	#N/A	#N/A	#N/A	#N/A	#N/A	0	#N/A	#N/A	#N/A
WNT4	NC_000001.11	complement(22117313..22143097)	54361	3.00583	-2.03211	-1.02298	2.71956e-07	2.6954e-06	0.00909069	5.68397	1.95173	0.964753	1.64063e-08	2.36752e-07	0.000548412	4.01327	1.35434	0.437589	0.011707	0.134817	1	3.45497	1.15711	0.210524	0.231669	0.561064	1	3.00583	-1.07569	-0.105265	0.564538	0.999773	1	5.68397	3.96613	1.98773	6.14938e-25	1.60716e-23	2.05555e-20	4.01327	2.75216	1.46057	7.1995e-14	1.42532e-12	2.40658e-09	3.45497	2.35137	1.2335	4.0656e-10
LOC105376845	NC_000001.11	22140953..22157385	105376845	0.321946	-4.55769	-2.1883	0.00844966	0.029952	1	0.350091	1.0971	0.133695	0.813195	0.898438	1	0.321946	-1.06071	-0.085025	0.880393	#N/A	1	0.321946	-1.33747	-0.419512	0.476429	0.773551	1	0.321946	-1.48932	-0.574656	0.352097	0.999773	1	0.350091	5.00024	2.322	0.00556977	0.0175649	1	0.294798	4.29684	2.10328	0.0119942	0.0398026	1	0.238082	3.40768	1.76879	0.038245
LOC105376850	NC_000001.11	22163343..22175759	105376850	0.131946	1.76797	0.82209	0.323561	0.496339	1	0.0685141	-1.5755	-0.65581	0.534797	0.706102	1	0.0685141	-1.13131	-0.177992	0.84938	#N/A	1	0.0685141	-1.39359	-0.478804	0.626207	#N/A	1	0.0685141	-15.9142	-3.99224	0.119421	#N/A	1	0.131946	-2.78543	-1.4779	0.137731	0.254202	1	0.131946	-2.00011	-1.00008	0.249334	0.41787	1	0.131946	-2.46382	-1.30089	0.156147
LOC107985377	NC_000001.11	22252565..22257967	107985377	0	#N/A	#N/A	#N/A	#N/A	#N/A	0	#N/A	#N/A	#N/A	#N/A	#N/A	0	#N/A	#N/A	#N/A	#N/A	#N/A	0	#N/A	#N/A	#N/A	#N/A	#N/A	0	#N/A	#N/A	#N/A	#N/A	#N/A	0	#N/A	#N/A	#N/A	#N/A	#N/A	0	#N/A	#N/A	#N/A	#N/A	#N/A	0	#N/A	#N/A	#N/A
MIR4418	NC_000001.11	22266239..22266300	100616433	0	#N/A	#N/A	#N/A	#N/A	#N/A	0	#N/A	#N/A	#N/A	#N/A	#N/A	0	#N/A	#N/A	#N/A	#N/A	#N/A	0	#N/A	#N/A	#N/A	#N/A	#N/A	0	#N/A	#N/A	#N/A	#N/A	#N/A	0	#N/A	#N/A	#N/A	#N/A	#N/A	0	#N/A	#N/A	#N/A	#N/A	#N/A	0	#N/A	#N/A	#N/A
LOC105376856	NC_000001.11	complement(22416331..22418964)	105376856	0.176563	-2.98724	-1.57881	0.283845	0.454023	1	0.458305	2.28316	1.19103	0.206927	0.383504	1	0.554559	2.95085	1.56113	0.0820651	#N/A	1	0.182996	1.039	0.0551911	0.958266	#N/A	1	0.176563	-1.61521	-0.691719	0.57597	#N/A	1	0.458305	6.82035	2.76985	0.0472449	0.109524	1	0.554559	8.81488	3.13994	0.021486	0.0646948	1	0.182996	3.10373	1.634	0.267411
ZBTB40	NC_000001.11	22428909..22531154	9923	6.58488	1.11308	0.154561	0.125237	0.255063	1	5.73143	-1.13586	-0.183791	0.0761991	0.187977	1	5.73143	-1.04529	-0.0639053	0.529391	0.861685	1	5.84534	1.02753	0.0391825	0.698263	0.893292	1	6.22152	1.08094	0.112291	0.269004	0.999773	1	6.58488	-1.26431	-0.338352	0.00107835	0.00406836	1	6.58488	-1.1635	-0.218467	0.0312878	0.0879962	1	6.58488	-1.08326	-0.115379	0.252901
EPHA8	NC_000001.11	22563489..22603595	2046	0.05654	-5.62738	-2.49246	0.0698746	0.165538	1	0.05654	-19.8646	-4.31213	0.0829925	0.200567	1	0.05654	-2.33173	-1.2214	0.215282	#N/A	1	0.05654	-2.37248	-1.2464	0.206406	#N/A	1	0.05654	-2.159	-1.11036	0.263228	#N/A	1	0.00880264	-3.53	-1.81967	0.505513	0.645895	1	0.0218768	2.41339	1.27106	0.397337	0.575266	1	0.0217628	2.37194	1.24606	0.406754
MIR6127	NC_000001.11	complement(22633258..22633366)	102466615	0	#N/A	#N/A	#N/A	#N/A	#N/A	0	#N/A	#N/A	#N/A	#N/A	#N/A	0	#N/A	#N/A	#N/A	#N/A	#N/A	0	#N/A	#N/A	#N/A	#N/A	#N/A	0	#N/A	#N/A	#N/A	#N/A	#N/A	0	#N/A	#N/A	#N/A	#N/A	#N/A	0	#N/A	#N/A	#N/A	#N/A	#N/A	0	#N/A	#N/A	#N/A
C1QA	NC_000001.11	22636463..22639678	712	0	#N/A	#N/A	#N/A	#N/A	#N/A	0	#N/A	#N/A	#N/A	#N/A	#N/A	0	#N/A	#N/A	#N/A	#N/A	#N/A	0	#N/A	#N/A	#N/A	#N/A	#N/A	0	#N/A	#N/A	#N/A	#N/A	#N/A	0	#N/A	#N/A	#N/A	#N/A	#N/A	0	#N/A	#N/A	#N/A	#N/A	#N/A	0	#N/A	#N/A	#N/A
C1QC	NC_000001.11	22643633..22648108	714	0	1.00927	0.0133059	0.996803	#N/A	1	0	1.13029	0.176694	0.957639	#N/A	1	0	1.03878	0.0548932	0.986477	#N/A	1	0	1.05587	0.0784256	0.980682	#N/A	1	0.043662	4.11223	2.03992	0.433797	#N/A	1	0	1.11991	0.163389	0.961773	#N/A	1	0	1.02925	0.0415873	0.990017	#N/A	1	0	1.04617	0.0651197	0.984369
C1QB	NC_000001.11	22653236..22661637	713	0	#N/A	#N/A	#N/A	#N/A	#N/A	0	#N/A	#N/A	#N/A	#N/A	#N/A	0	#N/A	#N/A	#N/A	#N/A	#N/A	0	#N/A	#N/A	#N/A	#N/A	#N/A	0	#N/A	#N/A	#N/A	#N/A	#N/A	0	#N/A	#N/A	#N/A	#N/A	#N/A	0	#N/A	#N/A	#N/A	#N/A	#N/A	0	#N/A	#N/A	#N/A
EPHB2	NC_000001.11	22710838..22921500	2048	4.39218	-1.64679	-0.719658	1.54315e-11	2.55044e-10	5.1583e-07	4.39218	-1.72403	-0.785781	7.049e-13	1.94364e-11	2.35627e-08	4.39218	-1.16	-0.214123	0.0350771	0.257735	1	4.39218	-1.16965	-0.226073	0.0261766	0.163782	1	4.39218	-1.01934	-0.0276405	0.785382	0.999773	1	2.75934	-1.0469	-0.0661226	0.568402	0.695013	1	3.73743	1.41965	0.505535	3.19507e-06	2.56004e-05	0.106802	3.73436	1.40794	0.493585	5.48878e-06
MIR4684	NC_000001.11	22719517..22719598	100616391	0	#N/A	#N/A	#N/A	#N/A	#N/A	0	#N/A	#N/A	#N/A	#N/A	#N/A	0	#N/A	#N/A	#N/A	#N/A	#N/A	0	#N/A	#N/A	#N/A	#N/A	#N/A	0	#N/A	#N/A	#N/A	#N/A	#N/A	0	#N/A	#N/A	#N/A	#N/A	#N/A	0	#N/A	#N/A	#N/A	#N/A	#N/A	0	#N/A	#N/A	#N/A
MIR4253	NC_000001.11	complement(22863159..22863226)	100422914	0	#N/A	#N/A	#N/A	#N/A	#N/A	0	#N/A	#N/A	#N/A	#N/A	#N/A	0	#N/A	#N/A	#N/A	#N/A	#N/A	0	#N/A	#N/A	#N/A	#N/A	#N/A	0	#N/A	#N/A	#N/A	#N/A	#N/A	0	#N/A	#N/A	#N/A	#N/A	#N/A	0	#N/A	#N/A	#N/A	#N/A	#N/A	0	#N/A	#N/A	#N/A
LOC124903874	NC_000001.11	complement(22883513..22889560)	124903874	0	#N/A	#N/A	#N/A	#N/A	#N/A	0	#N/A	#N/A	#N/A	#N/A	#N/A	0	#N/A	#N/A	#N/A	#N/A	#N/A	0	#N/A	#N/A	#N/A	#N/A	#N/A	0	#N/A	#N/A	#N/A	#N/A	#N/A	0	#N/A	#N/A	#N/A	#N/A	#N/A	0	#N/A	#N/A	#N/A	#N/A	#N/A	0	#N/A	#N/A	#N/A
LACTBL1	NC_000001.11	complement(22953043..22972866)	646262	0	#N/A	#N/A	#N/A	#N/A	#N/A	0	#N/A	#N/A	#N/A	#N/A	#N/A	0	#N/A	#N/A	#N/A	#N/A	#N/A	0	#N/A	#N/A	#N/A	#N/A	#N/A	0	#N/A	#N/A	#N/A	#N/A	#N/A	0	#N/A	#N/A	#N/A	#N/A	#N/A	0	#N/A	#N/A	#N/A	#N/A	#N/A	0	#N/A	#N/A	#N/A
TEX46	NC_000001.11	complement(23010834..23015852)	729059	0	#N/A	#N/A	#N/A	#N/A	#N/A	0	#N/A	#N/A	#N/A	#N/A	#N/A	0	#N/A	#N/A	#N/A	#N/A	#N/A	0	#N/A	#N/A	#N/A	#N/A	#N/A	0	#N/A	#N/A	#N/A	#N/A	#N/A	0	#N/A	#N/A	#N/A	#N/A	#N/A	0	#N/A	#N/A	#N/A	#N/A	#N/A	0	#N/A	#N/A	#N/A
KDM1A	NC_000001.11	23019468..23083689	23028	53.1539	-1.58328	-0.662914	7.00611e-17	1.77825e-15	2.34193e-12	53.1539	-1.01318	-0.018896	0.808732	0.896662	1	53.1539	-1.04067	-0.0575169	0.458545	0.823482	1	53.1539	-1.06635	-0.0926848	0.232721	0.562403	1	53.1539	-1.03984	-0.0563569	0.469977	0.999773	1	51.4184	1.56268	0.644018	9.1715e-16	1.4363e-14	3.06576e-11	50.4046	1.5214	0.605397	2.99294e-14	6.11905e-13	1.00045e-09	49.59	1.48476	0.570229	8.61079e-13
MIR3115	NC_000001.11	23044305..23044372	100422866	0	#N/A	#N/A	#N/A	#N/A	#N/A	0	#N/A	#N/A	#N/A	#N/A	#N/A	0	#N/A	#N/A	#N/A	#N/A	#N/A	0	#N/A	#N/A	#N/A	#N/A	#N/A	0	#N/A	#N/A	#N/A	#N/A	#N/A	0	#N/A	#N/A	#N/A	#N/A	#N/A	0	#N/A	#N/A	#N/A	#N/A	#N/A	0	#N/A	#N/A	#N/A
LUZP1	NC_000001.11	complement(23083642..23178122)	7798	9.71795	1.00726	0.0104291	0.919143	0.961772	1	9.98714	1.09404	0.129661	0.207541	0.384225	1	9.31153	1.00967	0.0138837	0.892371	0.976043	1	9.71341	1.0486	0.0684623	0.504157	0.789873	1	9.31153	-1.01067	-0.0153107	0.8819	0.999773	1	9.98714	1.08616	0.119232	0.247502	0.388963	1	9.71795	1.0024	0.00345459	0.973202	0.991469	1	9.71795	1.04105	0.0580332	0.572102
RNU6-514P	NC_000001.11	23162704..23162810	106480586	0	#N/A	#N/A	#N/A	#N/A	#N/A	0	#N/A	#N/A	#N/A	#N/A	#N/A	0	#N/A	#N/A	#N/A	#N/A	#N/A	0	#N/A	#N/A	#N/A	#N/A	#N/A	0	#N/A	#N/A	#N/A	#N/A	#N/A	0	#N/A	#N/A	#N/A	#N/A	#N/A	0	#N/A	#N/A	#N/A	#N/A	#N/A	0	#N/A	#N/A	#N/A
RNU6-135P	NC_000001.11	23163953..23164053	106479625	0	#N/A	#N/A	#N/A	#N/A	#N/A	0	#N/A	#N/A	#N/A	#N/A	#N/A	0	#N/A	#N/A	#N/A	#N/A	#N/A	0	#N/A	#N/A	#N/A	#N/A	#N/A	0	#N/A	#N/A	#N/A	#N/A	#N/A	0	#N/A	#N/A	#N/A	#N/A	#N/A	0	#N/A	#N/A	#N/A	#N/A	#N/A	0	#N/A	#N/A	#N/A
HTR1D	NC_000001.11	complement(23191895..23217502)	3352	0.146695	-1.65636	-0.728012	0.391181	0.565147	1	0.146695	-26.3955	-4.72222	0.0582588	0.153512	1	0.146695	-1.16152	-0.216019	0.78284	#N/A	1	0.248124	1.67881	0.747437	0.293358	0.625429	1	0.257112	1.67101	0.740718	0.304887	#N/A	1	0.0920262	-15.9359	-3.99421	0.113329	0.218659	1	0.122626	1.42602	0.511994	0.556982	0.711563	1	0.248124	2.7807	1.47545	0.0675726
RPL29P6	NC_000001.11	23244729..23245346	391019	0	#N/A	#N/A	#N/A	#N/A	#N/A	0	#N/A	#N/A	#N/A	#N/A	#N/A	0	#N/A	#N/A	#N/A	#N/A	#N/A	0	#N/A	#N/A	#N/A	#N/A	#N/A	0	#N/A	#N/A	#N/A	#N/A	#N/A	0	#N/A	#N/A	#N/A	#N/A	#N/A	0	#N/A	#N/A	#N/A	#N/A	#N/A	0	#N/A	#N/A	#N/A
LINC01355	NC_000001.11	complement(23281309..23285518)	100996511	0.088338	-1.07721	-0.107302	0.912233	0.958552	1	0.197044	2.08982	1.06338	0.229267	0.411484	1	0.127269	1.44698	0.533049	0.556071	#N/A	1	0.104295	1.18692	0.24722	0.790409	#N/A	1	0.088338	-1.16696	-0.222749	0.824347	#N/A	1	0.197044	2.25118	1.17068	0.198994	0.332595	1	0.127269	1.55871	0.640351	0.491958	0.657928	1	0.104295	1.27856	0.354522	0.710694
HNRNPR	NC_000001.11	complement(23304688..23344284)	10236	22.2079	-1.15612	-0.209288	0.0152235	0.0491259	1	22.2079	-1.00123	-0.00177196	0.983593	0.991772	1	22.2079	-1.02084	-0.0297633	0.728333	0.934746	1	22.2079	-1.12999	-0.176304	0.040375	0.215089	1	22.3014	-1.00289	-0.00416483	0.961386	0.999773	1	21.7062	1.1547	0.207516	0.01694	0.0464127	1	21.4483	1.13251	0.179525	0.0377807	0.102508	1	19.7855	1.02313	0.0329838	0.703753
ZNF436	NC_000001.11	complement(23359448..23369836)	80818	11.0081	-1.58329	-0.662924	1.37985e-07	1.42403e-06	0.00461243	15.2047	1.40206	0.487545	4.69469e-05	0.000339278	1	12.9966	1.19654	0.258873	0.0306383	0.240378	1	11.0081	-1.02358	-0.0336175	0.781437	0.927986	1	11.0081	-1.10473	-0.143693	0.242201	0.999773	1	15.2047	2.21986	1.15047	3.42486e-20	7.02023e-19	1.14483e-15	12.9966	1.89447	0.921798	1.62275e-13	3.11151e-12	5.42436e-09	10.7125	1.54682	0.629307	6.29359e-07
ZNF436-AS1	NC_000001.11	23368971..23371839	148898	2.81766	2.65598	1.40925	0.0115924	0.0390694	1	1.32035	1.32358	0.404445	0.509979	0.687542	1	1.80599	1.75597	0.812268	0.160782	#N/A	1	1.3202	1.28754	0.364612	0.54489	0.8149	1	1.17271	1.14583	0.196393	0.753074	0.999773	1	2.81766	-2.00667	-1.0048	0.0673013	0.145807	1	2.81766	-1.51255	-0.596979	0.241703	0.409101	1	2.81766	-2.06284	-1.04463	0.0513189
TCEA3	NC_000001.11	complement(23380909..23424748)	6920	26.3688	1.78533	0.836189	7.54312e-11	1.15168e-09	2.52144e-06	20.5684	1.46374	0.549661	2.62977e-05	0.000200252	0.879054	16.4662	1.16427	0.21942	0.0946691	0.429479	1	14.631	1.02431	0.0346485	0.79366	0.934132	1	14.7779	1.02419	0.0344896	0.796519	0.999773	1	26.3688	-1.2197	-0.286528	0.0239469	0.0623322	1	26.3688	-1.53344	-0.616769	1.29891e-06	1.11081e-05	0.0434187	26.3688	-1.74296	-0.801541	4.64893e-10
LOC124903875	NC_000001.11	23424866..23428983	124903875	0	#N/A	#N/A	#N/A	#N/A	#N/A	0	#N/A	#N/A	#N/A	#N/A	#N/A	0	#N/A	#N/A	#N/A	#N/A	#N/A	0	#N/A	#N/A	#N/A	#N/A	#N/A	0	#N/A	#N/A	#N/A	#N/A	#N/A	0	#N/A	#N/A	#N/A	#N/A	#N/A	0	#N/A	#N/A	#N/A	#N/A	#N/A	0	#N/A	#N/A	#N/A
ASAP3	NC_000001.11	complement(23428563..23484631)	55616	14.6304	-1.50845	-0.593064	2.36162e-07	2.35538e-06	0.00789419	22.7815	1.58628	0.665646	1.05464e-09	1.84684e-08	3.52534e-05	17.2791	1.20126	0.26455	0.0159124	0.162891	1	18.7642	1.29134	0.368872	0.000739417	0.0124295	1	14.6304	-1.02448	-0.0348909	0.755315	0.999773	1	22.7815	2.39282	1.25871	1.14989e-28	3.47999e-27	3.84374e-24	17.2791	1.81204	0.857615	5.14467e-14	1.02967e-12	1.71971e-09	18.7642	1.94792	0.961936	2.36991e-17
E2F2	NC_000001.11	complement(23505212..23531233)	1870	0.658311	-1.90903	-0.932839	0.0392844	0.106307	1	0.658311	-3.66694	-1.87457	0.000211095	0.00131057	1	0.658311	-1.43081	-0.516834	0.238868	0.651854	1	0.658311	-1.77011	-0.823842	0.0654301	0.289865	1	0.689356	1.05749	0.0806426	0.85108	0.999773	1	0.354692	-1.92084	-0.941736	0.0744417	0.158129	1	0.448293	1.33423	0.416006	0.369967	0.548145	1	0.365874	1.07848	0.108997	0.817349
LOC101928163	NC_000001.11	23521930..23528419	101928163	0	#N/A	#N/A	#N/A	#N/A	#N/A	0	#N/A	#N/A	#N/A	#N/A	#N/A	0	#N/A	#N/A	#N/A	#N/A	#N/A	0	#N/A	#N/A	#N/A	#N/A	#N/A	0	#N/A	#N/A	#N/A	#N/A	#N/A	0	#N/A	#N/A	#N/A	#N/A	#N/A	0	#N/A	#N/A	#N/A	#N/A	#N/A	0	#N/A	#N/A	#N/A
LOC124903876	NC_000001.11	23539883..23573700	124903876	0.0327669	3.65309	1.86912	0.472484	#N/A	1	0	1.12569	0.170805	0.959051	#N/A	1	0	1.02001	0.0285853	0.992958	#N/A	1	0	1.03664	0.0519092	0.987213	#N/A	1	0	1.01413	0.0202457	0.995198	#N/A	1	0.0327669	-3.24521	-1.69831	0.531536	#N/A	1	0.0327669	-3.58142	-1.84053	0.479997	#N/A	1	0.0327669	-3.52399	-1.81721	0.485608
LOC105376859	NC_000001.11	complement(23549139..23554956)	105376859	0.113082	2.40881	1.26832	0.235373	0.397198	1	0.0402206	-1.98358	-0.988107	0.523118	0.697296	1	0.0402206	-1.36281	-0.446585	0.734562	#N/A	1	0.0402206	-1.33768	-0.41973	0.749698	#N/A	1	0.0626908	1.55654	0.638346	0.581066	#N/A	1	0.113082	-4.77806	-2.25643	0.115811	0.222185	1	0.113082	-3.28275	-1.7149	0.14725	0.288937	1	0.113082	-3.2222	-1.68805	0.152996
ID3	NC_000001.11	complement(23557926..23559501)	3399	25.083	1.18607	0.246193	0.150536	0.290495	1	22.631	1.12067	0.164367	0.343966	0.537716	1	20.7062	1.00967	0.0138878	0.935964	0.985473	1	20.7062	-1.02812	-0.0400079	0.817475	0.942619	1	21.0185	1.00422	0.00607144	0.972278	0.999773	1	25.083	-1.05836	-0.0818266	0.635381	0.75005	1	25.083	-1.17471	-0.232305	0.176164	0.327599	1	25.083	-1.21943	-0.286201	0.0965742
LOC107984928	NC_000001.11	complement(23576436..23577707)	107984928	0.0396034	1.05583	0.0783793	0.964067	#N/A	1	0.037543	-3.48177	-1.79982	0.50596	#N/A	1	0.0795371	1.84804	0.885992	0.56446	#N/A	1	0.037543	-3.43125	-1.77873	0.493569	#N/A	1	0.037543	-3.63957	-1.86377	0.498348	#N/A	1	0.0396034	-3.67616	-1.8782	0.488789	#N/A	1	0.0795371	1.75031	0.807613	0.602727	#N/A	1	0.0396034	-3.62282	-1.85711	0.476082
MDS2	NC_000001.11	23627334..23640568	259283	0.0377672	-3.61054	-1.85221	0.492518	#N/A	1	0.0377672	-3.41764	-1.773	0.512497	#N/A	1	0.0377672	-3.31141	-1.72745	0.506049	#N/A	1	0.0377672	-3.43159	-1.77888	0.493526	#N/A	1	0.0377672	-3.62276	-1.85709	0.499948	#N/A	1	0	1.05644	0.079215	0.981464	#N/A	1	0	1.09033	0.124768	0.970057	#N/A	1	0	1.05215	0.0733368	0.982397
EEF1A1P48	NC_000001.11	23670777..23671244	729856	0	#N/A	#N/A	#N/A	#N/A	#N/A	0	#N/A	#N/A	#N/A	#N/A	#N/A	0	#N/A	#N/A	#N/A	#N/A	#N/A	0	#N/A	#N/A	#N/A	#N/A	#N/A	0	#N/A	#N/A	#N/A	#N/A	#N/A	0	#N/A	#N/A	#N/A	#N/A	#N/A	0	#N/A	#N/A	#N/A	#N/A	#N/A	0	#N/A	#N/A	#N/A
RPL11	NC_000001.11	23691779..23696835	6135	1508.11	-1.08873	-0.12265	0.200248	0.355233	1	1997.21	1.35455	0.437814	4.73698e-06	4.24147e-05	0.158343	1571.8	1.05652	0.0793207	0.407173	0.794392	1	1508.11	-1.11336	-0.154925	0.105656	0.377033	1	1508.11	-1.04095	-0.0578974	0.545485	0.999773	1	1997.21	1.47474	0.560464	4.78257e-09	4.15276e-08	0.000159867	1571.8	1.15027	0.20197	0.0349212	0.0962624	1	1425.04	-1.02262	-0.0322756	0.736205
ELOA	NC_000001.11	23743471..23762059	6924	44.0265	1.22157	0.288734	0.00069596	0.00341046	1	34.9733	-1.06684	-0.0933483	0.28045	0.47072	1	34.9733	-1.01004	-0.0144094	0.866426	0.968638	1	34.9733	-1.12776	-0.17346	0.0438203	0.226619	1	35.4611	1.00714	0.0102634	0.905046	0.999773	1	44.0265	-1.30322	-0.382082	9.19601e-06	5.17088e-05	0.307395	44.0265	-1.23383	-0.303143	0.000381021	0.00200797	1	44.0265	-1.37763	-0.462194	6.93713e-08
ELOA-AS1	NC_000001.11	complement(23760382..23778297)	100506963	5.84399	1.55983	0.641387	0.0315657	0.0896448	1	5.15956	1.46544	0.551335	0.069534	0.175194	1	4.03847	1.12359	0.168111	0.584329	0.886204	1	4.44699	1.2303	0.299007	0.325565	0.654457	1	3.68246	1.00397	0.00571419	0.98559	0.999773	1	5.84399	-1.06441	-0.0900529	0.757734	0.84681	1	5.84399	-1.38826	-0.473277	0.109384	0.232978	1	5.84399	-1.26785	-0.342381	0.241534
PITHD1	NC_000001.11	23778418..23788232	57095	76.4887	1.13204	0.178927	0.10164	0.219095	1	65.6235	-1.37147	-0.455728	4.8697e-05	0.000350466	1	65.6235	-1.25431	-0.326895	0.00314838	0.0551534	1	65.6235	-1.26905	-0.343748	0.00191105	0.0259888	1	65.6235	-1.04515	-0.0637164	0.563839	0.999773	1	76.4887	-1.55257	-0.634655	1.48021e-08	1.21553e-07	0.00049479	76.4887	-1.41993	-0.505822	4.75868e-06	3.72371e-05	0.159068	76.4887	-1.43662	-0.522675	2.29551e-06
LOC105376860	NC_000001.11	complement(23790614..23793532)	105376860	0	#N/A	#N/A	#N/A	#N/A	#N/A	0	#N/A	#N/A	#N/A	#N/A	#N/A	0	#N/A	#N/A	#N/A	#N/A	#N/A	0	#N/A	#N/A	#N/A	#N/A	#N/A	0	#N/A	#N/A	#N/A	#N/A	#N/A	0	#N/A	#N/A	#N/A	#N/A	#N/A	0	#N/A	#N/A	#N/A	#N/A	#N/A	0	#N/A	#N/A	#N/A
LYPLA2	NC_000001.11	23791145..23795539	11313	61.4578	1.19458	0.256507	0.0103676	0.0356394	1	50.0998	-1.23514	-0.304669	0.003162	0.0143412	1	50.0998	-1.07427	-0.103354	0.307028	0.718316	1	50.0998	-1.03498	-0.0496011	0.623189	0.859054	1	50.0998	-1.01779	-0.0254461	0.802205	0.999773	1	61.4578	-1.47547	-0.561176	4.74991e-08	3.67569e-07	0.00158775	61.4578	-1.2833	-0.359862	0.000353099	0.00187706	1	61.4578	-1.23637	-0.306109	0.00231774
GALE	NC_000001.11	complement(23795599..23800754)	2582	25.2297	1.45108	0.537128	0.00042387	0.00221803	1	16.9155	-1.3872	-0.472181	0.00345298	0.0154374	1	16.9155	-1.23253	-0.301627	0.0555951	0.329498	1	16.9155	-1.09872	-0.13583	0.384575	0.707135	1	16.9155	-1.03896	-0.0551457	0.725361	0.999773	1	25.2297	-2.01295	-1.00931	2.2681e-10	2.24982e-09	7.58158e-06	25.2297	-1.78851	-0.838754	6.49664e-08	6.83831e-07	0.00217163	25.2297	-1.59434	-0.672958	1.21365e-05
HMGCL	NC_000001.11	complement(23801885..23825429)	3155	63.915	1.33247	0.414103	1.97968e-05	0.000140224	0.661747	46.7086	1.00473	0.00681301	0.945491	0.972393	1	48.1387	1.04404	0.0621816	0.526705	0.859548	1	52.7695	1.13586	0.183779	0.0599593	0.275558	1	46.7086	-1.04242	-0.0599381	0.547631	0.999773	1	63.915	-1.32619	-0.40729	3.54685e-05	0.000179397	1	63.915	-1.27626	-0.351921	0.000287865	0.00156425	1	63.915	-1.1731	-0.230324	0.0170197
LOC105376861	NC_000001.11	complement(23825540..23838636)	105376861	0.121219	-6.03274	-2.59281	0.315095	#N/A	1	0.121219	-5.52051	-2.4648	0.340926	#N/A	1	0.125636	1.05185	0.0729337	0.95593	#N/A	1	0.125837	1.04938	0.0695365	0.957983	#N/A	1	0.121219	-5.89965	-2.56063	0.331535	#N/A	1	0	1.09279	0.128012	0.970039	#N/A	1	0.125636	6.34556	2.66575	0.301708	#N/A	1	0.125837	6.33064	2.66235	0.302286
FUCA1	NC_000001.11	complement(23845077..23868290)	2517	54.8842	1.96599	0.975259	2.73785e-24	1.06979e-22	9.15181e-20	27.1758	-1.28307	-0.359601	0.000472977	0.00268648	1	27.1758	-1.07541	-0.104884	0.293518	0.705006	1	28.2138	1.04356	0.0615189	0.534341	0.809789	1	27.1758	-1.04641	-0.065448	0.515293	0.999773	1	54.8842	-2.52251	-1.33486	1.00927e-40	4.99524e-39	3.37368e-36	54.8842	-2.11425	-1.08014	6.38285e-29	3.146e-27	2.1336e-24	54.8842	-1.88392	-0.91374	1.61934e-21
CNR2	NC_000001.11	complement(23870515..23913362)	1269	0	-1.03488	-0.0494606	0.988115	#N/A	1	0	1.12867	0.174623	0.958136	#N/A	1	0	1.01897	0.0271127	0.993321	#N/A	1	0	1.03704	0.0524761	0.987073	#N/A	1	0.00662769	3.98045	1.99293	0.444399	#N/A	1	0	1.16804	0.224084	0.947597	#N/A	1	0	1.05451	0.0765733	0.981619	#N/A	1	0	1.07321	0.101937	0.975534
LOC124904841	NC_000001.11	23882255..23882352	124904841	0	#N/A	#N/A	#N/A	#N/A	#N/A	0	#N/A	#N/A	#N/A	#N/A	#N/A	0	#N/A	#N/A	#N/A	#N/A	#N/A	0	#N/A	#N/A	#N/A	#N/A	#N/A	0	#N/A	#N/A	#N/A	#N/A	#N/A	0	#N/A	#N/A	#N/A	#N/A	#N/A	0	#N/A	#N/A	#N/A	#N/A	#N/A	0	#N/A	#N/A	#N/A
BTBD6P1	NC_000001.11	complement(23901049..23903008)	646330	0.0240068	3.65309	1.86912	0.472484	#N/A	1	0	1.12569	0.170805	0.959051	#N/A	1	0	1.02001	0.0285853	0.992958	#N/A	1	0	1.03664	0.0519092	0.987213	#N/A	1	0	1.01413	0.0202457	0.995198	#N/A	1	0.0240068	-3.24521	-1.69831	0.531536	#N/A	1	0.0240068	-3.58142	-1.84053	0.479997	#N/A	1	0.0240068	-3.52399	-1.81721	0.485608
MIR378F	NC_000001.11	23929070..23929147	100616492	0	#N/A	#N/A	#N/A	#N/A	#N/A	0	#N/A	#N/A	#N/A	#N/A	#N/A	0	#N/A	#N/A	#N/A	#N/A	#N/A	0	#N/A	#N/A	#N/A	#N/A	#N/A	0	#N/A	#N/A	#N/A	#N/A	#N/A	0	#N/A	#N/A	#N/A	#N/A	#N/A	0	#N/A	#N/A	#N/A	#N/A	#N/A	0	#N/A	#N/A	#N/A
LOC124903877	NC_000001.11	complement(23948809..23958114)	124903877	0	#N/A	#N/A	#N/A	#N/A	#N/A	0	#N/A	#N/A	#N/A	#N/A	#N/A	0	#N/A	#N/A	#N/A	#N/A	#N/A	0	#N/A	#N/A	#N/A	#N/A	#N/A	0	#N/A	#N/A	#N/A	#N/A	#N/A	0	#N/A	#N/A	#N/A	#N/A	#N/A	0	#N/A	#N/A	#N/A	#N/A	#N/A	0	#N/A	#N/A	#N/A
H3P1	NC_000001.11	complement(23949016..23949383)	115482711	0	#N/A	#N/A	#N/A	#N/A	#N/A	0	#N/A	#N/A	#N/A	#N/A	#N/A	0	#N/A	#N/A	#N/A	#N/A	#N/A	0	#N/A	#N/A	#N/A	#N/A	#N/A	0	#N/A	#N/A	#N/A	#N/A	#N/A	0	#N/A	#N/A	#N/A	#N/A	#N/A	0	#N/A	#N/A	#N/A	#N/A	#N/A	0	#N/A	#N/A	#N/A
PNRC2	NC_000001.11	23959164..23963462	55629	86.0967	-1.05173	-0.0727639	0.329918	0.503201	1	86.0967	-1.13104	-0.177648	0.0184685	0.0622471	1	86.1537	1.01383	0.0198112	0.789906	0.950248	1	86.0967	-1.15877	-0.212595	0.00451741	0.0499008	1	87.7136	1.01083	0.015536	0.835363	0.999773	1	84.233	-1.07541	-0.104885	0.166515	0.293074	1	86.1537	1.06627	0.0925752	0.215702	0.378158	1	84.233	-1.10178	-0.139831	0.0632563
SRSF10	NC_000001.11	complement(23964347..23980327)	10772	26.0778	-1.05062	-0.0712408	0.348609	0.522748	1	26.0778	-1.1536	-0.206145	0.00725063	0.0288427	1	26.0778	-1.0891	-0.123142	0.105125	0.451668	1	26.0778	-1.15663	-0.209927	0.00585719	0.0600417	1	26.0778	-1.03118	-0.0442893	0.56116	0.999773	1	25.5367	-1.09802	-0.134904	0.0804279	0.168301	1	25.5367	-1.03663	-0.0519012	0.496861	0.661266	1	25.5367	-1.1009	-0.138686	0.0701304
LOC105378615	NC_000001.11	complement(23987408..23987788)	105378615	0	#N/A	#N/A	#N/A	#N/A	#N/A	0	#N/A	#N/A	#N/A	#N/A	#N/A	0	#N/A	#N/A	#N/A	#N/A	#N/A	0	#N/A	#N/A	#N/A	#N/A	#N/A	0	#N/A	#N/A	#N/A	#N/A	#N/A	0	#N/A	#N/A	#N/A	#N/A	#N/A	0	#N/A	#N/A	#N/A	#N/A	#N/A	0	#N/A	#N/A	#N/A
RPL36P5	NC_000001.11	complement(24007834..24008554)	127295	0	#N/A	#N/A	#N/A	#N/A	#N/A	0	#N/A	#N/A	#N/A	#N/A	#N/A	0	#N/A	#N/A	#N/A	#N/A	#N/A	0	#N/A	#N/A	#N/A	#N/A	#N/A	0	#N/A	#N/A	#N/A	#N/A	#N/A	0	#N/A	#N/A	#N/A	#N/A	#N/A	0	#N/A	#N/A	#N/A	#N/A	#N/A	0	#N/A	#N/A	#N/A
LOC105376863	NC_000001.11	24010517..24028975	105376863	0.35259	-6.29396	-2.65397	0.303882	#N/A	1	0.35259	-5.26325	-2.39595	0.354695	#N/A	1	0.35259	-5.96816	-2.57729	0.297795	#N/A	1	0.35259	-5.81874	-2.54071	0.304767	#N/A	1	0.35259	-5.93012	-2.56806	0.330169	#N/A	1	0	1.19583	0.258015	0.939671	#N/A	1	0	1.05459	0.0766833	0.981593	#N/A	1	0	1.08167	0.113262	0.972817
LOC107984931	NC_000001.11	24042274..24064129	107984931	0	-1.03227	-0.0458207	0.98899	#N/A	1	0	-1.00227	-0.00326814	0.999216	#N/A	1	0.133511	3.77695	1.91722	0.459829	#N/A	1	0	1.01644	0.0235321	0.994203	#N/A	1	0.130944	3.72667	1.89789	0.466455	#N/A	1	0	1.02993	0.0425525	0.990041	#N/A	1	0.133511	3.89884	1.96304	0.467102	#N/A	1	0	1.04925	0.0693527	0.983353
MYOM3	NC_000001.11	complement(24056041..24112135)	127294	0.00810633	1.05	0.0703879	0.968082	0.984366	1	0.032269	3.62034	1.85612	0.1944	#N/A	1	0.0242624	2.57437	1.36422	0.354916	#N/A	1	0.00810001	1.03107	0.0441469	0.979846	#N/A	1	0.0254431	2.7229	1.44515	0.328647	#N/A	1	0.032269	3.44795	1.78574	0.216569	0.353765	1	0.0242624	2.45179	1.29383	0.384981	0.562916	1	0.00810633	-1.01836	-0.026241	0.988103
MYOM3-AS1	NC_000001.11	24066762..24083355	107985737	0	#N/A	#N/A	#N/A	#N/A	#N/A	0	#N/A	#N/A	#N/A	#N/A	#N/A	0	#N/A	#N/A	#N/A	#N/A	#N/A	0	#N/A	#N/A	#N/A	#N/A	#N/A	0	#N/A	#N/A	#N/A	#N/A	#N/A	0	#N/A	#N/A	#N/A	#N/A	#N/A	0	#N/A	#N/A	#N/A	#N/A	#N/A	0	#N/A	#N/A	#N/A
LOC124903878	NC_000001.11	24096046..24097974	124903878	0	#N/A	#N/A	#N/A	#N/A	#N/A	0	#N/A	#N/A	#N/A	#N/A	#N/A	0	#N/A	#N/A	#N/A	#N/A	#N/A	0	#N/A	#N/A	#N/A	#N/A	#N/A	0	#N/A	#N/A	#N/A	#N/A	#N/A	0	#N/A	#N/A	#N/A	#N/A	#N/A	0	#N/A	#N/A	#N/A	#N/A	#N/A	0	#N/A	#N/A	#N/A
LOC105376864	NC_000001.11	24098706..24103931	105376864	0.0818319	3.65309	1.86912	0.472484	#N/A	1	0	1.12569	0.170805	0.959051	#N/A	1	0	1.02001	0.0285853	0.992958	#N/A	1	0	1.03664	0.0519092	0.987213	#N/A	1	0	1.01413	0.0202457	0.995198	#N/A	1	0.0818319	-3.24521	-1.69831	0.531536	#N/A	1	0.0818319	-3.58142	-1.84053	0.479997	#N/A	1	0.0818319	-3.52399	-1.81721	0.485608
IL22RA1	NC_000001.11	complement(24119771..24143140)	58985	0.203785	-1.1839	-0.243549	0.733869	0.840218	1	0.203785	-1.3184	-0.398788	0.595125	0.751486	1	0.255667	1.28044	0.356643	0.590588	#N/A	1	0.203785	-1.03395	-0.0481647	0.944597	0.981925	1	0.36829	1.70038	0.765861	0.237473	0.999773	1	0.174855	-1.11361	-0.155238	0.842222	0.910798	1	0.255667	1.51592	0.600192	0.388612	0.566605	1	0.194712	1.14503	0.195385	0.787523
LOC124903879	NC_000001.11	24151434..24160458	124903879	0	#N/A	#N/A	#N/A	#N/A	#N/A	0	#N/A	#N/A	#N/A	#N/A	#N/A	0	#N/A	#N/A	#N/A	#N/A	#N/A	0	#N/A	#N/A	#N/A	#N/A	#N/A	0	#N/A	#N/A	#N/A	#N/A	#N/A	0	#N/A	#N/A	#N/A	#N/A	#N/A	0	#N/A	#N/A	#N/A	#N/A	#N/A	0	#N/A	#N/A	#N/A
IFNLR1	NC_000001.11	complement(24154168..24187289)	163702	0.400131	-2.32436	-1.21683	0.0197096	0.0610244	1	0.400131	-16.1793	-4.01607	8.40441e-05	0.000574777	1	0.400131	-1.22129	-0.288404	0.535037	#N/A	1	0.400131	-1.02462	-0.0350954	0.938489	0.980184	1	0.415806	1.04583	0.0646518	0.887658	0.999773	1	0.172653	-6.96073	-2.79924	0.00792659	0.0240102	1	0.326219	1.9032	0.928431	0.0818716	0.187646	1	0.389803	2.2685	1.18174	0.0243315
LINC02800	NC_000001.11	24200240..24211690	284632	0	#N/A	#N/A	#N/A	#N/A	#N/A	0	#N/A	#N/A	#N/A	#N/A	#N/A	0	#N/A	#N/A	#N/A	#N/A	#N/A	0	#N/A	#N/A	#N/A	#N/A	#N/A	0	#N/A	#N/A	#N/A	#N/A	#N/A	0	#N/A	#N/A	#N/A	#N/A	#N/A	0	#N/A	#N/A	#N/A	#N/A	#N/A	0	#N/A	#N/A	#N/A
GRHL3-AS1	NC_000001.11	complement(24305928..24321991)	105376871	0.0180419	6.2807	2.65093	0.283859	#N/A	1	0	1.09341	0.128839	0.969102	#N/A	1	0	1.02683	0.0381932	0.990591	#N/A	1	0	1.02774	0.0394723	0.990276	#N/A	1	0.00898737	3.88798	1.95902	0.452127	#N/A	1	0.0180419	-5.74412	-2.52209	0.330464	#N/A	1	0.0180419	-6.11661	-2.61273	0.291732	#N/A	1	0.0180419	-6.11119	-2.61145	0.292023
GRHL3	NC_000001.11	24319357..24364482	57822	0.35947	8.42096	3.07399	0.000783817	0.00379713	1	0.0371575	-1.15044	-0.202181	0.874582	0.931316	1	0.0371575	-8.31343	-3.05544	0.21277	#N/A	1	0.0391571	1.04718	0.0665107	0.954716	#N/A	1	0.0371575	-8.32799	-3.05797	0.242201	#N/A	1	0.35947	-9.68778	-3.27617	0.00182898	0.00652126	1	0.35947	-70.0071	-6.12943	0.00883772	0.030727	1	0.35947	-8.04156	-3.00747	0.00101499
STPG1	NC_000001.11	complement(24356999..24415044)	90529	10.309	1.29397	0.371805	0.009232	0.0322774	1	7.73425	-1.29112	-0.368618	0.015788	0.0547085	1	7.73425	-1.07967	-0.110592	0.451013	0.819965	1	7.73425	-1.08031	-0.111449	0.447443	0.754754	1	7.73425	-1.07736	-0.107502	0.469428	0.999773	1	10.309	-1.67067	-0.740423	8.88097e-07	5.782e-06	0.0296864	10.309	-1.39706	-0.482397	0.000848234	0.00408008	1	10.309	-1.39789	-0.483254	0.000828516
NIPAL3	NC_000001.11	24413524..24472983	57185	36.156	2.05764	1.04099	3.49248e-32	1.97081e-30	1.16743e-27	19.0045	1.14342	0.19335	0.0324778	0.0981689	1	19.3359	1.1514	0.203391	0.0233958	0.205163	1	20.5098	1.21329	0.278929	0.00183464	0.0251976	1	18.0233	1.05562	0.0780865	0.38862	0.999773	1	36.156	-1.79956	-0.847641	9.6408e-22	2.15462e-20	3.22263e-17	36.156	-1.78707	-0.8376	1.38096e-21	4.78245e-20	4.61615e-17	36.156	-1.69591	-0.762062	3.22806e-18
RCAN3AS	NC_000001.11	complement(24496254..24502382)	100750325	0.385103	1.98799	0.991309	0.39658	0.570796	1	0.166081	1.20682	0.271215	0.838672	0.911714	1	0.166081	-1.64689	-0.719748	0.640864	#N/A	1	0.433775	2.35712	1.23702	0.273367	#N/A	1	0.198016	1.15728	0.210742	0.874462	#N/A	1	0.385103	-1.64729	-0.720094	0.540417	0.672394	1	0.385103	-3.27401	-1.71106	0.22518	0.38926	1	0.433775	1.18568	0.245713	0.793912
RCAN3	NC_000001.11	24502344..24541040	11123	4.28508	-1.58625	-0.665624	3.39955e-06	2.8072e-05	0.113637	4.28508	-1.22528	-0.293111	0.0376088	0.110293	1	4.36753	1.03075	0.0436966	0.747275	0.939274	1	4.41526	1.03453	0.0489746	0.717874	0.903595	1	4.87975	1.12651	0.171854	0.206325	0.999773	1	3.43422	1.29461	0.372513	0.0121412	0.0348156	1	4.36753	1.63503	0.709321	7.61927e-07	6.75414e-06	0.0254689	4.41526	1.64103	0.714599	6.24154e-07
NCMAP-DT	NC_000001.11	complement(24539274..24556024)	100506985	0	-1.03531	-0.0500697	0.987969	#N/A	1	0	1.12643	0.171761	0.958822	#N/A	1	0	1.01952	0.0278903	0.993129	#N/A	1	0.0479507	3.65274	1.86898	0.471159	#N/A	1	0	1.01411	0.0202127	0.995206	#N/A	1	0	1.16621	0.221831	0.948124	#N/A	1	0	1.05552	0.07796	0.981287	#N/A	1	0.0479507	3.78174	1.91905	0.477072
NCMAP	NC_000001.11	24556087..24609328	400746	0.0727935	-2.77187	-1.47086	0.167351	0.313645	1	0.0727935	-23.9065	-4.57933	0.0690347	0.174326	1	0.122323	1.6664	0.736737	0.355926	#N/A	1	0.0727935	-4.11491	-2.04086	0.0832073	#N/A	1	0.0727935	-1.04096	-0.0579118	0.947081	#N/A	1	0.0272587	-8.6247	-3.10847	0.231956	0.371824	1	0.122323	4.61905	2.2076	0.0318894	0.0893707	1	0.0272587	-1.48452	-0.570001	0.671596
RPL26P8	NC_000001.11	24563597..24563971	100270884	0	#N/A	#N/A	#N/A	#N/A	#N/A	0	#N/A	#N/A	#N/A	#N/A	#N/A	0	#N/A	#N/A	#N/A	#N/A	#N/A	0	#N/A	#N/A	#N/A	#N/A	#N/A	0	#N/A	#N/A	#N/A	#N/A	#N/A	0	#N/A	#N/A	#N/A	#N/A	#N/A	0	#N/A	#N/A	#N/A	#N/A	#N/A	0	#N/A	#N/A	#N/A
SRRM1	NC_000001.11	24643302..24673281	10250	30.9029	-1.19787	-0.260472	0.00232651	0.00988039	1	30.9029	-1.20997	-0.274968	0.00140037	0.00704873	1	32.5662	1.06564	0.0917268	0.278373	0.691646	1	31.6198	1.02865	0.040754	0.630453	0.861978	1	37.0149	1.19001	0.250969	0.00302775	0.994669	1	26.6874	-1.0101	-0.0144959	0.867559	0.926152	1	32.5662	1.2765	0.352199	3.79128e-05	0.000250471	1	31.6198	1.23219	0.301226	0.000431785
LOC124904829	NC_000001.11	complement(24666983..24667087)	124904829	0	#N/A	#N/A	#N/A	#N/A	#N/A	0	#N/A	#N/A	#N/A	#N/A	#N/A	0	#N/A	#N/A	#N/A	#N/A	#N/A	0	#N/A	#N/A	#N/A	#N/A	#N/A	0	#N/A	#N/A	#N/A	#N/A	#N/A	0	#N/A	#N/A	#N/A	#N/A	#N/A	0	#N/A	#N/A	#N/A	#N/A	#N/A	0	#N/A	#N/A	#N/A
CLIC4	NC_000001.11	24745447..24844321	25932	431.587	1.12008	0.1636	0.0646251	0.156137	1	480.931	1.31355	0.393476	8.79896e-06	7.4302e-05	0.294123	398.365	1.07945	0.110297	0.212836	0.623226	1	418.057	1.11688	0.15948	0.0716153	0.305521	1	385.101	1.02153	0.0307384	0.72863	0.999773	1	480.931	1.17273	0.229876	0.00940519	0.0279124	1	431.587	-1.03764	-0.0533036	0.547092	0.703615	1	431.587	-1.00286	-0.00412045	0.962871
RNU6-1208P	NC_000001.11	complement(24777873..24777979)	106480094	0	#N/A	#N/A	#N/A	#N/A	#N/A	0	#N/A	#N/A	#N/A	#N/A	#N/A	0	#N/A	#N/A	#N/A	#N/A	#N/A	0	#N/A	#N/A	#N/A	#N/A	#N/A	0	#N/A	#N/A	#N/A	#N/A	#N/A	0	#N/A	#N/A	#N/A	#N/A	#N/A	0	#N/A	#N/A	#N/A	#N/A	#N/A	0	#N/A	#N/A	#N/A
LOC105376876	NC_000001.11	24857082..24865738	105376876	0	1.00776	0.0111564	0.997319	#N/A	1	0	1.1246	0.169412	0.959385	#N/A	1	0.0373495	3.66395	1.8734	0.470123	#N/A	1	0	1.05435	0.0763551	0.981192	#N/A	1	0	1.04507	0.0635975	0.984919	#N/A	1	0	1.11594	0.158256	0.962973	#N/A	1	0.0373495	3.63572	1.86224	0.490279	#N/A	1	0	1.04623	0.0651987	0.98435
RUNX3	NC_000001.11	complement(24899511..24965138)	864	7.12325	-1.80032	-0.848257	7.97641e-10	1.09282e-08	2.66628e-05	7.12325	-1.37985	-0.464507	0.000607213	0.00335022	1	7.12325	-1.07432	-0.103429	0.425524	0.804369	1	7.12325	-1.16863	-0.224824	0.0855624	0.337177	1	7.12325	-1.01431	-0.0205021	0.875194	0.999773	1	5.08495	1.30473	0.383749	0.00792656	0.0240102	1	6.54994	1.67577	0.744827	8.77214e-08	9.08852e-07	0.00293226	6.06115	1.54054	0.623433	8.60582e-06
MIR6731	NC_000001.11	complement(24919345..24919416)	102465437	0	#N/A	#N/A	#N/A	#N/A	#N/A	0	#N/A	#N/A	#N/A	#N/A	#N/A	0	#N/A	#N/A	#N/A	#N/A	#N/A	0	#N/A	#N/A	#N/A	#N/A	#N/A	0	#N/A	#N/A	#N/A	#N/A	#N/A	0	#N/A	#N/A	#N/A	#N/A	#N/A	0	#N/A	#N/A	#N/A	#N/A	#N/A	0	#N/A	#N/A	#N/A
RUNX3-AS1	NC_000001.11	24930457..24964708	105376878	0.081612	1.82184	0.865399	0.390189	0.564332	1	0.109268	2.30306	1.20355	0.224786	0.406189	1	0.102589	2.23455	1.15999	0.234732	#N/A	1	0.091313	1.99187	0.994122	0.315137	#N/A	1	0.20718	4.35666	2.12322	0.0220145	#N/A	1	0.109268	1.26414	0.338153	0.70403	0.804051	1	0.102589	1.22653	0.294586	0.735833	0.842914	1	0.091313	1.09333	0.128723	0.884763
MIR4425	NC_000001.11	25023503..25023586	100616365	0	#N/A	#N/A	#N/A	#N/A	#N/A	0	#N/A	#N/A	#N/A	#N/A	#N/A	0	#N/A	#N/A	#N/A	#N/A	#N/A	0	#N/A	#N/A	#N/A	#N/A	#N/A	0	#N/A	#N/A	#N/A	#N/A	#N/A	0	#N/A	#N/A	#N/A	#N/A	#N/A	0	#N/A	#N/A	#N/A	#N/A	#N/A	0	#N/A	#N/A	#N/A
LINC02793	NC_000001.11	25041167..25048867	105376879	0	#N/A	#N/A	#N/A	#N/A	#N/A	0	#N/A	#N/A	#N/A	#N/A	#N/A	0	#N/A	#N/A	#N/A	#N/A	#N/A	0	#N/A	#N/A	#N/A	#N/A	#N/A	0	#N/A	#N/A	#N/A	#N/A	#N/A	0	#N/A	#N/A	#N/A	#N/A	#N/A	0	#N/A	#N/A	#N/A	#N/A	#N/A	0	#N/A	#N/A	#N/A
IFITM3P7	NC_000001.11	complement(25124893..25125457)	391020	0	#N/A	#N/A	#N/A	#N/A	#N/A	0	#N/A	#N/A	#N/A	#N/A	#N/A	0	#N/A	#N/A	#N/A	#N/A	#N/A	0	#N/A	#N/A	#N/A	#N/A	#N/A	0	#N/A	#N/A	#N/A	#N/A	#N/A	0	#N/A	#N/A	#N/A	#N/A	#N/A	0	#N/A	#N/A	#N/A	#N/A	#N/A	0	#N/A	#N/A	#N/A
LOC124903880	NC_000001.11	complement(25131164..25132919)	124903880	0	#N/A	#N/A	#N/A	#N/A	#N/A	0	#N/A	#N/A	#N/A	#N/A	#N/A	0	#N/A	#N/A	#N/A	#N/A	#N/A	0	#N/A	#N/A	#N/A	#N/A	#N/A	0	#N/A	#N/A	#N/A	#N/A	#N/A	0	#N/A	#N/A	#N/A	#N/A	#N/A	0	#N/A	#N/A	#N/A	#N/A	#N/A	0	#N/A	#N/A	#N/A
SYF2	NC_000001.11	complement(25222276..25232502)	25949	110.376	1.3327	0.414349	4.79322e-05	0.000313439	1	92.1415	1.17137	0.228193	0.0262505	0.0830872	1	86.551	1.08881	0.122752	0.2305	0.64486	1	80.5958	-1.00366	-0.00526689	0.959079	0.986244	1	81.9126	1.00894	0.0128363	0.900862	0.999773	1	110.376	-1.13773	-0.186156	0.0682521	0.1475	1	110.376	-1.22399	-0.291597	0.00417511	0.0162951	1	110.376	-1.33757	-0.419616	3.93957e-05
LOC124903881	NC_000001.11	25232589..25240273	124903881	0.280723	2.97515	1.57296	0.101907	0.219614	1	0.0850081	-1.19903	-0.261872	0.835379	0.9098	1	0.0850081	-2.32782	-1.21898	0.41039	#N/A	1	0.0877532	1.03787	0.0536202	0.962708	#N/A	1	0.165012	1.82503	0.86792	0.406484	#N/A	1	0.280723	-3.5673	-1.83483	0.0936976	0.189574	1	0.280723	-6.92561	-2.79194	0.037595	0.102101	1	0.280723	-2.8666	-1.51934	0.11426
RSRP1	NC_000001.11	complement(25242249..25338254)	57035	9.34307	1.12619	0.171449	0.139762	0.275088	1	10.227	1.29815	0.376462	0.00117075	0.00601646	1	8.20567	1.03376	0.0479031	0.680726	0.921421	1	9.27568	1.15414	0.206816	0.0737674	0.310585	1	8.05489	-1.21218	-0.277599	0.0199726	0.999773	1	10.227	1.1527	0.205013	0.0765314	0.161614	1	9.34307	-1.08941	-0.123546	0.287641	0.462787	1	9.34307	1.02482	0.0353663	0.759319
LOC105376882	NC_000001.11	complement(25269459..25274624)	105376882	0.0578593	3.70524	1.88957	0.473685	#N/A	1	0.0726245	4.3029	2.10531	0.424733	#N/A	1	0.159525	8.77267	3.13302	0.202276	#N/A	1	0.0566725	3.67874	1.87921	0.474781	#N/A	1	0	1.02824	0.0401728	0.990549	#N/A	1	0.0726245	1.1613	0.215744	0.904839	#N/A	1	0.159525	2.36764	1.24345	0.416214	#N/A	1	0.0578593	-1.0072	-0.010355	0.995392
RHD	NC_000001.11	25272486..25330445	6007	0.0118161	-3.58756	-1.843	0.494892	#N/A	1	0.0118161	-3.29232	-1.71911	0.525405	#N/A	1	0.0474583	3.30899	1.72639	0.219449	#N/A	1	0.0120447	1.03632	0.0514751	0.976267	#N/A	1	0.0125142	1.10968	0.150147	0.931552	#N/A	1	0	1.08967	0.123897	0.971014	#N/A	1	0.0474583	11.8712	3.56939	0.154213	#N/A	1	0.0120447	3.71787	1.89448	0.482967
SDHDP6	NC_000001.11	complement(25293358..25294669)	29768	1.78175	1.02722	0.0387487	0.933105	0.968785	1	2.43739	1.49715	0.58222	0.196758	0.37075	1	2.03932	1.20566	0.269828	0.55152	0.87256	1	3.24981	1.90183	0.927389	0.034471	0.195088	1	1.77374	1.02101	0.0299977	0.948652	0.999773	1	2.43739	1.45748	0.543471	0.230951	0.370551	1	2.03932	1.17371	0.231079	0.612146	0.756767	1	3.24981	1.85143	0.88864	0.0440439
TMEM50A	NC_000001.11	25338334..25362361	23585	167.53	1.30796	0.387317	2.22227e-07	2.22855e-06	0.00742838	141.384	1.1618	0.216364	0.00401632	0.0175728	1	124.495	1.00162	0.00233326	0.975238	0.995218	1	133.169	1.07487	0.104156	0.165106	0.473858	1	124.495	-1.05004	-0.070445	0.351057	0.999773	1	167.53	-1.1258	-0.170953	0.0224586	0.0590602	1	167.53	-1.30585	-0.384984	2.70762e-07	2.59375e-06	0.00905076	167.53	-1.21686	-0.283161	0.000150962
LOC124904723	NC_000001.11	25340971..25341034	124904723	0	#N/A	#N/A	#N/A	#N/A	#N/A	0	#N/A	#N/A	#N/A	#N/A	#N/A	0	#N/A	#N/A	#N/A	#N/A	#N/A	0	#N/A	#N/A	#N/A	#N/A	#N/A	0	#N/A	#N/A	#N/A	#N/A	#N/A	0	#N/A	#N/A	#N/A	#N/A	#N/A	0	#N/A	#N/A	#N/A	#N/A	#N/A	0	#N/A	#N/A	#N/A
LOC124904823	NC_000001.11	complement(25346274..25346377)	124904823	0	#N/A	#N/A	#N/A	#N/A	#N/A	0	#N/A	#N/A	#N/A	#N/A	#N/A	0	#N/A	#N/A	#N/A	#N/A	#N/A	0	#N/A	#N/A	#N/A	#N/A	#N/A	0	#N/A	#N/A	#N/A	#N/A	#N/A	0	#N/A	#N/A	#N/A	#N/A	#N/A	0	#N/A	#N/A	#N/A	#N/A	#N/A	0	#N/A	#N/A	#N/A
RHCE	NC_000001.11	complement(25362249..25430203)	6006	0.260962	-1.78496	-0.835893	0.087666	0.196368	1	0.260962	-1.46742	-0.553284	0.250885	0.436831	1	0.260962	-1.34644	-0.429151	0.352141	#N/A	1	0.260962	-1.5059	-0.590621	0.208919	0.533683	1	0.260962	-1.34461	-0.427185	0.364059	0.999773	1	0.171687	1.21639	0.28261	0.592925	0.715117	1	0.190619	1.32569	0.406743	0.425113	0.600906	1	0.171349	1.18532	0.245272	0.635798
SDHDP7	NC_000001.11	25398695..25400004	388606	0.107205	8.97064	3.16521	0.190885	#N/A	1	0	1.0088	0.0126414	0.996968	#N/A	1	0.0364862	3.74319	1.90427	0.46285	#N/A	1	0	1.01486	0.0212867	0.994756	#N/A	1	0	-1.05157	-0.072541	0.982796	#N/A	1	0.107205	-8.89238	-3.15257	0.214568	#N/A	1	0.107205	-2.39652	-1.26094	0.386215	#N/A	1	0.107205	-8.83925	-3.14392	0.194795
MACO1	NC_000001.11	25430897..25500209	55219	22.5376	-1.13913	-0.187937	0.0376723	0.102942	1	22.5376	-1.31533	-0.395419	1.92686e-05	0.000150747	0.644092	22.5376	-1.04642	-0.0654566	0.465061	0.826109	1	22.5376	-1.07589	-0.105529	0.239739	0.570352	1	22.7871	1.00267	0.00384167	0.96598	0.999773	1	20.3921	-1.15467	-0.207482	0.0270389	0.0691606	1	21.2407	1.0886	0.12248	0.178097	0.330242	1	20.8408	1.05878	0.0824079	0.365748
LDLRAP1	NC_000001.11	25543606..25590400	26119	19.733	-1.24366	-0.314593	0.00173453	0.0076679	1	19.733	-1.02923	-0.0415619	0.677901	0.813777	1	19.733	1.00073	0.00104613	0.991578	0.998679	1	20.0981	1.02375	0.0338571	0.73234	0.909729	1	19.733	-1.01142	-0.0163861	0.869516	0.999773	1	18.8437	1.20834	0.273031	0.0071903	0.0220214	1	19.4716	1.24456	0.315639	0.00170918	0.00752085	1	20.0981	1.27319	0.34845	0.000527173
MAN1C1	NC_000001.11	25616791..25784450	57134	18.1833	-2.21186	-1.14526	6.04366e-25	2.42943e-23	2.02021e-20	24.5682	1.38013	0.464808	4.81782e-06	4.31043e-05	0.161045	20.2193	1.12969	0.175929	0.0841152	0.406105	1	20.5236	1.13208	0.178973	0.0788249	0.321971	1	18.1833	-1.0595	-0.0833842	0.422435	0.999773	1	24.5682	3.05266	1.61007	3.56082e-48	2.21451e-46	1.19028e-43	20.2193	2.49872	1.32119	6.74768e-33	4.11037e-31	2.25555e-28	20.5236	2.504	1.32423	4.71076e-33
SELENON	NC_000001.11	25800193..25818221	57190	123.929	-1.11627	-0.158686	0.0667614	0.159868	1	128.665	1.06104	0.085485	0.323068	0.517074	1	134.358	1.09756	0.134295	0.119674	0.48142	1	129.541	1.05114	0.0719605	0.404578	0.724639	1	131.354	1.05161	0.0725969	0.40114	0.999773	1	128.665	1.18441	0.244171	0.0048684	0.0155643	1	134.358	1.22517	0.29298	0.000707697	0.00347825	1	129.541	1.17336	0.230646	0.00770171
LOC646471	NC_000001.11	complement(25819954..25823606)	646471	0.0789656	2.01631	1.01172	0.373522	0.547763	1	0.0487763	1.18995	0.250896	0.842252	0.913859	1	0.0860841	2.27127	1.1835	0.28883	#N/A	1	0.125785	3.17445	1.66651	0.122433	#N/A	1	0.0448023	1.14097	0.190255	0.88009	#N/A	1	0.0789656	-1.69445	-0.760821	0.505526	0.645895	1	0.0860841	1.12645	0.171784	0.860933	0.924981	1	0.125785	1.57439	0.654789	0.485314
MTFR1L	NC_000001.11	25819954..25832938	56181	76.8378	1.07639	0.106197	0.200645	0.355773	1	72.3727	1.067	0.0935587	0.262389	0.450223	1	69.3855	1.01408	0.0201685	0.808132	0.954843	1	73.5307	1.06568	0.0917695	0.268149	0.601608	1	69.3555	-1.07566	-0.105219	0.209631	0.999773	1	76.8378	-1.0088	-0.0126385	0.879717	0.933678	1	76.8378	-1.06144	-0.0860286	0.300523	0.476266	1	76.8378	-1.01005	-0.0144277	0.86186
AUNIP	NC_000001.11	complement(25831906..25859457)	79000	2.32685	-2.04222	-1.03014	0.00127769	0.00585761	1	2.32685	-3.06665	-1.61666	4.91979e-06	4.39469e-05	0.164454	2.32685	-1.66603	-0.736417	0.0169169	0.168922	1	2.32685	-1.85995	-0.895262	0.00425045	0.0477256	1	2.66716	1.14282	0.192593	0.507382	0.999773	1	1.17444	-1.50163	-0.586525	0.121676	0.231159	1	1.38522	1.2258	0.293722	0.383191	0.560977	1	1.2443	1.098	0.134877	0.692644
PAQR7	NC_000001.11	complement(25861484..25875708)	164091	9.61269	1.0013	0.00188013	0.984203	0.991885	1	9.3285	-1.02261	-0.0322623	0.737225	0.854037	1	9.61583	1.04531	0.0639322	0.498001	0.844862	1	9.99276	1.0767	0.106613	0.257366	0.58989	1	9.59899	1.02148	0.0306648	0.747966	0.999773	1	9.61269	-1.02395	-0.0341424	0.724167	0.819084	1	9.61583	1.04395	0.0620521	0.513442	0.674996	1	9.99276	1.07529	0.104732	0.268943
STMN1	NC_000001.11	complement(25884179..25906880)	3925	72.9894	-1.73053	-0.791214	7.53972e-19	2.15808e-17	2.5203e-14	72.9894	-1.44819	-0.534252	1.97088e-09	3.27585e-08	6.58807e-05	72.9894	-1.17372	-0.231087	0.00853962	0.107987	1	72.9894	-1.36377	-0.447601	3.97178e-07	2.1224e-05	0.0132765	73.0913	-1.00589	-0.00846644	0.923172	0.999773	1	49.1842	1.19496	0.256962	0.00467813	0.0150045	1	61.3518	1.4744	0.560127	4.25838e-10	5.74809e-09	1.42345e-05	53.1715	1.26893	0.343613	0.000137051
SNRPFP2	NC_000001.11	25887330..25887702	100874411	0	#N/A	#N/A	#N/A	#N/A	#N/A	0	#N/A	#N/A	#N/A	#N/A	#N/A	0	#N/A	#N/A	#N/A	#N/A	#N/A	0	#N/A	#N/A	#N/A	#N/A	#N/A	0	#N/A	#N/A	#N/A	#N/A	#N/A	0	#N/A	#N/A	#N/A	#N/A	#N/A	0	#N/A	#N/A	#N/A	#N/A	#N/A	0	#N/A	#N/A	#N/A
RPL39P7	NC_000001.11	25888917..25889304	100270892	0	#N/A	#N/A	#N/A	#N/A	#N/A	0	#N/A	#N/A	#N/A	#N/A	#N/A	0	#N/A	#N/A	#N/A	#N/A	#N/A	0	#N/A	#N/A	#N/A	#N/A	#N/A	0	#N/A	#N/A	#N/A	#N/A	#N/A	0	#N/A	#N/A	#N/A	#N/A	#N/A	0	#N/A	#N/A	#N/A	#N/A	#N/A	0	#N/A	#N/A	#N/A
MIR3917	NC_000001.11	complement(25906362..25906454)	100500808	0	-1.03227	-0.0458207	0.98899	#N/A	1	0	-1.00227	-0.00326814	0.999216	#N/A	1	0.513946	3.77695	1.91722	0.459829	#N/A	1	0	1.01644	0.0235321	0.994203	#N/A	1	0.504066	3.72667	1.89789	0.466455	#N/A	1	0	1.02993	0.0425525	0.990041	#N/A	1	0.513946	3.89884	1.96304	0.467102	#N/A	1	0	1.04925	0.0693527	0.983353
LOC105376885	NC_000001.11	25906550..25908243	105376885	0	#N/A	#N/A	#N/A	#N/A	#N/A	0	#N/A	#N/A	#N/A	#N/A	#N/A	0	#N/A	#N/A	#N/A	#N/A	#N/A	0	#N/A	#N/A	#N/A	#N/A	#N/A	0	#N/A	#N/A	#N/A	#N/A	#N/A	0	#N/A	#N/A	#N/A	#N/A	#N/A	0	#N/A	#N/A	#N/A	#N/A	#N/A	0	#N/A	#N/A	#N/A
PAFAH2	NC_000001.11	complement(25959767..25998063)	5051	15.3739	1.52927	0.612839	2.30949e-08	2.65441e-07	0.000771994	9.97116	1.04244	0.0599676	0.601916	0.756402	1	9.73513	-1.06203	-0.0868254	0.447123	0.817634	1	10.0533	1.0387	0.0547752	0.627937	0.861274	1	9.91681	1.01908	0.0272658	0.812136	0.999773	1	15.3739	-1.467	-0.552871	7.48309e-07	4.91636e-06	0.0250137	15.3739	-1.62413	-0.699664	2.87626e-10	3.97044e-09	9.61446e-06	15.3739	-1.47229	-0.558064	3.66969e-07
RNU6-110P	NC_000001.11	25964197..25964300	106479615	0	#N/A	#N/A	#N/A	#N/A	#N/A	0	#N/A	#N/A	#N/A	#N/A	#N/A	0	#N/A	#N/A	#N/A	#N/A	#N/A	0	#N/A	#N/A	#N/A	#N/A	#N/A	0	#N/A	#N/A	#N/A	#N/A	#N/A	0	#N/A	#N/A	#N/A	#N/A	#N/A	0	#N/A	#N/A	#N/A	#N/A	#N/A	0	#N/A	#N/A	#N/A
LOC124900433	NC_000001.11	26006216..26006299	124900433	0	#N/A	#N/A	#N/A	#N/A	#N/A	0	#N/A	#N/A	#N/A	#N/A	#N/A	0	#N/A	#N/A	#N/A	#N/A	#N/A	0	#N/A	#N/A	#N/A	#N/A	#N/A	0	#N/A	#N/A	#N/A	#N/A	#N/A	0	#N/A	#N/A	#N/A	#N/A	#N/A	0	#N/A	#N/A	#N/A	#N/A	#N/A	0	#N/A	#N/A	#N/A
EXTL1	NC_000001.11	26021775..26036464	2134	1.82121	-2.21652	-1.1483	8.29531e-05	0.000514145	1	1.82656	-1.00322	-0.00463943	0.986212	0.99323	1	2.2255	1.23784	0.307821	0.237168	0.650311	1	1.82121	-1.08559	-0.118475	0.656543	0.874038	1	1.82121	-1.20186	-0.265273	0.329878	0.999773	1	1.82656	2.20941	1.14366	0.000112438	0.000519685	1	2.2255	2.74369	1.45612	4.62095e-07	4.26329e-06	0.0154464	1.67162	2.04177	1.02982	0.000465873
SLC30A2	NC_000001.11	complement(26037252..26046118)	7780	0.653034	-3.34196	-1.7407	0.00290049	0.0119361	1	0.653034	-111.94	-6.80659	0.00549111	0.0229513	1	0.653034	-2.06855	-1.04862	0.0468841	#N/A	1	0.653034	-1.35124	-0.434289	0.381296	0.704825	1	0.738864	1.11812	0.16108	0.737417	0.999773	1	0.19483	-33.4954	-5.06589	0.0406143	0.096943	1	0.300183	1.61561	0.692076	0.268778	0.440769	1	0.480112	2.47325	1.30641	0.0292857
LOC105376910	NC_000001.11	26048258..26050654	105376910	0	-1.03531	-0.0500697	0.987969	#N/A	1	0	1.12643	0.171761	0.958822	#N/A	1	0	1.01952	0.0278903	0.993129	#N/A	1	0.0223663	3.65274	1.86898	0.471159	#N/A	1	0	1.01411	0.0202127	0.995206	#N/A	1	0	1.16621	0.221831	0.948124	#N/A	1	0	1.05552	0.07796	0.981287	#N/A	1	0.0223663	3.78174	1.91905	0.477072
TRIM63	NC_000001.11	complement(26051301..26067630)	84676	0.474926	-2.1506	-1.10474	0.103927	0.222633	1	0.474926	-2.52706	-1.33746	0.0690542	0.174355	1	0.71926	1.52702	0.610721	0.252723	#N/A	1	0.474926	-1.29693	-0.375096	0.529959	0.806415	1	0.555253	1.15938	0.213359	0.706188	0.999773	1	0.225526	-1.17505	-0.232716	0.778332	0.862647	1	0.71926	3.28402	1.71546	0.00871199	0.0303743	1	0.36174	1.65823	0.729645	0.301687
PDIK1L	NC_000001.11	26111162..26125555	149420	4.06472	-1.19782	-0.260415	0.199187	0.353987	1	4.06472	-1.6357	-0.709908	0.000780244	0.00418137	1	4.06472	-1.19447	-0.256367	0.204734	0.613102	1	4.06472	-1.32722	-0.408404	0.0450964	0.230645	1	4.06472	-1.11579	-0.15807	0.436175	0.999773	1	3.49508	-1.36556	-0.449493	0.0364188	0.0885478	1	3.49508	1.00281	0.00404796	0.984312	0.995034	1	3.49508	-1.10802	-0.14799	0.475701
FAM110D	NC_000001.11	26159079..26163962	79927	0.0156342	-3.52392	-1.81718	0.500712	#N/A	1	0.0156342	-3.1515	-1.65604	0.540481	#N/A	1	0.0156342	-3.38255	-1.75811	0.49848	#N/A	1	0.0166688	1.05177	0.0728195	0.96638	#N/A	1	0.037495	2.00914	1.00658	0.514595	#N/A	1	0	1.11817	0.161139	0.962293	#N/A	1	0	1.04179	0.0590661	0.985821	#N/A	1	0.0166688	3.70635	1.89	0.483727
C1orf232	NC_000001.11	complement(26164101..26168963)	110806296	0	#N/A	#N/A	#N/A	#N/A	#N/A	0	#N/A	#N/A	#N/A	#N/A	#N/A	0	#N/A	#N/A	#N/A	#N/A	#N/A	0	#N/A	#N/A	#N/A	#N/A	#N/A	0	#N/A	#N/A	#N/A	#N/A	#N/A	0	#N/A	#N/A	#N/A	#N/A	#N/A	0	#N/A	#N/A	#N/A	#N/A	#N/A	0	#N/A	#N/A	#N/A
ZNF593OS	NC_000001.11	complement(26169521..26171832)	118568799	0	-1.05278	-0.0742079	0.982169	#N/A	1	0	1.12325	0.167676	0.959792	#N/A	1	0.0615671	6.12152	2.61389	0.290148	#N/A	1	0.0334692	3.62575	1.85828	0.47372	#N/A	1	0.0715024	6.84243	2.77451	0.262316	#N/A	1	0	1.18254	0.241884	0.94343	#N/A	1	0.0615671	6.44463	2.6881	0.29772	#N/A	1	0.0334692	3.81713	1.93249	0.474008
ZNF593	NC_000001.11	26169908..26170873	51042	69.3176	1.08215	0.113902	0.401546	0.575769	1	62.2611	-1.41362	-0.499399	0.000431667	0.00248184	1	62.2611	-1.07171	-0.0999147	0.465006	0.826109	1	62.2611	-1.03282	-0.0465842	0.732685	0.909811	1	62.2611	-1.06206	-0.0868657	0.528664	0.999773	1	69.3176	-1.52975	-0.6133	1.55219e-05	8.3865e-05	0.518851	69.3176	-1.15975	-0.213817	0.118081	0.246517	1	69.3176	-1.11766	-0.160486	0.239515
CNKSR1	NC_000001.11	26177491..26189884	10256	0.225179	-1.08922	-0.123293	0.864332	0.930204	1	0.225179	1.01484	0.0212492	0.976572	0.988581	1	0.228785	1.0481	0.0677789	0.923011	#N/A	1	0.225179	-1.24026	-0.310645	0.671808	0.881333	1	0.239916	1.06893	0.096165	0.892617	0.999773	1	0.215148	1.10538	0.144542	0.84574	0.913017	1	0.228785	1.14161	0.191072	0.791116	0.879688	1	0.20801	-1.13867	-0.187352	0.803349
CATSPER4	NC_000001.11	26190602..26202964	378807	0.0192352	-3.48569	-1.80144	0.504477	#N/A	1	0.0192352	-3.11887	-1.64102	0.544304	#N/A	1	0.0192352	-3.37908	-1.75663	0.498873	#N/A	1	0.0192352	-3.33072	-1.73583	0.504041	#N/A	1	0.0192352	-3.35857	-1.74785	0.525495	#N/A	1	0	1.11761	0.160419	0.962467	#N/A	1	0	1.03155	0.0448133	0.989243	#N/A	1	0	1.04653	0.0656107	0.984251
LOC100420494	NC_000001.11	complement(26218886..26219534)	100420494	0	#N/A	#N/A	#N/A	#N/A	#N/A	0	#N/A	#N/A	#N/A	#N/A	#N/A	0	#N/A	#N/A	#N/A	#N/A	#N/A	0	#N/A	#N/A	#N/A	#N/A	#N/A	0	#N/A	#N/A	#N/A	#N/A	#N/A	0	#N/A	#N/A	#N/A	#N/A	#N/A	0	#N/A	#N/A	#N/A	#N/A	#N/A	0	#N/A	#N/A	#N/A
LOC124903882	NC_000001.11	complement(26224599..26225297)	124903882	0	#N/A	#N/A	#N/A	#N/A	#N/A	0	#N/A	#N/A	#N/A	#N/A	#N/A	0	#N/A	#N/A	#N/A	#N/A	#N/A	0	#N/A	#N/A	#N/A	#N/A	#N/A	0	#N/A	#N/A	#N/A	#N/A	#N/A	0	#N/A	#N/A	#N/A	#N/A	#N/A	0	#N/A	#N/A	#N/A	#N/A	#N/A	0	#N/A	#N/A	#N/A
ZPLD2P	NC_000001.11	26225320..26229840	101928303	0.224275	4.17513	2.06182	0.144663	0.282117	1	0.0412118	1.09732	0.133987	0.93984	#N/A	1	0.0886771	1.8445	0.883229	0.574599	#N/A	1	0.0424255	1.02973	0.0422618	0.980854	#N/A	1	0.19471	3.50603	1.80984	0.210918	#N/A	1	0.224275	-3.80483	-1.92783	0.178417	0.307212	1	0.224275	-2.26356	-1.17859	0.315092	0.490058	1	0.224275	-4.0546	-2.01956	0.153462
CEP85	NC_000001.11	26234200..26278808	64793	5.73871	-1.69816	-0.76397	1.55635e-06	1.36436e-05	0.0520242	5.73871	-1.64279	-0.716152	8.51777e-06	7.20894e-05	0.284723	5.73871	-1.35974	-0.443331	0.00407738	0.0657626	1	5.73871	-1.30322	-0.382078	0.0129098	0.102146	1	5.73871	-1.10227	-0.140484	0.358568	0.999773	1	3.4926	1.0337	0.0478181	0.778075	0.862483	1	4.15165	1.24888	0.32064	0.0498952	0.127857	1	4.38201	1.30305	0.381892	0.0190411
LOC124904684	NC_000001.11	26246754..26246847	124904684	0	#N/A	#N/A	#N/A	#N/A	#N/A	0	#N/A	#N/A	#N/A	#N/A	#N/A	0	#N/A	#N/A	#N/A	#N/A	#N/A	0	#N/A	#N/A	#N/A	#N/A	#N/A	0	#N/A	#N/A	#N/A	#N/A	#N/A	0	#N/A	#N/A	#N/A	#N/A	#N/A	0	#N/A	#N/A	#N/A	#N/A	#N/A	0	#N/A	#N/A	#N/A
MRPS6P1	NC_000001.11	complement(26263035..26263398)	359780	0	#N/A	#N/A	#N/A	#N/A	#N/A	0	#N/A	#N/A	#N/A	#N/A	#N/A	0	#N/A	#N/A	#N/A	#N/A	#N/A	0	#N/A	#N/A	#N/A	#N/A	#N/A	0	#N/A	#N/A	#N/A	#N/A	#N/A	0	#N/A	#N/A	#N/A	#N/A	#N/A	0	#N/A	#N/A	#N/A	#N/A	#N/A	0	#N/A	#N/A	#N/A
SH3BGRL3	NC_000001.11	26280086..26281522	83442	1309.88	1.65783	0.729297	9.1069e-17	2.30407e-15	3.04416e-12	1042.52	1.38599	0.470912	8.47611e-08	1.07646e-06	0.00283331	859.749	1.13431	0.181811	0.0386932	0.272664	1	787.565	1.03124	0.0443846	0.614085	0.854722	1	779.971	1.00719	0.0103376	0.906661	0.999773	1	1309.88	-1.19614	-0.258385	0.0031818	0.010654	1	1309.88	-1.46154	-0.547486	4.16462e-10	5.62792e-09	1.39211e-05	1309.88	-1.6076	-0.684912	5.77263e-15
UBXN11	NC_000001.11	complement(26282282..26318355)	91544	11.2692	1.28224	0.358663	0.0238044	0.0712422	1	8.53564	-1.02091	-0.0298587	0.856321	0.921002	1	8.53564	-1.04475	-0.0631628	0.697415	0.927303	1	9.24107	1.08693	0.120254	0.453453	0.759489	1	8.53564	-1.05256	-0.0739021	0.653666	0.999773	1	11.2692	-1.30905	-0.388521	0.0168871	0.0462998	1	11.2692	-1.33962	-0.421825	0.00843195	0.0295498	1	11.2692	-1.17969	-0.238408	0.131457
CD52	NC_000001.11	26317958..26320523	1043	0.28254	-8.65627	-3.11374	0.225218	0.38512	1	0.907569	3.02221	1.5956	0.120162	0.261759	1	0.472572	1.65399	0.725948	0.505887	#N/A	1	0.39436	1.35444	0.4377	0.698568	#N/A	1	1.21273	3.95141	1.98237	0.0460894	#N/A	1	0.907569	26.161	4.70935	0.0591652	0.131412	1	0.472572	14.3174	3.83969	0.128038	0.260897	1	0.39436	11.7244	3.55145	0.162066
CRYBG2	NC_000001.11	complement(26321865..26354130)	55057	0.0374699	-1.46025	-0.546219	0.605807	0.748772	1	0.0374699	-3.30442	-1.7244	0.227103	0.409117	1	0.0618766	1.63969	0.713425	0.40967	#N/A	1	0.0374699	-1.51889	-0.603015	0.567823	#N/A	1	0.0375747	-1.05626	-0.0789665	0.936475	#N/A	1	0.0266912	-2.26291	-1.17818	0.434308	0.581977	1	0.0618766	2.39437	1.25964	0.203674	0.363838	1	0.0266912	-1.04015	-0.0567958	0.960974
RPL34P4	NC_000001.11	26326641..26327042	100270889	0	#N/A	#N/A	#N/A	#N/A	#N/A	0	#N/A	#N/A	#N/A	#N/A	#N/A	0	#N/A	#N/A	#N/A	#N/A	#N/A	0	#N/A	#N/A	#N/A	#N/A	#N/A	0	#N/A	#N/A	#N/A	#N/A	#N/A	0	#N/A	#N/A	#N/A	#N/A	#N/A	0	#N/A	#N/A	#N/A	#N/A	#N/A	0	#N/A	#N/A	#N/A
ZNF683	NC_000001.11	complement(26361634..26374518)	257101	0	-1.03544	-0.0502421	0.987927	#N/A	1	0	1.12326	0.167694	0.959797	#N/A	1	0.0192691	3.59512	1.84604	0.476648	#N/A	1	0	1.036	0.0510257	0.987431	#N/A	1	0	1.0125	0.0179167	0.995751	#N/A	1	0	1.16307	0.217936	0.949035	#N/A	1	0.0192691	3.72253	1.89628	0.482355	#N/A	1	0	1.07272	0.101268	0.975694
LIN28A	NC_000001.11	26410817..26429728	79727	0	#N/A	#N/A	#N/A	#N/A	#N/A	0	#N/A	#N/A	#N/A	#N/A	#N/A	0	#N/A	#N/A	#N/A	#N/A	#N/A	0	#N/A	#N/A	#N/A	#N/A	#N/A	0	#N/A	#N/A	#N/A	#N/A	#N/A	0	#N/A	#N/A	#N/A	#N/A	#N/A	0	#N/A	#N/A	#N/A	#N/A	#N/A	0	#N/A	#N/A	#N/A
LOC124903883	NC_000001.11	complement(26430755..26432237)	124903883	0.22442	2.56958	1.36153	0.363294	0.537175	1	0.420029	4.82967	2.27193	0.108945	#N/A	1	0.141319	1.75173	0.80878	0.608445	#N/A	1	0.0727102	1.0413	0.058392	0.973596	#N/A	1	0.176259	1.98179	0.986806	0.533394	#N/A	1	0.420029	1.87956	0.910394	0.394092	0.543191	1	0.22442	-1.46688	-0.552752	0.664605	0.795376	1	0.22442	-2.46765	-1.30314	0.384442
DHDDS	NC_000001.11	26432321..26471306	79947	31.3638	1.00843	0.0121056	0.899967	0.951895	1	30.182	-1.23647	-0.306227	0.00184037	0.00893833	1	30.182	-1.11082	-0.151631	0.116786	0.475661	1	30.182	-1.03385	-0.0480231	0.618001	0.856803	1	32.3312	1.06422	0.0897966	0.351802	0.999773	1	31.3638	-1.24689	-0.318333	0.00125417	0.0046555	1	31.3638	-1.12018	-0.163736	0.0915524	0.203805	1	31.3638	-1.04256	-0.0601288	0.533919
RPL17P9	NC_000001.11	complement(26454596..26455207)	729301	0	#N/A	#N/A	#N/A	#N/A	#N/A	0	#N/A	#N/A	#N/A	#N/A	#N/A	0	#N/A	#N/A	#N/A	#N/A	#N/A	0	#N/A	#N/A	#N/A	#N/A	#N/A	0	#N/A	#N/A	#N/A	#N/A	#N/A	0	#N/A	#N/A	#N/A	#N/A	#N/A	0	#N/A	#N/A	#N/A	#N/A	#N/A	0	#N/A	#N/A	#N/A
DHDDS-AS1	NC_000001.11	complement(26462756..26467537)	101928324	0.0701517	1.09591	0.132132	0.939464	#N/A	1	0.0558163	-3.16261	-1.66112	0.539278	#N/A	1	0.0586444	1.05305	0.0745743	0.965579	#N/A	1	0.0575504	1.06035	0.0845351	0.960983	#N/A	1	0.0558163	-3.35907	-1.74806	0.525389	#N/A	1	0.0701517	-3.46594	-1.79325	0.508633	#N/A	1	0.0701517	-1.0407	-0.0575573	0.973621	#N/A	1	0.0701517	-1.03354	-0.0475966	0.978177
HMGN2	NC_000001.11	26472440..26476642	3151	249.541	-1.38977	-0.474851	8.25201e-09	1.00329e-07	0.00027584	266.689	1.09318	0.128531	0.116796	0.256659	1	249.541	-1.03436	-0.0487414	0.551709	0.872621	1	249.541	-1.20013	-0.263194	0.00134541	0.0199725	1	249.541	-1.03044	-0.0432639	0.598012	0.999773	1	266.689	1.51927	0.603382	2.68233e-13	3.48791e-12	8.96623e-09	237.833	1.34361	0.426109	2.39447e-07	2.31054e-06	0.00800399	206.258	1.15802	0.211657	0.0104741
DPPA2P2	NC_000001.11	complement(26519117..26520264)	100128503	0	#N/A	#N/A	#N/A	#N/A	#N/A	0	#N/A	#N/A	#N/A	#N/A	#N/A	0	#N/A	#N/A	#N/A	#N/A	#N/A	0	#N/A	#N/A	#N/A	#N/A	#N/A	0	#N/A	#N/A	#N/A	#N/A	#N/A	0	#N/A	#N/A	#N/A	#N/A	#N/A	0	#N/A	#N/A	#N/A	#N/A	#N/A	0	#N/A	#N/A	#N/A
LOC124903884	NC_000001.11	complement(26529120..26531398)	124903884	0.0334747	3.7678	1.91372	0.461961	#N/A	1	0	1.07187	0.100131	0.975987	#N/A	1	0	1.05437	0.0763831	0.981183	#N/A	1	0	1.04118	0.0582141	0.98566	#N/A	1	0.028532	3.95745	1.98457	0.446355	#N/A	1	0.0334747	-3.51516	-1.81359	0.503906	#N/A	1	0.0334747	-3.57351	-1.83734	0.480772	#N/A	1	0.0334747	-3.61879	-1.85551	0.476432
RPS6KA1	NC_000001.11	26529761..26575025	6195	4.04562	-2.13468	-1.09402	1.99142e-06	1.716e-05	0.0665673	4.04562	-9.53584	-3.25336	1.01701e-22	7.90985e-21	3.39955e-18	4.04562	-1.43515	-0.521201	0.0172537	0.170699	1	4.04562	-1.44444	-0.530511	0.0154065	0.115254	1	4.04562	-1.06539	-0.0913786	0.67148	0.999773	1	1.96808	-4.4671	-2.15934	3.29977e-10	3.22736e-09	1.10301e-05	2.7816	1.48743	0.572819	0.0155148	0.049481	1	2.78936	1.47786	0.563509	0.0173157
MIR1976	NC_000001.11	26554542..26554593	100302190	0	#N/A	#N/A	#N/A	#N/A	#N/A	0	#N/A	#N/A	#N/A	#N/A	#N/A	0	#N/A	#N/A	#N/A	#N/A	#N/A	0	#N/A	#N/A	#N/A	#N/A	#N/A	0	#N/A	#N/A	#N/A	#N/A	#N/A	0	#N/A	#N/A	#N/A	#N/A	#N/A	0	#N/A	#N/A	#N/A	#N/A	#N/A	0	#N/A	#N/A	#N/A
RN7SL679P	NC_000001.11	complement(26593245..26593546)	106481855	0	#N/A	#N/A	#N/A	#N/A	#N/A	0	#N/A	#N/A	#N/A	#N/A	#N/A	0	#N/A	#N/A	#N/A	#N/A	#N/A	0	#N/A	#N/A	#N/A	#N/A	#N/A	0	#N/A	#N/A	#N/A	#N/A	#N/A	0	#N/A	#N/A	#N/A	#N/A	#N/A	0	#N/A	#N/A	#N/A	#N/A	#N/A	0	#N/A	#N/A	#N/A
LOC124904769	NC_000001.11	complement(26602369..26602432)	124904769	0	#N/A	#N/A	#N/A	#N/A	#N/A	0	#N/A	#N/A	#N/A	#N/A	#N/A	0	#N/A	#N/A	#N/A	#N/A	#N/A	0	#N/A	#N/A	#N/A	#N/A	#N/A	0	#N/A	#N/A	#N/A	#N/A	#N/A	0	#N/A	#N/A	#N/A	#N/A	#N/A	0	#N/A	#N/A	#N/A	#N/A	#N/A	0	#N/A	#N/A	#N/A
LOC124904813	NC_000001.11	complement(26642286..26642389)	124904813	0	#N/A	#N/A	#N/A	#N/A	#N/A	0	#N/A	#N/A	#N/A	#N/A	#N/A	0	#N/A	#N/A	#N/A	#N/A	#N/A	0	#N/A	#N/A	#N/A	#N/A	#N/A	0	#N/A	#N/A	#N/A	#N/A	#N/A	0	#N/A	#N/A	#N/A	#N/A	#N/A	0	#N/A	#N/A	#N/A	#N/A	#N/A	0	#N/A	#N/A	#N/A
LOC105376888	NC_000001.11	26689182..26690812	105376888	0	#N/A	#N/A	#N/A	#N/A	#N/A	0	#N/A	#N/A	#N/A	#N/A	#N/A	0	#N/A	#N/A	#N/A	#N/A	#N/A	0	#N/A	#N/A	#N/A	#N/A	#N/A	0	#N/A	#N/A	#N/A	#N/A	#N/A	0	#N/A	#N/A	#N/A	#N/A	#N/A	0	#N/A	#N/A	#N/A	#N/A	#N/A	0	#N/A	#N/A	#N/A
LOC124900417	NC_000001.11	complement(26691908..26696405)	124900417	0.529155	1.13836	0.186951	0.71136	0.824336	1	0.447508	-1.28273	-0.35922	0.501194	0.680171	1	0.447508	-1.09814	-0.135064	0.792835	#N/A	1	0.690927	1.54888	0.631221	0.199066	0.521518	1	0.447508	-1.23754	-0.30747	0.560912	0.999773	1	0.529155	-1.46021	-0.546171	0.304681	0.452875	1	0.529155	-1.25008	-0.322015	0.52959	0.688266	1	0.690927	1.36062	0.444269	0.363999
LOC101928728	NC_000001.11	complement(26691910..26694131)	101928728	0.218886	-1.18333	-0.242851	0.837168	0.91207	1	0.354697	1.33002	0.411452	0.72127	0.843789	1	0.218886	-1.1664	-0.222065	0.850357	#N/A	1	0.267575	-1.00793	-0.0113983	0.992184	0.99677	1	0.218886	-1.72004	-0.78244	0.526883	#N/A	1	0.354697	1.57386	0.654304	0.577696	0.702695	1	0.168922	1.01451	0.0207855	0.986163	0.995678	1	0.267575	1.17402	0.231453	0.845182
ARID1A	NC_000001.11	26696015..26782104	8289	15.0485	-1.04324	-0.0610755	0.557757	0.711388	1	18.0045	1.22335	0.290838	0.00506181	0.0214081	1	17.2354	1.15754	0.211057	0.0412455	0.280716	1	17.3268	1.15866	0.21246	0.0398855	0.213173	1	16.7808	1.10765	0.147505	0.155913	0.999773	1	18.0045	1.27625	0.351914	0.000733317	0.00288148	1	17.2354	1.20759	0.272132	0.00879188	0.03059	1	17.3268	1.20877	0.273536	0.00843979
PIGV	NC_000001.11	26787054..26800659	55650	7.30674	1.21977	0.286613	0.0101983	0.035159	1	7.2734	1.27677	0.352503	0.00171575	0.00840909	1	5.81592	-1.00637	-0.00916117	0.935671	0.985473	1	6.36256	1.10005	0.137575	0.220352	0.547067	1	5.81592	-1.09579	-0.131976	0.256647	0.999773	1	7.30674	1.04673	0.0658893	0.553153	0.682359	1	7.30674	-1.22754	-0.295774	0.0083869	0.029444	1	7.30674	-1.10883	-0.149038	0.179105
RN7SL165P	NC_000001.11	26814822..26815112	106479281	0	#N/A	#N/A	#N/A	#N/A	#N/A	0	#N/A	#N/A	#N/A	#N/A	#N/A	0	#N/A	#N/A	#N/A	#N/A	#N/A	0	#N/A	#N/A	#N/A	#N/A	#N/A	0	#N/A	#N/A	#N/A	#N/A	#N/A	0	#N/A	#N/A	#N/A	#N/A	#N/A	0	#N/A	#N/A	#N/A	#N/A	#N/A	0	#N/A	#N/A	#N/A
ZDHHC18	NC_000001.11	26826688..26857604	84243	18.2924	-1.21713	-0.283487	0.0053302	0.0202672	1	18.2924	-1.3624	-0.446156	1.61334e-05	0.000128447	0.539292	18.2924	-1.15187	-0.203981	0.0437304	0.290814	1	18.2924	-1.19608	-0.25831	0.0108227	0.0911141	1	18.2924	-1.04962	-0.069873	0.490437	0.999773	1	15.5185	-1.11936	-0.162669	0.121356	0.230681	1	15.6622	1.05666	0.0795061	0.439009	0.61343	1	15.5185	1.0176	0.0251766	0.806803
SFN	NC_000001.11	26863149..26864456	2810	0.709472	-1.47216	-0.557933	0.419931	0.591696	1	0.709472	-2.14008	-1.09767	0.148285	0.303468	1	0.709472	-1.6429	-0.716249	0.30617	#N/A	1	0.709472	-2.44833	-1.2918	0.0874205	0.341103	1	0.709472	-1.37696	-0.461487	0.50552	0.999773	1	0.4845	-1.4537	-0.539734	0.498245	0.639097	1	0.4845	-1.11598	-0.158316	0.830769	0.90483	1	0.4845	-1.66309	-0.733863	0.355164
GPN2	NC_000001.11	complement(26876132..26890283)	54707	16.1636	-1.06269	-0.0877251	0.364334	0.538411	1	16.1636	1.01317	0.0188734	0.845846	0.915568	1	16.1636	-1.04461	-0.0629661	0.513204	0.852745	1	16.5505	1.02908	0.0413584	0.665955	0.878287	1	16.3722	1.00526	0.00757521	0.937634	0.999773	1	15.9927	1.07669	0.106598	0.276968	0.423015	1	15.7175	1.01731	0.024759	0.799114	0.88473	1	16.5505	1.0936	0.129084	0.182339
GPATCH3	NC_000001.11	complement(26890488..26900467)	63906	19.7198	1.23538	0.304949	0.0208049	0.0638912	1	15.5139	-1.0309	-0.043903	0.746643	0.859952	1	15.6695	1.02351	0.0335285	0.801528	0.953827	1	15.9461	1.03295	0.0467667	0.725637	0.906845	1	16.7592	1.07061	0.0984354	0.463273	0.999773	1	19.7198	-1.27355	-0.348852	0.00959364	0.0283689	1	19.7198	-1.207	-0.271421	0.0399937	0.10725	1	19.7198	-1.19597	-0.258182	0.0505292
NUDC	NC_000001.11	26900161..26946871	10726	96.6794	1.06667	0.0931173	0.308095	0.480529	1	88.1945	-1.25968	-0.333057	0.000313102	0.00186038	1	88.1945	-1.11426	-0.156082	0.0885421	0.41663	1	88.1945	-1.02912	-0.0414131	0.650713	0.870706	1	88.833	1.0012	0.00173009	0.984943	0.999773	1	96.6794	-1.34367	-0.426174	4.02906e-06	2.39536e-05	0.134679	96.6794	-1.18855	-0.249199	0.00656768	0.0239344	1	96.6794	-1.09774	-0.13453	0.141515
NR0B2	NC_000001.11	complement(26911489..26913975)	8431	0	#N/A	#N/A	#N/A	#N/A	#N/A	0	#N/A	#N/A	#N/A	#N/A	#N/A	0	#N/A	#N/A	#N/A	#N/A	#N/A	0	#N/A	#N/A	#N/A	#N/A	#N/A	0	#N/A	#N/A	#N/A	#N/A	#N/A	0	#N/A	#N/A	#N/A	#N/A	#N/A	0	#N/A	#N/A	#N/A	#N/A	#N/A	0	#N/A	#N/A	#N/A
KDF1	NC_000001.11	complement(26949562..26960468)	126695	0.157155	-1.55569	-0.637552	0.519518	0.678738	1	0.157155	-17.2088	-4.10508	0.102749	0.233808	1	0.273549	1.75984	0.815441	0.319059	#N/A	1	0.185133	1.18321	0.242704	0.779372	#N/A	1	0.419646	2.58197	1.36847	0.0848677	#N/A	1	0.0956966	-11.0619	-3.46752	0.174636	0.302812	1	0.273549	2.73775	1.45299	0.118368	0.246933	1	0.185133	1.8407	0.880255	0.365541
RPL12P13	NC_000001.11	26980080..26981023	100129926	0	#N/A	#N/A	#N/A	#N/A	#N/A	0	#N/A	#N/A	#N/A	#N/A	#N/A	0	#N/A	#N/A	#N/A	#N/A	#N/A	0	#N/A	#N/A	#N/A	#N/A	#N/A	0	#N/A	#N/A	#N/A	#N/A	#N/A	0	#N/A	#N/A	#N/A	#N/A	#N/A	0	#N/A	#N/A	#N/A	#N/A	#N/A	0	#N/A	#N/A	#N/A
RPL32P6	NC_000001.11	26983595..26984079	100270888	0	#N/A	#N/A	#N/A	#N/A	#N/A	0	#N/A	#N/A	#N/A	#N/A	#N/A	0	#N/A	#N/A	#N/A	#N/A	#N/A	0	#N/A	#N/A	#N/A	#N/A	#N/A	0	#N/A	#N/A	#N/A	#N/A	#N/A	0	#N/A	#N/A	#N/A	#N/A	#N/A	0	#N/A	#N/A	#N/A	#N/A	#N/A	0	#N/A	#N/A	#N/A
OSTCP2	NC_000001.11	complement(26985757..26986343)	646567	0	#N/A	#N/A	#N/A	#N/A	#N/A	0	#N/A	#N/A	#N/A	#N/A	#N/A	0	#N/A	#N/A	#N/A	#N/A	#N/A	0	#N/A	#N/A	#N/A	#N/A	#N/A	0	#N/A	#N/A	#N/A	#N/A	#N/A	0	#N/A	#N/A	#N/A	#N/A	#N/A	0	#N/A	#N/A	#N/A	#N/A	#N/A	0	#N/A	#N/A	#N/A
TRNP1	NC_000001.11	26993692..27000886	388610	148.675	1.37169	0.455951	1.2726e-09	1.70424e-08	4.25392e-05	162.505	1.58005	0.659967	1.47276e-18	7.56674e-17	4.92298e-14	117.447	1.13048	0.176935	0.019088	0.181336	1	107.16	1.02248	0.0320725	0.672075	0.881333	1	105.328	-1.039	-0.05519	0.469864	0.999773	1	162.505	1.1519	0.204016	0.00614497	0.0191482	1	148.675	-1.21337	-0.279015	0.0001947	0.00110552	1	148.675	-1.34153	-0.423878	1.70857e-08
TENT5B	NC_000001.11	complement(27005020..27012850)	115572	11.5095	-1.9728	-0.980242	2.79002e-10	4.01712e-09	9.32621e-06	11.5095	-2.06153	-1.04371	5.87048e-11	1.24914e-09	1.96232e-06	11.5095	-1.13398	-0.181397	0.209729	0.618703	1	14.3941	1.25749	0.330552	0.0185766	0.131193	1	11.7466	1.01178	0.0169017	0.906807	0.999773	1	6.02951	-1.04498	-0.0634718	0.710571	0.808944	1	10.0172	1.73971	0.798845	3.83115e-07	3.58426e-06	0.0128064	14.3941	2.48078	1.31079	1.34599e-17
LOC101928391	NC_000001.11	27031758..27065585	101928391	0.263814	-2.09763	-1.06876	0.13046	0.262084	1	0.340279	1.34654	0.429258	0.477842	0.661841	1	0.372179	1.42798	0.513971	0.383745	#N/A	1	0.406133	1.53598	0.619157	0.290426	0.623152	1	0.263814	-1.17698	-0.235091	0.714253	0.999773	1	0.340279	2.82455	1.49802	0.0325156	0.0805772	1	0.372179	2.99537	1.58273	0.0214154	0.0645315	1	0.406133	3.22191	1.68792	0.0136247
SLC9A1	NC_000001.11	complement(27098809..27155125)	6548	39.3545	1.89215	0.920027	4.53075e-22	1.57364e-20	1.51449e-17	21.4143	1.086	0.119018	0.220951	0.401543	1	23.2514	1.17012	0.22665	0.0187056	0.179576	1	25.1079	1.25505	0.327748	0.000654224	0.0112539	1	22.5493	1.11535	0.157502	0.104315	0.999773	1	39.3545	-1.74232	-0.801009	5.92032e-17	9.96804e-16	1.97898e-12	39.3545	-1.61706	-0.693377	2.71135e-13	5.09197e-12	9.06322e-09	39.3545	-1.50763	-0.592279	3.9128e-10
LOC102723760	NC_000001.11	27157561..27160468	102723760	0	#N/A	#N/A	#N/A	#N/A	#N/A	0	#N/A	#N/A	#N/A	#N/A	#N/A	0	#N/A	#N/A	#N/A	#N/A	#N/A	0	#N/A	#N/A	#N/A	#N/A	#N/A	0	#N/A	#N/A	#N/A	#N/A	#N/A	0	#N/A	#N/A	#N/A	#N/A	#N/A	0	#N/A	#N/A	#N/A	#N/A	#N/A	0	#N/A	#N/A	#N/A
RPL18AP5	NC_000001.11	27176711..27177330	729955	0	#N/A	#N/A	#N/A	#N/A	#N/A	0	#N/A	#N/A	#N/A	#N/A	#N/A	0	#N/A	#N/A	#N/A	#N/A	#N/A	0	#N/A	#N/A	#N/A	#N/A	#N/A	0	#N/A	#N/A	#N/A	#N/A	#N/A	0	#N/A	#N/A	#N/A	#N/A	#N/A	0	#N/A	#N/A	#N/A	#N/A	#N/A	0	#N/A	#N/A	#N/A
CHCHD3P3	NC_000001.11	complement(27200636..27201599)	646572	0	-1.02673	-0.0380589	0.990855	#N/A	1	0	1.03212	0.0456119	0.989062	#N/A	1	0	1.0594	0.0832478	0.979493	#N/A	1	0	1.02481	0.0353576	0.99129	#N/A	1	0.0486288	3.81243	1.93071	0.458824	#N/A	1	0	1.05971	0.0836708	0.980421	#N/A	1	0	1.08772	0.121307	0.970887	#N/A	1	0	1.05221	0.0734165	0.982378
NPM1P39	NC_000001.11	27206914..27207875	440577	0.229012	-3.57022	-1.83601	0.207727	0.36477	1	0.229012	-1.89457	-0.921873	0.448714	0.636605	1	0.229012	-3.65715	-1.87072	0.195348	#N/A	1	0.229012	-1.1675	-0.223421	0.828786	#N/A	1	0.229012	-1.35893	-0.442474	0.688371	#N/A	1	0.0881922	1.88445	0.914141	0.572492	0.698582	1	0.048912	-1.02435	-0.034706	0.984595	0.995107	1	0.191123	3.05801	1.61259	0.2781
[truncated: 66,240 more rows]
[truncated: 116 more columns]
